# Supplementary material for: Metabolic cross-feeding interactions modulate the dynamic community structure in microbial fuel cell under variable organic loading wastewaters
Source: PLoS Comput Biol. 2024 Oct 17;20(10):e1012533. doi: 10.1371/journal.pcbi.1012533 (PMC11521316; doi:10.1371/journal.pcbi.1012533)
Supplement: S1 Table — (XLSX) [file pcbi.1012533.s003.xlsx]

## Sheet: Sheet1
S1 Table Relative abundances of microbial groups. Average relative abundance of microbial genera in a microbial group in low (L-OLR) and high production seasons (H-OLR) (Sriwichai et al. 2024)
Microbial group	Average relative abundance (%)
	Low production season (L-OLR)	High production season (H-OLR)
Sulfate-reducing bacteria (SRB)	2.24	3.86
Methanogen (MET)	4.01	12.04
Sulfide-oxidizing bacteria (SOB)	7.84	6.52
Reference:
Sriwichai N, Sangcharoen R, Saithong T, Simpson D, Goryanin I, Boonapatcharoen N, et al. Optimization of microbial fuel cell performance application to high sulfide industrial wastewater treatment by modulating microbial function. PLoS One. 2024;19. doi:https://doi.org/10.1371/journal.pone.0305673
