# Supplementary material for: Metabolic cross-feeding interactions modulate the dynamic community structure in microbial fuel cell under variable organic loading wastewaters
Source: PLoS Comput Biol. 2024 Oct 17;20(10):e1012533. doi: 10.1371/journal.pcbi.1012533 (PMC11521316; doi:10.1371/journal.pcbi.1012533)
Supplement: S2 Table — (XLSX) [file pcbi.1012533.s004.xlsx]

## Sheet: Description
S2 Table Components of mmGEM
Sheet	Description
Reaction	All reactions in mmGEM
Metabolite	All metabolites in mmGEM
Gene	All related genes in mmGEM

## Sheet: Reaction
All reactions in mmGEM
Abbreviation	Description	Reaction	GPR	Lower bound	Upper bound	Objective	Subsystem	Notes
SRB_12DGR180ti	1,2 diacylglycerol transport (extracellular to cytoplasm, n-C18:0)	SRB_12dgr180[e] -> SRB_12dgr180[c]		0	1000	0	Transport, extracellular
SRB_1H2NPTH	Salicylate hydroxylase (EC 1.14.13.1)	SRB_cpd02045[c] + 2 SRB_h[c] + SRB_nadh[c] + SRB_o2[c] <=> SRB_co2[c] + SRB_h2o[c] + SRB_nad[c] + SRB_npthld[c]	( g.3519.peg.2220 or g.3519.peg.718 )	-1000	1000	0	Polycyclic aromatic hydrocarbon degradation
SRB_1P4H2CBXLAH	1-Pyrroline-4-hydroxy-2-carboxylate aminohydrolase (decyclizing)	SRB_cpd02626[c] + SRB_h2o[c] + SRB_h[c] <=> SRB_25dop[c] + SRB_nh3[c]	( g.3519.peg.3519 or g.3519.peg.2664 )	-1000	1000	0	Arginine and proline metabolism
SRB_23DHMPO	(R)-2,3-Dihydroxy-3-methylpentanoate:NADP+ oxidoreductase	SRB_23dhmp[c] + SRB_nadp[c] -> SRB_cpd10162[c] + SRB_h[c] + SRB_nadph[c]	( g.3519.peg.2214 or g.3519.peg.2214 )	0	1000	0	Valine, leucine, and isoleucine metabolism
SRB_25K5O2AI	2-Oxo-2,5-dihydrofuran-5-acetate delta3-delat2-isomerase	SRB_25d5o2a[c] <=> SRB_5odhf2a[c]	g.3519.peg.896	-1000	1000	0	Benzoate degradation
SRB_26DAPLLAT	L,L-diaminopimelate aminotransferase	SRB_26dap_LL[c] + SRB_akg[c] <=> SRB_glu__L[c] + SRB_h2o[c] + SRB_h[c] + SRB_thdp[c]		-1000	1000	0	Lysine metabolism
SRB_26DAPt2r	meso-2,6-Diaminoheptanedioate transport via proton symport, reversible	SRB_26dap__M[e] + SRB_h[e] <=> SRB_26dap__M[c] + SRB_h[c]		-1000	1000	0	Transport, extracellular
SRB_2AHBUTI	(S)-2-Aceto-2-hydroxybutanoate isomerase	SRB_2ahbut[c] <=> SRB_cpd10162[c]	( g.3519.peg.2214 or g.3519.peg.2214 )	-1000	1000	0	Valine, leucine, and isoleucine metabolism
SRB_2DHPL	2 dehydropantoate formaldehyde lyase 3 methyl 2 oxobutanoate forming	SRB_2dhp[c] <=> SRB_3mob[c] + SRB_fald[c]	g.3519.peg.892	-1000	1000	0	CoA synthesis
SRB_2DMMQ8abc	2-Demethylmenaquinone 8 uptake via ABC transporter	SRB_2dmmq8[e] + SRB_atp[c] + SRB_h2o[c] -> SRB_2dmmq8[c] + SRB_adp[c] + SRB_h[c] + SRB_pi[c]		0	1000	0	Transport, extracellular
SRB_2HBO	2-Hydroxybutyrate:NAD+ Oxidoreductase	SRB_2hb[c] + SRB_nad[c] <=> SRB_2obut[c] + SRB_h[c] + SRB_nadh[c]	g.3519.peg.2627	-1000	1000	0	Propanoate metabolism
SRB_2HYOXPLACt2r	2-Hydroxyphenylacetate transport in via proton symport reversible	SRB_2hyoxplac[e] + SRB_h[e] <=> SRB_2hyoxplac[c] + SRB_h[c]		-1000	1000	0	Transport, extracellular
SRB_2MBCOATA	2-methylbutanoyl-CoA[acyl-carrier-protein] transferase	SRB_2mbcoa[c] + SRB_cpd11493[c] <=> SRB_coa[c] + SRB_cpd11495[c]	( g.3519.peg.3178 or g.3519.peg.3175 )	-1000	1000	0	Glycerophospholipid metabolism
SRB_2MECOAOX	(S)-2-methylbutanoyl-coa[c]:acceptor 2,3-oxidoreductase	SRB_2mbcoa[c] + SRB_cpd00015[c] <=> SRB_2mb2coa[c] + SRB_fadh2[c]	g.3519.peg.735	-1000	1000	0	Valine, leucine, and isoleucine metabolism
SRB_2OBUTt2r	2-Oxobutanoate transport via proton symport, reversible	SRB_2obut[e] + SRB_h[e] <=> SRB_2obut[c] + SRB_h[c]		-1000	1000	0	Transport, extracellular
SRB_2OMPHH	2-octaprenyl-6-methoxyphenol hydroxylase	SRB_2omph[c] + SRB_o2[c] -> SRB_2ombz[c] + SRB_h2o[c]	g.3519.peg.2961	0	1000	0	Ubiquinone and other terpenoid-quinone biosynthesis
SRB_34DCCBR	protocatechuate 3,4-dioxygenase	SRB_34dhbz[c] + SRB_o2[c] <=> SRB_CCbuttc[c] + 2 SRB_h[c]	( g.3519.peg.719 or g.3519.peg.932 )	-1000	1000	0	Benzoate degradation
SRB_34DHOXPEGOX	3, 4-Dihydroxyphenylethyleneglycol:NAD+ Oxidoreductase	SRB_34dhmald[c] + SRB_h[c] + SRB_nadh[c] <=> SRB_34dhoxpeg[c] + SRB_nad[c]	( g.3519.peg.727 or g.3519.peg.1172 or g.3519.peg.2001 or g.3519.peg.450 )	-1000	1000	0	Tyrosine metabolism
SRB_34DHPHEt2	L-Dopa transport in via proton symport	SRB_34dhphe[e] + SRB_h[e] -> SRB_34dhphe[c] + SRB_h[c]		0	1000	0	Transport, extracellular
SRB_34HPPOR	4-Hydroxyphenylpyruvate:Oxygen Oxidoreductase	SRB_34hpp[c] + SRB_o2[c] -> SRB_co2[c] + SRB_hgentis[c]	( g.3519.peg.2066 or g.3519.peg.2066 )	0	1000	0	Tyrosine metabolism
SRB_3CARLPDH	3-Carboxy-1-hydroxypropyl-ThPP:lipoamide	SRB_HC01435[c] + SRB_lpam[c] <=> SRB_cpd00860[c] + SRB_thmpp[c]	g.3519.peg.1148	-1000	1000	0	Citric acid cycle
SRB_3HAD100	3-hydroxyacyl-[acyl-carrier-protein] dehydratase (n-C10:0)	SRB_3hdecACP[c] -> SRB_h2o[c] + SRB_tdec2eACP[c]		0	1000	0	Fatty acid synthesis
SRB_3HAD10M12	10-methyl-3-hydroxy-dodecanoyl-ACP hydro-lyase	SRB_cpd11509[c] -> SRB_cpd11510[c] + SRB_h2o[c]	Unknown	0	1000	0	Fatty acid synthesis
SRB_3HAD11M12	11-methyl-3-hydroxy-dodecanoyl-ACP hydro-lyase	SRB_cpd11534[c] -> SRB_cpd11535[c] + SRB_h2o[c]	Unknown	0	1000	0	Fatty acid synthesis
SRB_3HAD120	3-hydroxyacyl-[acyl-carrier-protein] dehydratase (n-C12:0)	SRB_3hddecACP[c] -> SRB_h2o[c] + SRB_tddec2eACP[c]		0	1000	0	Fatty acid synthesis
SRB_3HAD121	3-hydroxyacyl-[acyl-carrier-protein] dehydratase (n-C12:1)	SRB_3hcddec5eACP[c] -> SRB_h2o[c] + SRB_t3c5ddeceACP[c]		0	1000	0	Fatty acid synthesis
SRB_3HAD12M14	12-methyl-3-hydroxy-tetra-decanoyl-ACP hydro-lyase	SRB_cpd11513[c] -> SRB_cpd11514[c] + SRB_h2o[c]	Unknown	0	1000	0	Fatty acid synthesis
SRB_3HAD13M14	13-methyl-3-hydroxy-tetra-decanoyl-ACP hydro-lyase	SRB_cpd11538[c] -> SRB_cpd11539[c] + SRB_h2o[c]	Unknown	0	1000	0	Fatty acid synthesis
SRB_3HAD140	3-hydroxyacyl-[acyl-carrier-protein] dehydratase (n-C14:0)	SRB_3hmrsACP[c] -> SRB_cpd11467[c] + SRB_h2o[c]		0	1000	0	Fatty acid synthesis
SRB_3HAD141	3-hydroxyacyl-[acyl-carrier-protein] dehydratase (n-C14:1)	SRB_3hcmrs7eACP[c] -> SRB_h2o[c] + SRB_t3c7mrseACP[c]		0	1000	0	Fatty acid synthesis
SRB_3HAD14M16	14-methyl-3-hydroxy-hexa-decanoyl-ACP hydro-lyase	SRB_cpd11517[c] -> SRB_cpd11518[c] + SRB_h2o[c]	Unknown	0	1000	0	Fatty acid synthesis
SRB_3HAD15M16	15-methyl-3-hydroxy-hexa-decanoyl-ACP hydro-lyase	SRB_cpd11542[c] -> SRB_cpd11543[c] + SRB_h2o[c]	Unknown	0	1000	0	Fatty acid synthesis
SRB_3HAD160	3-hydroxyacyl-[acyl-carrier-protein] dehydratase (n-C16:0)	SRB_3hpalmACP[c] -> SRB_h2o[c] + SRB_tpalm2eACP[c]		0	1000	0	Fatty acid synthesis
SRB_3HAD161	3-hydroxyacyl-[acyl-carrier-protein] dehydratase (n-C16:1)	SRB_3hcpalm9eACP[c] -> SRB_h2o[c] + SRB_t3c9palmeACP[c]		0	1000	0	Fatty acid synthesis
SRB_3HAD180	3-hydroxyacyl-[acyl-carrier-protein] dehydratase (n-C18:0)	SRB_3hoctaACP[c] -> SRB_cpd11572[c] + SRB_h2o[c]		0	1000	0	Fatty acid synthesis
SRB_3HAD40	3-hydroxyacyl-[acyl-carrier-protein] dehydratase (n-C4:0)	SRB_3haACP[c] -> SRB_but2eACP[c] + SRB_h2o[c]		0	1000	0	Fatty acid synthesis
SRB_3HAD4M6	4-methyl-3-hydroxy-hexanoyl-ACP hydro-lyase	SRB_cpd11497[c] -> SRB_cpd11498[c] + SRB_h2o[c]	Unknown	0	1000	0	Fatty acid synthesis
SRB_3HAD5M6	5-methyl-3-hydroxy-hexanoyl-ACP hydro-lyase	SRB_cpd11522[c] -> SRB_cpd11523[c] + SRB_h2o[c]	Unknown	0	1000	0	Fatty acid synthesis
SRB_3HAD60	3-hydroxyacyl-[acyl-carrier-protein] dehydratase (n-C6:0)	SRB_3hhexACP[c] -> SRB_h2o[c] + SRB_thex2eACP[c]		0	1000	0	Fatty acid synthesis
SRB_3HAD6M8	6-methyl-3-hydroxy-octanoyl-ACP hydro-lyase	SRB_cpd11501[c] -> SRB_cpd11502[c] + SRB_h2o[c]	Unknown	0	1000	0	Fatty acid synthesis
SRB_3HAD7M8	7-methyl-3-hydroxy-octanoyl-ACP hydro-lyase	SRB_cpd11526[c] -> SRB_cpd11527[c] + SRB_h2o[c]	Unknown	0	1000	0	Fatty acid synthesis
SRB_3HAD80	3-hydroxyacyl-[acyl-carrier-protein] dehydratase (n-C8:0)	SRB_3hoctACP[c] -> SRB_h2o[c] + SRB_toct2eACP[c]		0	1000	0	Fatty acid synthesis
SRB_3HAD8M10	8-methyl-3-hydroxy-decanoyl-ACP hydro-lyase	SRB_cpd11505[c] -> SRB_cpd11506[c] + SRB_h2o[c]	Unknown	0	1000	0	Fatty acid synthesis
SRB_3HAD9M10	9-methyl-3-hydroxy-decanoyl-ACP hydro-lyase	SRB_cpd11530[c] -> SRB_cpd11531[c] + SRB_h2o[c]	Unknown	0	1000	0	Fatty acid synthesis
SRB_3HBCOAE	(S)-3-Hydroxybutanoyl-coa[c] 3-epimerase	SRB_3hbcoa[c] <=> SRB_3hbcoa__R[c]	( g.3519.peg.1779 or g.3519.peg.1911 or g.3519.peg.2846 or g.3519.peg.1779 or g.3519.peg.1911 or g.3519.peg.2846 )	-1000	1000	0	Butanoate metabolism
SRB_3HBCOAHL	3-hydroxyisobutyryl-CoA hydrolase	SRB_cpd03572[c] + SRB_h2o[c] -> SRB_coa[c] + SRB_cpd00876[c] + SRB_h[c]	( g.3519.peg.3384 or g.3519.peg.2508 or g.3519.peg.2508 or g.3519.peg.3384 )	0	1000	0	Valine, leucine, and isoleucine metabolism
SRB_3HLYTCL	3-Hydroxy-L-Tyrosine Carboxy-Lyase	SRB_34dhphe[c] + SRB_h[c] -> SRB_co2[c] + SRB_dopa[c]	g.3519.peg.2793	0	1000	0	Tyrosine metabolism
SRB_3MOBS	3-methyl-2-oxobutanoate synthase	SRB_3c3hmp[c] + SRB_coa[c] + SRB_h[c] <=> SRB_3mob[c] + SRB_accoa[c] + SRB_h2o[c]	871585.3.peg.3380	-1000	1000	0	Valine, leucine, and isoleucine metabolism
SRB_3MOPt2r	3-Methyl-2-oxopentanoate transport via proton symport reversible	SRB_3mop[e] + SRB_h[e] <=> SRB_3mop[c] + SRB_h[c]		-1000	1000	0	Transport, extracellular
SRB_3OAR100	3-oxoacyl-[acyl-carrier-protein] reductase (n-C10:0)	SRB_3odecACP[c] + SRB_h[c] + SRB_nadph[c] <=> SRB_3hdecACP[c] + SRB_nadp[c]	( g.3519.peg.1395 or g.3519.peg.3080 or g.3519.peg.3237 or g.3519.peg.1209 or g.3519.peg.1292 or g.3519.peg.1485 or g.3519.peg.838 or g.3519.peg.809 or g.3519.peg.1173 or g.3519.peg.2239 or g.3519.peg.3458 )	-1000	1000	0	Fatty acid synthesis
SRB_3OAR10M11	10-methyl-3-oxo-undecanoyl-ACPNADP+ oxidoreductase	SRB_cpd11558[c] + SRB_h[c] + SRB_nadph[c] <=> SRB_cpd11559[c] + SRB_nadp[c]	( g.3519.peg.838 or g.3519.peg.809 or g.3519.peg.1485 or g.3519.peg.2239 or g.3519.peg.3458 or g.3519.peg.1173 or g.3519.peg.1292 or g.3519.peg.1395 or g.3519.peg.3237 or g.3519.peg.3080 or g.3519.peg.1209 )	-1000	1000	0	Fatty acid synthesis
SRB_3OAR10M12	10-methyl-3-oxo-dodecanoyl-ACPNADP+ oxidoreductase	SRB_cpd11508[c] + SRB_h[c] + SRB_nadph[c] <=> SRB_cpd11509[c] + SRB_nadp[c]	( g.3519.peg.1292 or g.3519.peg.2239 or g.3519.peg.3458 or g.3519.peg.1173 or g.3519.peg.838 or g.3519.peg.809 or g.3519.peg.1485 or g.3519.peg.3237 or g.3519.peg.3080 or g.3519.peg.1209 or g.3519.peg.1395 )	-1000	1000	0	Fatty acid synthesis
SRB_3OAR11M12	11-methyl-3-oxo-dodecanoyl-ACPNADP+ oxidoreductase	SRB_cpd11533[c] + SRB_h[c] + SRB_nadph[c] <=> SRB_cpd11534[c] + SRB_nadp[c]	( g.3519.peg.1395 or g.3519.peg.1209 or g.3519.peg.3237 or g.3519.peg.3080 or g.3519.peg.1292 or g.3519.peg.1485 or g.3519.peg.809 or g.3519.peg.838 or g.3519.peg.1173 or g.3519.peg.2239 or g.3519.peg.3458 )	-1000	1000	0	Fatty acid synthesis
SRB_3OAR120	3-oxoacyl-[acyl-carrier-protein] reductase (n-C12:0)	SRB_3oddecACP[c] + SRB_h[c] + SRB_nadph[c] <=> SRB_3hddecACP[c] + SRB_nadp[c]	( g.3519.peg.1292 or g.3519.peg.838 or g.3519.peg.809 or g.3519.peg.1485 or g.3519.peg.2239 or g.3519.peg.3458 or g.3519.peg.1173 or g.3519.peg.1395 or g.3519.peg.3237 or g.3519.peg.1209 or g.3519.peg.3080 )	-1000	1000	0	Fatty acid synthesis
SRB_3OAR12M13	12-methyl-3-oxo-tridecanoyl-ACPNADP+ oxidoreductase	SRB_cpd11562[c] + SRB_h[c] + SRB_nadph[c] <=> SRB_cpd11563[c] + SRB_nadp[c]	( g.3519.peg.1485 or g.3519.peg.809 or g.3519.peg.838 or g.3519.peg.1173 or g.3519.peg.3458 or g.3519.peg.2239 or g.3519.peg.1292 or g.3519.peg.1395 or g.3519.peg.3237 or g.3519.peg.1209 or g.3519.peg.3080 )	-1000	1000	0	Fatty acid synthesis
SRB_3OAR12M14	12-methyl-3-oxo-tetra-decanoyl-ACPNADP+ oxidoreductase	SRB_cpd11512[c] + SRB_h[c] + SRB_nadph[c] <=> SRB_cpd11513[c] + SRB_nadp[c]	( g.3519.peg.1292 or g.3519.peg.838 or g.3519.peg.809 or g.3519.peg.1485 or g.3519.peg.2239 or g.3519.peg.3458 or g.3519.peg.1173 or g.3519.peg.1395 or g.3519.peg.3080 or g.3519.peg.3237 or g.3519.peg.1209 )	-1000	1000	0	Fatty acid synthesis
SRB_3OAR13M14	13-methyl-3-oxo-tetra-decanoyl-ACPNADP+ oxidoreductase	SRB_cpd11537[c] + SRB_h[c] + SRB_nadph[c] <=> SRB_cpd11538[c] + SRB_nadp[c]	( g.3519.peg.1292 or g.3519.peg.809 or g.3519.peg.838 or g.3519.peg.1485 or g.3519.peg.2239 or g.3519.peg.3458 or g.3519.peg.1173 or g.3519.peg.1395 or g.3519.peg.1209 or g.3519.peg.3237 or g.3519.peg.3080 )	-1000	1000	0	Fatty acid synthesis
SRB_3OAR140	3-oxoacyl-[acyl-carrier-protein] reductase (n-C14:0)	SRB_3omrsACP[c] + SRB_h[c] + SRB_nadph[c] <=> SRB_3hmrsACP[c] + SRB_nadp[c]	( g.3519.peg.1395 or g.3519.peg.3237 or g.3519.peg.3080 or g.3519.peg.1209 or g.3519.peg.1292 or g.3519.peg.838 or g.3519.peg.809 or g.3519.peg.1485 or g.3519.peg.3458 or g.3519.peg.2239 or g.3519.peg.1173 )	-1000	1000	0	Fatty acid synthesis
SRB_3OAR14M15	14-methyl-3-oxo-pentadecanoyl-ACPNADP+ oxidoreductase	SRB_cpd11566[c] + SRB_h[c] + SRB_nadph[c] <=> SRB_cpd11567[c] + SRB_nadp[c]	( g.3519.peg.1395 or g.3519.peg.3080 or g.3519.peg.3237 or g.3519.peg.1209 or g.3519.peg.1485 or g.3519.peg.838 or g.3519.peg.809 or g.3519.peg.1173 or g.3519.peg.3458 or g.3519.peg.2239 or g.3519.peg.1292 )	-1000	1000	0	Fatty acid synthesis
SRB_3OAR14M16	14-methyl-3-oxo-hexa-decanoyl-ACPNADP+ oxidoreductase	SRB_cpd11516[c] + SRB_h[c] + SRB_nadph[c] <=> SRB_cpd11517[c] + SRB_nadp[c]	( g.3519.peg.1292 or g.3519.peg.838 or g.3519.peg.809 or g.3519.peg.1485 or g.3519.peg.3458 or g.3519.peg.2239 or g.3519.peg.1173 or g.3519.peg.1395 or g.3519.peg.3080 or g.3519.peg.3237 or g.3519.peg.1209 )	-1000	1000	0	Fatty acid synthesis
SRB_3OAR15M16	15-methyl-3-oxo-hexa-decanoyl-ACPNADP+ oxidoreductase	SRB_cpd11541[c] + SRB_h[c] + SRB_nadph[c] <=> SRB_cpd11542[c] + SRB_nadp[c]	( g.3519.peg.809 or g.3519.peg.838 or g.3519.peg.1485 or g.3519.peg.3458 or g.3519.peg.2239 or g.3519.peg.1173 or g.3519.peg.1292 or g.3519.peg.1395 or g.3519.peg.3080 or g.3519.peg.3237 or g.3519.peg.1209 )	-1000	1000	0	Fatty acid synthesis
SRB_3OAR160	3-oxoacyl-[acyl-carrier-protein] reductase (n-C16:0)	SRB_3opalmACP[c] + SRB_h[c] + SRB_nadph[c] <=> SRB_3hpalmACP[c] + SRB_nadp[c]	( g.3519.peg.3080 or g.3519.peg.3237 or g.3519.peg.1209 or g.3519.peg.1395 or g.3519.peg.1173 or g.3519.peg.2239 or g.3519.peg.3458 or g.3519.peg.1485 or g.3519.peg.809 or g.3519.peg.838 or g.3519.peg.1292 )	-1000	1000	0	Fatty acid synthesis
SRB_3OAR180	3-oxoacyl-[acyl-carrier-protein] reductase (n-C18:0)	SRB_3ooctdACP[c] + SRB_h[c] + SRB_nadph[c] <=> SRB_3hoctaACP[c] + SRB_nadp[c]	( g.3519.peg.1395 or g.3519.peg.3237 or g.3519.peg.1209 or g.3519.peg.3080 or g.3519.peg.1292 or g.3519.peg.838 or g.3519.peg.809 or g.3519.peg.1485 or g.3519.peg.2239 or g.3519.peg.3458 or g.3519.peg.1173 )	-1000	1000	0	Fatty acid synthesis
SRB_3OAR40	3-oxoacyl-[acyl-carrier-protein] reductase (n-C4:0)	SRB_actACP[c] + SRB_h[c] + SRB_nadph[c] <=> SRB_3haACP[c] + SRB_nadp[c]	( g.3519.peg.2239 or g.3519.peg.3458 or g.3519.peg.1173 or g.3519.peg.838 or g.3519.peg.809 or g.3519.peg.1485 or g.3519.peg.1292 or g.3519.peg.3237 or g.3519.peg.1209 or g.3519.peg.3080 or g.3519.peg.1395 )	-1000	1000	0	Fatty acid synthesis
SRB_3OAR4M5	4-methyl-3-oxo-pentanoyl-ACPNADP+ oxidoreductase	SRB_cpd11546[c] + SRB_h[c] + SRB_nadph[c] <=> SRB_cpd11547[c] + SRB_nadp[c]	( g.3519.peg.1485 or g.3519.peg.838 or g.3519.peg.809 or g.3519.peg.1173 or g.3519.peg.2239 or g.3519.peg.3458 or g.3519.peg.1292 or g.3519.peg.1395 or g.3519.peg.3237 or g.3519.peg.3080 or g.3519.peg.1209 )	-1000	1000	0	Fatty acid synthesis
SRB_3OAR4M6	4-methyl-3-oxo-hexanoyl-ACPNADP+ oxidoreductase	SRB_cpd11496[c] + SRB_h[c] + SRB_nadph[c] <=> SRB_cpd11497[c] + SRB_nadp[c]	( g.3519.peg.1292 or g.3519.peg.838 or g.3519.peg.809 or g.3519.peg.1485 or g.3519.peg.2239 or g.3519.peg.3458 or g.3519.peg.1173 or g.3519.peg.1395 or g.3519.peg.3237 or g.3519.peg.1209 or g.3519.peg.3080 )	-1000	1000	0	Fatty acid synthesis
SRB_3OAR5M6	5-methyl-3-oxo-hexanoyl-ACPNADP+ oxidoreductase	SRB_cpd11521[c] + SRB_h[c] + SRB_nadph[c] <=> SRB_cpd11522[c] + SRB_nadp[c]	( g.3519.peg.838 or g.3519.peg.809 or g.3519.peg.1485 or g.3519.peg.3458 or g.3519.peg.2239 or g.3519.peg.1173 or g.3519.peg.1292 or g.3519.peg.1395 or g.3519.peg.3080 or g.3519.peg.3237 or g.3519.peg.1209 )	-1000	1000	0	Fatty acid synthesis
SRB_3OAR60	3-oxoacyl-[acyl-carrier-protein] reductase (n-C6:0)	SRB_3ohexACP[c] + SRB_h[c] + SRB_nadph[c] <=> SRB_3hhexACP[c] + SRB_nadp[c]	( g.3519.peg.1485 or g.3519.peg.809 or g.3519.peg.838 or g.3519.peg.1173 or g.3519.peg.2239 or g.3519.peg.3458 or g.3519.peg.1292 or g.3519.peg.1395 or g.3519.peg.3080 or g.3519.peg.3237 or g.3519.peg.1209 )	-1000	1000	0	Fatty acid synthesis
SRB_3OAR6M7	6-methyl-3-oxo-heptanoyl-ACPNADP+ oxidoreductase	SRB_cpd11550[c] + SRB_h[c] + SRB_nadph[c] <=> SRB_cpd11551[c] + SRB_nadp[c]	( g.3519.peg.1395 or g.3519.peg.3237 or g.3519.peg.3080 or g.3519.peg.1209 or g.3519.peg.1292 or g.3519.peg.1485 or g.3519.peg.838 or g.3519.peg.809 or g.3519.peg.1173 or g.3519.peg.2239 or g.3519.peg.3458 )	-1000	1000	0	Fatty acid synthesis
SRB_3OAR6M8	6-methyl-3-oxo-octanoyl-ACPNADP+ oxidoreductase	SRB_cpd11500[c] + SRB_h[c] + SRB_nadph[c] <=> SRB_cpd11501[c] + SRB_nadp[c]	( g.3519.peg.809 or g.3519.peg.838 or g.3519.peg.1485 or g.3519.peg.2239 or g.3519.peg.3458 or g.3519.peg.1173 or g.3519.peg.1292 or g.3519.peg.1395 or g.3519.peg.3237 or g.3519.peg.3080 or g.3519.peg.1209 )	-1000	1000	0	Fatty acid synthesis
SRB_3OAR7M8	7-methyl-3-oxo-octanoyl-ACPNADP+ oxidoreductase	SRB_cpd11525[c] + SRB_h[c] + SRB_nadph[c] <=> SRB_cpd11526[c] + SRB_nadp[c]	( g.3519.peg.1485 or g.3519.peg.838 or g.3519.peg.809 or g.3519.peg.1173 or g.3519.peg.3458 or g.3519.peg.2239 or g.3519.peg.1292 or g.3519.peg.1395 or g.3519.peg.3080 or g.3519.peg.3237 or g.3519.peg.1209 )	-1000	1000	0	Fatty acid synthesis
SRB_3OAR80	3-oxoacyl-[acyl-carrier-protein] reductase (n-C8:0)	SRB_3ooctACP[c] + SRB_h[c] + SRB_nadph[c] <=> SRB_3hoctACP[c] + SRB_nadp[c]	( g.3519.peg.3080 or g.3519.peg.3237 or g.3519.peg.1209 or g.3519.peg.1395 or g.3519.peg.1292 or g.3519.peg.1173 or g.3519.peg.2239 or g.3519.peg.3458 or g.3519.peg.1485 or g.3519.peg.838 or g.3519.peg.809 )	-1000	1000	0	Fatty acid synthesis
SRB_3OAR8M10	8-methyl-3-oxo-decanoyl-ACPNADP+ oxidoreductase	SRB_cpd11504[c] + SRB_h[c] + SRB_nadph[c] <=> SRB_cpd11505[c] + SRB_nadp[c]	( g.3519.peg.3458 or g.3519.peg.2239 or g.3519.peg.1173 or g.3519.peg.838 or g.3519.peg.809 or g.3519.peg.1485 or g.3519.peg.1292 or g.3519.peg.3080 or g.3519.peg.3237 or g.3519.peg.1209 or g.3519.peg.1395 )	-1000	1000	0	Fatty acid synthesis
SRB_3OAR8M9	8-methyl-3-oxo-nonanoyl-ACPNADP+ oxidoreductase	SRB_cpd11554[c] + SRB_h[c] + SRB_nadph[c] <=> SRB_cpd11555[c] + SRB_nadp[c]	( g.3519.peg.1209 or g.3519.peg.3237 or g.3519.peg.3080 or g.3519.peg.1395 or g.3519.peg.1173 or g.3519.peg.2239 or g.3519.peg.3458 or g.3519.peg.1485 or g.3519.peg.838 or g.3519.peg.809 or g.3519.peg.1292 )	-1000	1000	0	Fatty acid synthesis
SRB_3OAR9M10	9-methyl-3-oxo-decanoyl-ACPNADP+ oxidoreductase	SRB_cpd11529[c] + SRB_h[c] + SRB_nadph[c] <=> SRB_cpd11530[c] + SRB_nadp[c]	( g.3519.peg.3458 or g.3519.peg.2239 or g.3519.peg.1173 or g.3519.peg.809 or g.3519.peg.838 or g.3519.peg.1485 or g.3519.peg.1292 or g.3519.peg.3237 or g.3519.peg.3080 or g.3519.peg.1209 or g.3519.peg.1395 )	-1000	1000	0	Fatty acid synthesis
SRB_3OAS100	3-oxoacyl-[acyl-carrier-protein] synthase (n-C10:0)	SRB_cpd11470[c] + SRB_cpd11492[c] + SRB_h[c] -> SRB_3odecACP[c] + SRB_co2[c] + SRB_cpd11493[c]	(( Unknown and g.3519.peg.2182 ) or g.3519.peg.335 )	0	1000	0	Fatty acid synthesis
SRB_3OAS10M12	10-methyl-dodecanoyl-ACPmalonyl-[acyl-carrier-protein] C-acyltransferase (decarboxylating)	SRB_cpd11492[c] + SRB_cpd11511[c] + SRB_h[c] -> SRB_co2[c] + SRB_cpd11493[c] + SRB_cpd11512[c]	( g.3519.peg.2182 and Unknown )	0	1000	0	Fatty acid synthesis
SRB_3OAS11M12	11-methyl-dodecanoyl-ACPmalonyl-[acyl-carrier-protein] C-acyltransferase (decarboxylating)	SRB_cpd11492[c] + SRB_cpd11536[c] + SRB_h[c] -> SRB_co2[c] + SRB_cpd11493[c] + SRB_cpd11537[c]	( Unknown and g.3519.peg.2182 )	0	1000	0	Fatty acid synthesis
SRB_3OAS120	3-oxoacyl-[acyl-carrier-protein] synthase (n-C12:0)	SRB_cpd11474[c] + SRB_cpd11492[c] + SRB_h[c] -> SRB_3oddecACP[c] + SRB_co2[c] + SRB_cpd11493[c]	(( Unknown and g.3519.peg.2182 ) or g.3519.peg.335 )	0	1000	0	Fatty acid synthesis
SRB_3OAS121	3-oxoacyl-[acyl-carrier-protein] synthase (n-C12:1)	SRB_cdec3eACP[c] + SRB_cpd11492[c] + SRB_h[c] -> SRB_3ocddec5eACP[c] + SRB_co2[c] + SRB_cpd11493[c]		0	1000	0	Fatty acid synthesis
SRB_3OAS12M13	12-methyl-tridecanoyl-ACPmalonyl-[acyl-carrier-protein] C-acyltransferase (decarboxylating)	SRB_cpd11492[c] + SRB_cpd11565[c] + SRB_h[c] -> SRB_co2[c] + SRB_cpd11493[c] + SRB_cpd11566[c]	( g.3519.peg.2182 and Unknown )	0	1000	0	Fatty acid synthesis
SRB_3OAS12M14	12-methyl-tetra-decanoyl-ACPmalonyl-[acyl-carrier-protein] C-acyltransferase (decarboxylating)	SRB_cpd11492[c] + SRB_cpd11515[c] + SRB_h[c] -> SRB_co2[c] + SRB_cpd11493[c] + SRB_cpd11516[c]	( g.3519.peg.2182 and Unknown )	0	1000	0	Fatty acid synthesis
SRB_3OAS13M14	13-methyl-tetra-decanoyl-ACPmalonyl-[acyl-carrier-protein] C-acyltransferase (decarboxylating)	SRB_cpd11492[c] + SRB_cpd11540[c] + SRB_h[c] -> SRB_co2[c] + SRB_cpd11493[c] + SRB_cpd11541[c]	( g.3519.peg.2182 and Unknown )	0	1000	0	Fatty acid synthesis
SRB_3OAS140	3-oxoacyl-[acyl-carrier-protein] synthase (n-C14:0)	SRB_cpd11468[c] + SRB_cpd11492[c] + SRB_h[c] -> SRB_3omrsACP[c] + SRB_co2[c] + SRB_cpd11493[c]	(( g.3519.peg.2182 and Unknown ) or g.3519.peg.335 )	0	1000	0	Fatty acid synthesis
SRB_3OAS141	3-oxoacyl-[acyl-carrier-protein] synthase (n-C14:1)	SRB_cddec5eACP[c] + SRB_cpd11492[c] + SRB_h[c] -> SRB_3ocmrs7eACP[c] + SRB_co2[c] + SRB_cpd11493[c]		0	1000	0	Fatty acid synthesis
SRB_3OAS160	3-oxoacyl-[acyl-carrier-protein] synthase (n-C16:0)	SRB_cpd11492[c] + SRB_h[c] + SRB_myrsACP[c] -> SRB_3opalmACP[c] + SRB_co2[c] + SRB_cpd11493[c]	(( g.3519.peg.2182 and Unknown ) or g.3519.peg.335 )	0	1000	0	Fatty acid synthesis
SRB_3OAS161	3-oxoacyl-[acyl-carrier-protein] synthase (n-C16:1)	SRB_cpd11492[c] + SRB_cpd15294[c] + SRB_h[c] -> SRB_3ocpalm9eACP[c] + SRB_co2[c] + SRB_cpd11493[c]		0	1000	0	Fatty acid synthesis
SRB_3OAS180	3-oxoacyl-[acyl-carrier-protein] synthase (n-C18:0)	SRB_cpd11492[c] + SRB_h[c] + SRB_palmACP[c] -> SRB_3ooctdACP[c] + SRB_co2[c] + SRB_cpd11493[c]	( g.3519.peg.2182 and Unknown )	0	1000	0	Fatty acid synthesis
SRB_3OAS181	3-oxoacyl-[acyl-carrier-protein] synthase (n-C18:1)	SRB_cpd11492[c] + SRB_cpd15239[c] + SRB_h[c] -> SRB_3ocvac11eACP[c] + SRB_co2[c] + SRB_cpd11493[c]		0	1000	0	Fatty acid synthesis
SRB_3OAS2M3	2-methylpropionyl-ACPmalonyl-[acyl-carrier-protein] C-acyltransferase (decarboxylating)	SRB_cpd11492[c] + SRB_cpd11545[c] + SRB_h[c] -> SRB_co2[c] + SRB_cpd11493[c] + SRB_cpd11546[c]	( g.3519.peg.2182 and Unknown )	0	1000	0	Fatty acid synthesis
SRB_3OAS3M4	3-methylbutanoyl-ACPmalonyl-[acyl-carrier-protein] C-acyltransferase (decarboxylating)	SRB_cpd11492[c] + SRB_cpd11520[c] + SRB_h[c] -> SRB_co2[c] + SRB_cpd11493[c] + SRB_cpd11521[c]	( Unknown and g.3519.peg.2182 )	0	1000	0	Fatty acid synthesis
SRB_3OAS4M3O6	4-methyl-3-oxo-hexanoyl-ACPmalonyl-[acyl-carrier-protein] C-acyltransferase (decarboxylating)	SRB_cpd11492[c] + SRB_cpd11495[c] + SRB_h[c] -> SRB_co2[c] + SRB_cpd11493[c] + SRB_cpd11496[c]	( Unknown and g.3519.peg.2182 )	0	1000	0	Fatty acid synthesis
SRB_3OAS4M6	4-methyl-hexanoyl-ACPmalonyl-[acyl-carrier-protein] C-acyltransferase (decarboxylating)	SRB_cpd11492[c] + SRB_cpd11499[c] + SRB_h[c] -> SRB_co2[c] + SRB_cpd11493[c] + SRB_cpd11500[c]	( Unknown and g.3519.peg.2182 )	0	1000	0	Fatty acid synthesis
SRB_3OAS5M6	5-methyl-hexanoyl-ACPmalonyl-[acyl-carrier-protein] C-acyltransferase (decarboxylating)	SRB_cpd11492[c] + SRB_cpd11524[c] + SRB_h[c] -> SRB_co2[c] + SRB_cpd11493[c] + SRB_cpd11525[c]	( Unknown and g.3519.peg.2182 )	0	1000	0	Fatty acid synthesis
SRB_3OAS60	3-oxoacyl-[acyl-carrier-protein] synthase (n-C6:0)	SRB_cpd11464[c] + SRB_cpd11492[c] + SRB_h[c] -> SRB_3ohexACP[c] + SRB_co2[c] + SRB_cpd11493[c]	(( g.3519.peg.2182 and Unknown ) or g.3519.peg.335 )	0	1000	0	Fatty acid synthesis
SRB_3OAS6M8	6-methyl-octanoyl-ACPmalonyl-[acyl-carrier-protein] C-acyltransferase (decarboxylating)	SRB_cpd11492[c] + SRB_cpd11503[c] + SRB_h[c] -> SRB_co2[c] + SRB_cpd11493[c] + SRB_cpd11504[c]	( g.3519.peg.2182 and Unknown )	0	1000	0	Fatty acid synthesis
SRB_3OAS7M8	7-methyl-octanoyl-ACPmalonyl-[acyl-carrier-protein] C-acyltransferase (decarboxylating)	SRB_cpd11492[c] + SRB_cpd11528[c] + SRB_h[c] -> SRB_co2[c] + SRB_cpd11493[c] + SRB_cpd11529[c]	( Unknown and g.3519.peg.2182 )	0	1000	0	Fatty acid synthesis
SRB_3OAS80	3-oxoacyl-[acyl-carrier-protein] synthase (n-C8:0)	SRB_cpd11472[c] + SRB_cpd11492[c] + SRB_h[c] -> SRB_3ooctACP[c] + SRB_co2[c] + SRB_cpd11493[c]	(( Unknown and g.3519.peg.2182 ) or g.3519.peg.335 )	0	1000	0	Fatty acid synthesis
SRB_3OAS8M10	8-methyl-decanoyl-ACPmalonyl-[acyl-carrier-protein] C-acyltransferase (decarboxylating)	SRB_cpd11492[c] + SRB_cpd11507[c] + SRB_h[c] -> SRB_co2[c] + SRB_cpd11493[c] + SRB_cpd11508[c]	( Unknown and g.3519.peg.2182 )	0	1000	0	Fatty acid synthesis
SRB_3OAS9M10	9-methyl-decanoyl-ACPmalonyl-[acyl-carrier-protein] C-acyltransferase (decarboxylating)	SRB_cpd11492[c] + SRB_cpd11532[c] + SRB_h[c] -> SRB_co2[c] + SRB_cpd11493[c] + SRB_cpd11533[c]	( Unknown and g.3519.peg.2182 )	0	1000	0	Fatty acid synthesis
SRB_3OXCOAT	3-oxoadipyl-CoA thiolase	SRB_coa[c] + SRB_oxadpcoa[c] -> SRB_accoa[c] + SRB_succoa[c]		0	1000	0	Benzoate degradation
SRB_4ABZt2	4-aminobenzoic acid transport via proton symport	SRB_4abz[e] + SRB_h[e] -> SRB_4abz[c] + SRB_h[c]		0	1000	0	Transport, extracellular
SRB_4HBZCL	4 hydroxybenzoate carboxy lyase phenol forming	SRB_4hbz[c] + SRB_h[c] <=> SRB_co2[c] + SRB_phenol[c]	g.3519.peg.2748	-1000	1000	0	Aminobenzoate degradation
SRB_4HOXPACDt2r	(4-hydroxyphenyl)acetaldehyde transport in via proton symport reversible	SRB_4hoxpacd[e] + SRB_h[e] <=> SRB_4hoxpacd[c] + SRB_h[c]		-1000	1000	0	Transport, extracellular
SRB_4HPROI	trans-4-Hydroxy-L-proline 2-epimerase	SRB_4hpro_LT[c] <=> SRB_cpd02175[c]	g.3519.peg.3441	-1000	1000	0	Arginine and proline metabolism
SRB_4HPROOX	cis-4-Hydroxy-D-proline:oxygen oxidoreductase (deaminating)	SRB_cpd02175[c] + SRB_o2[c] -> SRB_cpd02626[c] + SRB_h2o2[c] + SRB_h[c]	g.3519.peg.3452	0	1000	0	Arginine and proline metabolism
SRB_4HTHRS	4-Hydroxy-L-threonine synthase	SRB_h2o[c] + SRB_phthr[c] -> SRB_4hthr[c] + SRB_pi[c]	g.3519.peg.2031	0	1000	0	Vitamin B6 metabolism
SRB_5CM2HMUDI	5 carboxymethyl 2 hydroxymuconate delta isomerase	SRB_cpd02572[c] <=> SRB_cpd02507[c]	g.3519.peg.973	-1000	1000	0	Tyrosine metabolism
SRB_5DOAN	5-deoxyadenosine nuclosidase	SRB_dad_5[c] + SRB_h2o[c] -> SRB_5drib[c] + SRB_ade[c]		0	1000	0	Arginine and proline metabolism
SRB_5GLUP5T1	(5-Glutamyl)-peptide:amino-acid 5-glutamyltransferase	SRB_HC00955[c] + SRB_glu__L[c] + SRB_h[c] <=> SRB_HC01577[c] + SRB_h2o[c]	g.3519.peg.771	-1000	1000	0	Glutathione metabolism
SRB_5GLUP5T2	(5-Glutamyl)-peptide:amino-acid 5-glutamyltransferase	SRB_HC00955[c] + SRB_glu__L[c] + 2 SRB_h[c] -> SRB_HC01700[c] + SRB_co2[c] + SRB_h2o[c]	g.3519.peg.771	0	1000	0	Glutathione metabolism
SRB_5HLTDL	5-Hydroxy-L-Tryptophan Decarboxy-Lyase	SRB_cpd00490[c] + SRB_h[c] -> SRB_co2[c] + SRB_srtn[c]	g.3519.peg.2793	0	1000	0	Tryptophan metabolism
SRB_5HTRPt2	L-Dopa transport in via proton symport	SRB_cpd00490[e] + SRB_h[e] -> SRB_cpd00490[c] + SRB_h[c]		0	1000	0	Transport, extracellular
SRB_5MTHCYST	Methyltransferase	SRB_ahcys[c] + SRB_h[c] + SRB_mhpglu[c] <=> SRB_amet[c] + SRB_hpglu[c]	g.3519.peg.2514	-1000	1000	0	Methionine and cysteine metabolism
SRB_A5PISO	arabinose-5-phosphate isomerase	SRB_ru5p__D[c] <=> SRB_ara5p[c]	g.3519.peg.3095	-1000	1000	0	Pentose and glucuronate interconversions
SRB_AACGLYDH	aldehyde dehydrogenase (aminoacetaldehyde, nad[c])	SRB_aacald[c] + SRB_h2o[c] + SRB_nad[c] <=> SRB_gly[c] + 2 SRB_h[c] + SRB_nadh[c]	( g.3519.peg.1479 or g.3519.peg.715 or g.3519.peg.3340 or g.3519.peg.2048 or g.3519.peg.990 or g.3519.peg.1698 )	-1000	1000	0	Pyruvate metabolism
SRB_AACOAT	Acetoacetyl Coenzyme A:Acetate Coa-Transferase	SRB_acac[c] + SRB_atp[c] + SRB_coa[c] -> SRB_aacoa[c] + SRB_amp[c] + SRB_ppi[c]	( g.3519.peg.3289 or (( g.3519.peg.2483 or g.3519.peg.2756 or g.3519.peg.2088 or g.3519.peg.3289 or g.3519.peg.569 ) and Unknown ))	0	1000	0	Propanoate metabolism
SRB_AACPS6	acyl-[acyl-carrier-protein] synthetase (n-C18:0)	SRB_atp[c] + SRB_cpd11493[c] + SRB_ocdca[c] -> SRB_amp[c] + SRB_cpd11573[c] + SRB_ppi[c]		0	1000	0	Fatty acid synthesis
SRB_AACPS7	acyl-[acyl-carrier-protein] synthetase (n-C12:0)	SRB_atp[c] + SRB_cpd11493[c] + SRB_ddca[c] -> SRB_amp[c] + SRB_cpd11468[c] + SRB_ppi[c]		0	1000	0	Fatty acid synthesis
SRB_ABTAr	4-aminobutyrate transaminase	SRB_4abut[c] + SRB_akg[c] <=> SRB_glu__L[c] + SRB_sucsal[c]	g.3519.peg.1228	-1000	1000	0	Glutamate metabolism
SRB_ABUTR	4-Aminobutyraldehyde:nad[c]+ oxidoreductase	SRB_4abutn[c] + SRB_h2o[c] + SRB_nadp[c] <=> SRB_4abut[c] + 2 SRB_h[c] + SRB_nadph[c]	( g.3519.peg.1479 or g.3519.peg.715 or g.3519.peg.3340 or g.3519.peg.990 or g.3519.peg.2048 or g.3519.peg.1698 )	-1000	1000	0	beta-Alanine metabolism
SRB_ACACCTr	Acetyl-CoA:acetoacetyl-CoA transferase, reversible	SRB_aacoa[c] + SRB_ac[c] <=> SRB_acac[c] + SRB_accoa[c]	( g.3519.peg.816 and g.3519.peg.999 )	-1000	1000	0	Butanoate metabolism
SRB_ACACT1r	Acetyl Coenzyme A C-Acetyltransferase	2 SRB_accoa[c] <=> SRB_aacoa[c] + SRB_coa[c]	( g.3519.peg.2201 or g.3519.peg.653 or g.3519.peg.1570 or g.3519.peg.1730 or g.3519.peg.688 or g.3519.peg.2201 or g.3519.peg.1570 or g.3519.peg.3528 or g.3519.peg.894 or g.3519.peg.1730 or g.3519.peg.688 or g.3519.peg.380 )	-1000	1000	0	Butanoate metabolism
SRB_ACACT2r	acetyl-CoA C-acyltransferase (butanoyl-CoA) (r)	SRB_accoa[c] + SRB_btcoa[c] <=> SRB_3ohcoa[c] + SRB_coa[c]	( g.3519.peg.688 or g.3519.peg.1730 or g.3519.peg.1570 or g.3519.peg.653 or g.3519.peg.2201 or g.3519.peg.1730 or g.3519.peg.380 or g.3519.peg.688 or g.3519.peg.2201 or g.3519.peg.3528 or g.3519.peg.894 or g.3519.peg.1570 )	-1000	1000	0	Fatty acid oxidation
SRB_ACACT3r	acetyl-CoA C-acyltransferase (hexanoyl-CoA) (r)	SRB_accoa[c] + SRB_hxcoa[c] <=> SRB_3oocoa[c] + SRB_coa[c]	( g.3519.peg.688 or g.3519.peg.1730 or g.3519.peg.1570 or g.3519.peg.2201 or g.3519.peg.653 )	-1000	1000	0	Fatty acid oxidation
SRB_ACACT4r	acetyl-CoA C-acyltransferase (octanoyl-CoA) (r)	SRB_accoa[c] + SRB_occoa[c] <=> SRB_3odcoa[c] + SRB_coa[c]	( g.3519.peg.1570 or g.3519.peg.2201 or g.3519.peg.653 or g.3519.peg.688 or g.3519.peg.1730 )	-1000	1000	0	Fatty acid oxidation
SRB_ACACT5r	acetyl-CoA C-acyltransferase (decanoyl-CoA) (r)	SRB_accoa[c] + SRB_dcacoa[c] <=> SRB_3oddcoa[c] + SRB_coa[c]	( g.3519.peg.1730 or g.3519.peg.688 or g.3519.peg.2201 or g.3519.peg.653 or g.3519.peg.1570 )	-1000	1000	0	Fatty acid oxidation
SRB_ACACT6r	acetyl-CoA C-acyltransferase (dodecanoyl-CoA) (r)	SRB_accoa[c] + SRB_ddcacoa[c] <=> SRB_3otdcoa[c] + SRB_coa[c]	( g.3519.peg.1570 or g.3519.peg.2201 or g.3519.peg.653 or g.3519.peg.688 or g.3519.peg.1730 )	-1000	1000	0	Fatty acid oxidation
SRB_ACACT7r	acetyl-CoA C-acyltransferase (tetradecanoyl-CoA) (r)	SRB_accoa[c] + SRB_tdcoa[c] <=> SRB_3ohdcoa[c] + SRB_coa[c]	( g.3519.peg.1730 or g.3519.peg.688 or g.3519.peg.653 or g.3519.peg.2201 or g.3519.peg.1570 )	-1000	1000	0	Fatty acid oxidation
SRB_ACACt2	Acetoacetate Transport via Proton Symport	SRB_acac[e] + SRB_h[e] <=> SRB_acac[c] + SRB_h[c]	g.3519.peg.645	-1000	1000	0	Transport, extracellular
SRB_ACBIPGT	Adenosyl cobinamide phosphate guanyltransferase	SRB_adocbip[c] + SRB_gtp[c] + SRB_h[c] -> SRB_agdpcbi[c] + SRB_ppi[c]	871585.3.peg.1017	0	1000	0	Vitamin B12 metabolism
SRB_ACCOACL	Acetyl-CoA:carbon-dioxide ligase (ADP-forming)	SRB_accoa[c] + SRB_btn_co2[c] -> SRB_btnCCP[c] + SRB_malcoa[c]	( g.3519.peg.1289 and g.3519.peg.2861 )	0	1000	0	Pyruvate metabolism
SRB_ACCOAL	Acetate Coenzyme A Ligase (ADP-Forming)	SRB_atp[c] + SRB_coa[c] + SRB_ppa[c] -> SRB_adp[c] + SRB_pi[c] + SRB_ppcoa[c]	(( g.3519.peg.1885 or g.3519.peg.2062 or g.3519.peg.2207 or g.3519.peg.1653 ) and Unknown )	0	1000	0	Propanoate metabolism
SRB_ACGAM2E	N-Acetylglucosamine 2-Epimerase	SRB_acgam[c] <=> SRB_acmana[c]	g.3519.peg.3507	-1000	1000	0	Aminosugar metabolism
SRB_ACGApts	N-Acetyl-D-glucosamine transport via PEP:Pyr PTS	SRB_acgam[e] + SRB_pep[c] -> SRB_acgam6p[c] + SRB_pyr[c]	( Unknown and Unknown and g.3519.peg.215 and Unknown )	0	1000	0	Transport, extracellular
SRB_ACGK	acetylglutamate kinase	SRB_acglu[c] + SRB_atp[c] -> SRB_acg5p[c] + SRB_adp[c]	871585.3.peg.151	0	1000	0	Arginine and proline metabolism
SRB_ACGS	N-acetylglutamate synthase	SRB_accoa[c] + SRB_glu__L[c] -> SRB_acglu[c] + SRB_coa[c] + SRB_h[c]	( 871585.3.peg.2947 or 871585.3.peg.3556 or 871585.3.peg.802 )	0	1000	0	Urea cycle
SRB_ACHBPL	(S)-2-Aceto-2-hydroxybutanoate pyruvate-lyase (carboxylating)	SRB_2ahethmpp[c] + SRB_2obut[c] <=> SRB_2ahbut[c] + SRB_thmpp[c]	( 871585.3.peg.3447 or 871585.3.peg.3448 )	-1000	1000	0	Valine, leucine, and isoleucine metabolism
SRB_ACKr	acetate kinase	SRB_ac[c] + SRB_atp[c] <=> SRB_actp[c] + SRB_adp[c]	g.3519.peg.2755	-1000	1000	0	Pyruvate metabolism
SRB_ACLS_a	pyruvatethiamin diphosphate acetaldehydetransferase	SRB_h[c] + SRB_pyr[c] + SRB_thmpp[c] -> SRB_2ahethmpp[c] + SRB_co2[c]	( 871585.3.peg.3447 or 871585.3.peg.3448 )	0	1000	0	Valine, leucine, and isoleucine metabolism
SRB_ACLS_b	2-Acetolactate pyruvate-lyase (carboxylating)	SRB_alac__S[c] + SRB_thmpp[c] <=> SRB_2ahethmpp[c] + SRB_pyr[c]	( 871585.3.peg.3447 or 871585.3.peg.3448 )	-1000	1000	0	Valine, leucine, and isoleucine metabolism
SRB_ACOAAGPAT140	myristoyl-1-acylglycerol-3-phosphate O-acyltransferase	SRB_cpd15331[c] + SRB_tdcoa[c] -> SRB_coa[c] + SRB_cpd15522[c]	( g.3519.peg.1176 or g.3519.peg.1769 )	0	1000	0	Glycerophospholipid metabolism
SRB_ACOAAGPAT160	palmitoyl-1-acylglycerol-3-phosphate O-acyltransferase	SRB_cpd15327[c] + SRB_pmtcoa[c] -> SRB_coa[c] + SRB_cpd15524[c]	( g.3519.peg.1176 or g.3519.peg.1769 )	0	1000	0	Glycerophospholipid metabolism
SRB_ACOAAGPAT180	stearoyl-1-acylglycerol-3-phosphate O-acyltransferase	SRB_1odecg3p[c] + SRB_stcoa[c] -> SRB_coa[c] + SRB_cpd15526[c]	( g.3519.peg.1769 or g.3519.peg.1176 )	0	1000	0	Glycerophospholipid metabolism
SRB_ACOAAGPATAI15	anteisopentadecanoyl-1-acylglycerol-3-phosphate O-acyltransferase	SRB_cpd11439[c] + SRB_cpd15675[c] -> SRB_coa[c] + SRB_cpd15681[c] + SRB_h[c]	( g.3519.peg.1176 or g.3519.peg.1769 )	0	1000	0	Glycerophospholipid metabolism
SRB_ACOAAGPATAI17	anteisoheptadecanoyl-1-acylglycerol-3-phosphate O-acyltransferase	SRB_cpd11434[c] + SRB_cpd15672[c] -> SRB_coa[c] + SRB_cpd15678[c]	( g.3519.peg.1176 or g.3519.peg.1769 )	0	1000	0	Glycerophospholipid metabolism
SRB_ACOAAGPATI14	isotetradecanoyl-1-acylglycerol-3-phosphate O-acyltransferase	SRB_cpd11435[c] + SRB_cpd15673[c] -> SRB_coa[c] + SRB_cpd15679[c] + SRB_h[c]	( g.3519.peg.1769 or g.3519.peg.1176 )	0	1000	0	Glycerophospholipid metabolism
SRB_ACOAAGPATI15	isopentadecanoyl-1-acylglycerol-3-phosphate O-acyltransferase	SRB_cpd11437[c] + SRB_cpd15674[c] -> SRB_coa[c] + SRB_cpd15680[c] + SRB_h[c]	( g.3519.peg.1176 or g.3519.peg.1769 )	0	1000	0	Glycerophospholipid metabolism
SRB_ACOAAGPATI16	isohexadecanoyl-1-acylglycerol-3-phosphate O-acyltransferase	SRB_cpd11441[c] + SRB_cpd15676[c] -> SRB_coa[c] + SRB_cpd15682[c] + SRB_h[c]	( g.3519.peg.1176 or g.3519.peg.1769 )	0	1000	0	Glycerophospholipid metabolism
SRB_ACOAAGPATI17	isoheptadecanoyl-1-acylglycerol-3-phosphate O-acyltransferase	SRB_cpd11432[c] + SRB_cpd15671[c] -> SRB_coa[c] + SRB_cpd15677[c]	( g.3519.peg.1176 or g.3519.peg.1769 )	0	1000	0	Glycerophospholipid metabolism
SRB_ACOAD1	acyl-CoA dehydrogenase (butanoyl-CoA)	SRB_b2coa[c] + SRB_h[c] + SRB_nadh[c] <=> SRB_btcoa[c] + SRB_nad[c]	( g.3519.peg.202 or g.3519.peg.2495 or g.3519.peg.554 or g.3519.peg.2605 or g.3519.peg.935 or g.3519.peg.996 or g.3519.peg.3246 or g.3519.peg.846 or g.3519.peg.1873 or g.3519.peg.1118 or g.3519.peg.2445 or g.3519.peg.3053 )	-1000	1000	0	Butanoate metabolism
SRB_ACOAD2	acyl-CoA dehydrogenase (hexanoyl-CoA)	SRB_h[c] + SRB_hx2coa[c] + SRB_nadh[c] <=> SRB_hxcoa[c] + SRB_nad[c]	g.3519.peg.202	-1000	1000	0	Butanoate metabolism
SRB_ACOAD20	(S)-2-methylbutanoyl-CoA:oxygen 2,3-oxidoreductase	2 SRB_2mbcoa[c] + SRB_o2[c] -> 2 SRB_2mb2coa[c] + 2 SRB_h2o[c]	( g.3519.peg.202 or g.3519.peg.2605 or g.3519.peg.935 or g.3519.peg.996 or g.3519.peg.2495 or g.3519.peg.554 or g.3519.peg.1118 or g.3519.peg.1873 or g.3519.peg.3053 or g.3519.peg.2445 or g.3519.peg.846 or g.3519.peg.3246 )	0	1000	0	Valine, leucine, and isoleucine metabolism
SRB_ACOAD3rev	acyl-CoA dehydrogenase (octanoyl-CoA), reversed	SRB_HC01415[c] + SRB_h[c] + SRB_nadh[c] -> SRB_nad[c] + SRB_occoa[c]	g.3519.peg.202	0	1000	0	Fatty acid synthesis
SRB_ACOAD4rev	acyl-CoA dehydrogenase (decanoyl-CoA), reversed	SRB_dc2coa[c] + SRB_h[c] + SRB_nadh[c] -> SRB_dcacoa[c] + SRB_nad[c]	g.3519.peg.202	0	1000	0	Fatty acid synthesis
SRB_ACOAD5rev	acyl-CoA dehydrogenase (dodecanoyl-CoA), reversed	SRB_dd2coa[c] + SRB_h[c] + SRB_nadh[c] -> SRB_ddcacoa[c] + SRB_nad[c]	g.3519.peg.202	0	1000	0	Fatty acid synthesis
SRB_ACOAD6rev	acyl-CoA dehydrogenase (tetradecanoyl-CoA), reversed	SRB_HC01412[c] + SRB_h[c] + SRB_nadh[c] -> SRB_nad[c] + SRB_tdcoa[c]	g.3519.peg.202	0	1000	0	Fatty acid synthesis
SRB_ACOAD7i	acyl-CoA dehydrogenase (hexadecanoyl-CoA), irreversible	SRB_h[c] + SRB_hdd2coa[c] + SRB_nadh[c] -> SRB_nad[c] + SRB_pmtcoa[c]	g.3519.peg.202	0	1000	0	Fatty acid synthesis
SRB_ACOAD8	3-Methylbutanoyl-CoA:(acceptor) 2,3-oxidoreductase	SRB_cpd00015[c] + SRB_ivcoa[c] <=> SRB_3mb2coa[c] + SRB_fadh2[c]	g.3519.peg.3403	-1000	1000	0	Valine, leucine, and isoleucine metabolism
SRB_ACOADH2	acyl-CoA dehydrogenase (Isobutiryl-CoA)	2 SRB_ibcoa[c] + SRB_o2[c] -> 2 SRB_2mp2coa[c] + 2 SRB_h2o[c]	( g.3519.peg.935 or g.3519.peg.2605 or g.3519.peg.996 or g.3519.peg.554 or g.3519.peg.2495 or g.3519.peg.3053 or g.3519.peg.2445 or g.3519.peg.1118 or g.3519.peg.1873 or g.3519.peg.846 or g.3519.peg.3246 )	0	1000	0	Valine, leucine, and isoleucine metabolism
SRB_ACOATA	Acetyl Coenzyme A Acp Transacylase	SRB_accoa[c] + SRB_cpd11493[c] <=> SRB_coa[c] + SRB_cpd11494[c]	( Unknown and g.3519.peg.2182 )	-1000	1000	0	Fatty acid oxidation
SRB_ACOCT	N-acetylornithine carbamoyltransferase	SRB_acorn[c] + SRB_cbp[c] -> SRB_cpd11209[c] + SRB_pi[c]	871585.3.peg.1459	0	1000	0	Arginine and proline metabolism
SRB_ACODAr	Acetylornithine deacetylase, reversible	SRB_acorn[c] + SRB_h2o[c] <=> SRB_ac[c] + SRB_orn[c]	g.3519.peg.1484	-1000	1000	0	Urea cycle
SRB_ACONTa	aconitase (half-reaction A, Citrate hydro-lyase)	SRB_cit[c] <=> SRB_HC00342[c] + SRB_h2o[c]	( g.3519.peg.167 or ( g.3519.peg.167 and g.3519.peg.2467 ))	-1000	1000	0	Citric acid cycle
SRB_ACONTb	aconitase (half-reaction B, Isocitrate hydro-lyase)	SRB_HC00342[c] + SRB_h2o[c] <=> SRB_icit[c]	( g.3519.peg.167 or ( g.3519.peg.2467 and g.3519.peg.167 ))	-1000	1000	0	Citric acid cycle
SRB_ACOTA	acetylornithine transaminase	SRB_acorn[c] + SRB_akg[c] <=> SRB_acg5sa[c] + SRB_glu__L[c]	871585.3.peg.1411	-1000	1000	0	Arginine and proline metabolism
SRB_ACPS1	acyl-carrier protein synthase	SRB_HC01161[c] + SRB_coa[c] -> SRB_cpd11493[c] + SRB_h[c] + SRB_pap[c]	Unknown	0	1000	0	CoA synthesis
SRB_ACS	Acetyl Coenzyme A Synthetase	SRB_ac[c] + SRB_atp[c] + SRB_coa[c] -> SRB_accoa[c] + SRB_amp[c] + SRB_ppi[c]	( g.3519.peg.1885 or g.3519.peg.1653 or g.3519.peg.2207 or g.3519.peg.2062 )	0	1000	0	Glycolysis/gluconeogenesis
SRB_ACTNDH	acetoin dehydrogenase complex	SRB_coa[c] + SRB_cpd00361[c] + SRB_nad[c] <=> SRB_acald[c] + SRB_accoa[c] + SRB_h[c] + SRB_nadh[c]	( g.3519.peg.148 and g.3519.peg.101 and g.3519.peg.1 and g.3519.peg.820 )	-1000	1000	0	Butanoate metabolism
SRB_ACt2r	Acetate Reversible Transport via Proton Symport	SRB_ac[e] + SRB_h[e] <=> SRB_ac[c] + SRB_h[c]		-1000	1000	0	Transport, extracellular
SRB_ADA	Adenosine Deaminase	SRB_adn[c] + SRB_h2o[c] + SRB_h[c] -> SRB_ins[c] + SRB_nh3[c]	( g.3519.peg.2957 or g.3519.peg.2262 )	0	1000	0	Purine catabolism
SRB_ADCL	4-aminobenzoate synthase	SRB_4adcho[c] -> SRB_4abz[c] + SRB_h[c] + SRB_pyr[c]	( 871585.3.peg.1842 or 871585.3.peg.3532 )	0	1000	0	Folate metabolism
SRB_ADCS	4-amino-4-deoxychorismate synthase	SRB_chor[c] + SRB_gln__L[c] -> SRB_4adcho[c] + SRB_glu__L[c]	( 871585.3.peg.1842 or 871585.3.peg.3532 )	0	1000	0	Folate metabolism
SRB_ADK1	Adenylate Kinase	SRB_amp[c] + SRB_atp[c] <=> 2 SRB_adp[c]	871585.3.peg.304	0	1000	0	Nucleotide interconversion
SRB_ADK10	adenylate kinase (dTTP)	SRB_amp[c] + SRB_dttp[c] <=> SRB_adp[c] + SRB_dtdp[c]	871585.3.peg.304	-1000	1000	0	Nucleotide interconversion
SRB_ADK11	adenylate kinase (dUTP)	SRB_amp[c] + SRB_dutp[c] <=> SRB_adp[c] + SRB_dudp[c]	871585.3.peg.304	-1000	1000	0	Nucleotide interconversion
SRB_ADK2	adenylate kinase (Inorganic triphosphate)	SRB_amp[c] + SRB_pppi[c] <=> SRB_adp[c] + SRB_ppi[c]	g.3519.peg.2688	-1000	1000	0	Nucleotide interconversion
SRB_ADK3	Adentylate Kinase (GTP)	SRB_amp[c] + SRB_gtp[c] <=> SRB_adp[c] + SRB_gdp[c]	871585.3.peg.304	-1000	1000	0	Nucleotide interconversion
SRB_ADK5	adenylate kinase (CTP)	SRB_amp[c] + SRB_ctp[c] <=> SRB_adp[c] + SRB_cdp[c]	871585.3.peg.304	-1000	1000	0	Nucleotide interconversion
SRB_ADK7	adenylate kinase (dATP)	SRB_amp[c] + SRB_datp[c] -> SRB_adp[c] + SRB_dadp[c]	871585.3.peg.304	0	1000	0	Nucleotide interconversion
SRB_ADK8	adenylate kinase (dCTP)	SRB_amp[c] + SRB_dctp[c] <=> SRB_adp[c] + SRB_dcdp[c]	871585.3.peg.304	-1000	1000	0	Nucleotide interconversion
SRB_ADK9	adenylate kinase (dGTP)	SRB_amp[c] + SRB_dgtp[c] <=> SRB_adp[c] + SRB_dgdp[c]	871585.3.peg.304	-1000	1000	0	Nucleotide interconversion
SRB_ADMDCr	Adenosylmethionine decarboxylase	SRB_amet[c] + SRB_h[c] <=> SRB_ametam[c] + SRB_co2[c]		-1000	1000	0	Arginine and proline metabolism
SRB_ADNCNT3tc	Adenosine Transport Cnt3	SRB_adn[e] + SRB_h[e] <=> SRB_adn[c] + SRB_h[c]		-1000	1000	0	Transport, extracellular
SRB_ADNCYC	Adenylate Cyclase	SRB_atp[c] -> SRB_camp[c] + SRB_ppi[c]	( g.3519.peg.1738 or g.3519.peg.3486 or g.3519.peg.1738 or g.3519.peg.3486 )	0	1000	0	Nucleotide interconversion
SRB_ADNK1	Adenosine Kinase	SRB_adn[c] + SRB_atp[c] -> SRB_adp[c] + SRB_amp[c] + SRB_h[c]	g.3519.peg.2978	0	1000	0	Nucleotide interconversion
SRB_ADNUC	adenosine hydrolase	SRB_adn[c] + SRB_h2o[c] -> SRB_ade[c] + SRB_rib__D[c]	g.3519.peg.345	0	1000	0	Purine catabolism
SRB_ADOCBIK	Adenosyl cobinamide kinase	SRB_adocbi[c] + SRB_atp[c] -> SRB_adocbip[c] + SRB_adp[c] + SRB_h[c]	g.3519.peg.172	0	1000	0	Vitamin B12 metabolism
SRB_ADOCBIK2	Adenosyl cobinamide kinase (GTP)	SRB_adocbi[c] + SRB_gtp[c] -> SRB_adocbip[c] + SRB_gdp[c] + SRB_h[c]	g.3519.peg.172	0	1000	0	Vitamin B12 metabolism
SRB_ADOCBLS	Adenosylcobalamin 5-phosphate synthase	SRB_agdpcbi[c] + SRB_rdmbzi[c] -> SRB_adocbl[c] + SRB_gmp[c] + SRB_h[c]	871585.3.peg.1021	0	1000	0	Vitamin B12 metabolism
SRB_ADOCBLabc	Adenosylcobalamin transport via ABC system	SRB_adocbl[e] + SRB_atp[c] + SRB_h2o[c] -> SRB_adocbl[c] + SRB_adp[c] + SRB_h[c] + SRB_pi[c]	( g.3519.peg.591 and Unknown and g.3519.peg.514 )	0	1000	0	Transport, extracellular
SRB_ADPRDP	ADPribose Diphosphatase	SRB_adprib[c] + SRB_h2o[c] -> SRB_amp[c] + 2 SRB_h[c] + SRB_r5p[c]	( g.3519.peg.2502 or g.3519.peg.3120 )	0	1000	0	Nucleotide interconversion
SRB_ADSK	Adenylyl-Sulfate Kinase	SRB_aps[c] + SRB_atp[c] -> SRB_adp[c] + SRB_h[c] + SRB_paps[c]	871585.3.peg.282	0	1000	0	Sulfur metabolism
SRB_ADSL1r	adenylsuccinate lyase	SRB_dcamp[c] <=> SRB_amp[c] + SRB_fum[c]	871585.3.peg.1909	-1000	1000	0	Purine synthesis
SRB_ADSL2r	adenylosuccinate lyase	SRB_25aics[c] <=> SRB_aicar[c] + SRB_fum[c]	871585.3.peg.1909	-1000	1000	0	Purine synthesis
SRB_ADSS	Adenylosuccinate Synthase	SRB_asp__L[c] + SRB_gtp[c] + SRB_imp[c] -> SRB_dcamp[c] + SRB_gdp[c] + 2 SRB_h[c] + SRB_pi[c]	871585.3.peg.426	0	1000	0	Nucleotide interconversion
SRB_AEPPT	2 aminoethylphosphonate pyruvate transaminase	SRB_2ameph[c] + SRB_pyr[c] -> SRB_Pald[c] + SRB_ala__L[c]	g.3519.peg.3229	0	1000	0	Phosphonate and phosphinate metabolism
SRB_AGMD	Agmantine deiminase	SRB_agm[c] + SRB_h2o[c] -> SRB_Ncbmpts[c] + SRB_nh3[c]	g.3519.peg.1403	0	1000	0	Arginine and proline metabolism
SRB_AGMHE	ADP-D-glycero-D-manno-heptose epimerase	SRB_adphep_DD[c] -> SRB_adphep_LD[c]	Unknown	0	1000	0	Lipopolysaccharide biosynthesis
SRB_AGPAT120	1-tetradecanoyl-sn-glycerol 3-phosphate O-acyltransferase (n-C12:0)	SRB_1ddecg3p[c] + SRB_cpd11468[c] -> SRB_cpd11493[c] + SRB_pa120[c]	( g.3519.peg.1769 or g.3519.peg.1176 )	0	1000	0	Glycerophospholipid metabolism
SRB_AGPAT140	1-tetradecanoyl-sn-glycerol 3-phosphate O-acyltransferase (n-C14:0)	SRB_cpd15331[c] + SRB_myrsACP[c] -> SRB_cpd11493[c] + SRB_cpd15522[c]	( g.3519.peg.1176 or g.3519.peg.1769 )	0	1000	0	Glycerophospholipid metabolism
SRB_AGPAT141	1-tetradec-7-enoyl-sn-glycerol 3-phosphate O-acyltransferase (n-C14:1)	SRB_1tdec7eg3p[c] + SRB_cpd15294[c] -> SRB_cpd11493[c] + SRB_pa141[c]	( g.3519.peg.1176 or g.3519.peg.1769 )	0	1000	0	Glycerophospholipid metabolism
SRB_AGPAT160	1-hexadecanoyl-sn-glycerol 3-phosphate O-acyltransferase (n-C16:0)	SRB_cpd15327[c] + SRB_palmACP[c] -> SRB_cpd11493[c] + SRB_cpd15524[c]	( g.3519.peg.1176 or g.3519.peg.1769 )	0	1000	0	Glycerophospholipid metabolism
SRB_AGPAT161	1-hexadec-7-enoyl-sn-glycerol 3-phosphate O-acyltransferase (n-C16:1)	SRB_1hdec9eg3p[c] + SRB_cpd15239[c] -> SRB_cpd11493[c] + SRB_pa161[c]	( g.3519.peg.1769 or g.3519.peg.1176 )	0	1000	0	Glycerophospholipid metabolism
SRB_AGPAT180	1-octadecanoyl-sn-glycerol 3-phosphate O-acyltransferase (n-C18:0)	SRB_1odecg3p[c] + SRB_cpd11573[c] -> SRB_cpd11493[c] + SRB_cpd15526[c]	( g.3519.peg.1176 or g.3519.peg.1769 )	0	1000	0	Glycerophospholipid metabolism
SRB_AGPAT181	1-octadec-7-enoyl-sn-glycerol 3-phosphate O-acyltransferase (n-C18:1)	SRB_cpd11825[c] + SRB_cpd15328[c] -> SRB_cpd11493[c] + SRB_pa181[c]	( g.3519.peg.1176 or g.3519.peg.1769 )	0	1000	0	Glycerophospholipid metabolism
SRB_AGPR	N-acetyl-g-glutamyl-phosphate reductase	SRB_acg5sa[c] + SRB_nadp[c] + SRB_pi[c] <=> SRB_acg5p[c] + SRB_h[c] + SRB_nadph[c]	871585.3.peg.1387	-1000	1000	0	Urea cycle
SRB_AHC	Adenosylhomocysteinase	SRB_ahcys[c] + SRB_h2o[c] <=> SRB_adn[c] + SRB_hcys__L[c]	( g.3519.peg.345 or g.3519.peg.1753 )	-1000	1000	0	Methionine and cysteine metabolism
SRB_AHCYSNS_r	S-adenosylhomocysteine nucleosidase reversible	SRB_ahcys[c] + SRB_h2o[c] <=> SRB_ade[c] + SRB_cpd02227[c]	(( g.3519.peg.3523 or g.3519.peg.2628 or g.3519.peg.3242 ) and ( g.3519.peg.3523 or g.3519.peg.2628 or g.3519.peg.3242 ))	-1000	1000	0	Methionine and cysteine metabolism
SRB_AHMMPS	4-amino-5-hydroxymethyl-2-methylpyrimidine synthetase	SRB_air[c] + SRB_h2o[c] -> SRB_4ahmmp[c] + SRB_gcald[c] + 0.5 SRB_o2[c] + SRB_pi[c]	g.3519.peg.2836	0	1000	0	Thiamine metabolism
SRB_AHSERL2	O-acetylhomoserine (thiol)-lyase	SRB_HC00250[c] + SRB_cpd00790[c] -> SRB_ac[c] + SRB_h[c] + SRB_hcys__L[c]	( 871585.3.peg.1038 or 871585.3.peg.2688 )	0	1000	0	Methionine and cysteine metabolism
SRB_AHSERL3	O-Acetyl-L-homoserine acetate-lyase	SRB_HC01501[c] + SRB_cpd00790[c] + SRB_trdrd[c] <=> SRB_ac[c] + SRB_cpd11420[c] + SRB_h[c] + SRB_hcys__L[c] + SRB_so3[c]	( 871585.3.peg.1038 or 871585.3.peg.2688 )	-1000	1000	0	Methionine and cysteine metabolism
SRB_AICART	Phosphoribosylaminoimidazolecarboxamide Formyltransferase	SRB_10fthf[c] + SRB_aicar[c] <=> SRB_fprica[c] + SRB_thf[c]	871585.3.peg.1669	-1000	1000	0	Purine synthesis
SRB_AIHPDCOATA	14-methyl-hexa-decanoyl-ACP[acyl-carrier-protein] transferase	SRB_coa[c] + SRB_cpd11519[c] <=> SRB_cpd11434[c] + SRB_cpd11493[c]	( g.3519.peg.3178 or g.3519.peg.3175 )	-1000	1000	0	Glycerophospholipid metabolism
SRB_AIPDCOATA	12-methyl-tetra-decanoyl-ACP[acyl-carrier-protein] transferase	SRB_coa[c] + SRB_cpd11515[c] <=> SRB_cpd11439[c] + SRB_cpd11493[c]	( g.3519.peg.3175 or g.3519.peg.3178 )	-1000	1000	0	Glycerophospholipid metabolism
SRB_AIRC4	Phosphoribosylaminoimidazole carboxylase	SRB_air[c] + SRB_atp[c] + SRB_h2co3[c] -> SRB_5aizc[c] + SRB_adp[c] + SRB_h[c] + SRB_pi[c]	( 871585.3.peg.2412 or 871585.3.peg.2413 )	0	1000	0	Purine synthesis
SRB_AKGS	2-Oxogluterate synthase	SRB_co2[c] + SRB_nadh[c] + SRB_succoa[c] -> SRB_akg[c] + SRB_coa[c] + SRB_nad[c]	( 871585.3.peg.2148 or 871585.3.peg.2149 or 871585.3.peg.2150 )	0	1000	0	Citric acid cycle
SRB_AKP1	alkaline phosphatase (Dihydroneopterin)	SRB_ahdt[c] + 3 SRB_h2o[c] -> SRB_HC01361[c] + 2 SRB_h[c] + 3 SRB_pi[c]	g.3519.peg.2526	0	1000	0	Folate metabolism
SRB_ALAALA	D-alanine--D-alanine ligase (EC 6.3.2.4)	2 SRB_ala__D[c] + SRB_atp[c] -> SRB_adp[c] + SRB_alaala[c] + SRB_h[c] + SRB_pi[c]	Unknown	0	1000	0	Alanine and aspartate metabolism
SRB_ALAASP1c	Hydrolysis of L-alanyl-L-aspartate	SRB_ala_L_asp__L[c] + SRB_h2o[c] <=> SRB_ala__L[c] + SRB_asp__L[c]	( g.3519.peg.332 or g.3519.peg.763 or g.3519.peg.2824 or g.3519.peg.63 or g.3519.peg.706 or g.3519.peg.601 )	-1000	1000	0	Peptide metabolism
SRB_ALAASPabc	L-alanyl-L-aspartate transport via ABC system	SRB_ala_L_asp__L[e] + SRB_atp[c] + SRB_h2o[c] -> SRB_adp[c] + SRB_ala_L_asp__L[c] + SRB_h[c] + SRB_pi[c]	( g.3519.peg.3038 or g.3519.peg.2581 or g.3519.peg.3258 or g.3519.peg.3247 or g.3519.peg.410 or g.3519.peg.143 )	0	1000	0	Transport, extracellular
SRB_ALACI	(S)-2-Acetolactate isomerase	SRB_alac__S[c] <=> SRB_3hmoa[c]	g.3519.peg.2214	-1000	1000	0	Valine, leucine, and isoleucine metabolism
SRB_ALAGLN1c	Hydrolysis of L-alanyl-L-glutamine	SRB_ala_L_gln__L[c] + SRB_h2o[c] <=> SRB_ala__L[c] + SRB_gln__L[c]	( g.3519.peg.332 or g.3519.peg.763 or g.3519.peg.2824 or g.3519.peg.63 or g.3519.peg.706 or g.3519.peg.601 )	-1000	1000	0	Peptide metabolism
SRB_ALAGLNabc	L-alanyl-L-glutamine transport via ABC system	SRB_ala_L_gln__L[e] + SRB_atp[c] + SRB_h2o[c] -> SRB_adp[c] + SRB_ala_L_gln__L[c] + SRB_h[c] + SRB_pi[c]	( g.3519.peg.3038 or g.3519.peg.2581 or g.3519.peg.3247 or g.3519.peg.3258 or g.3519.peg.410 or g.3519.peg.143 )	0	1000	0	Transport, extracellular
SRB_ALAGLU1c	Hydrolysis of L-alanyl-L-glutamate	SRB_ala_L_glu__L[c] + SRB_h2o[c] <=> SRB_ala__L[c] + SRB_glu__L[c]	( g.3519.peg.332 or g.3519.peg.763 or g.3519.peg.2824 or g.3519.peg.63 or g.3519.peg.706 or g.3519.peg.601 )	-1000	1000	0	Peptide metabolism
SRB_ALAGLUabc	L-alanyl-L-glutamate transport via ABC system	SRB_ala_L_glu__L[e] + SRB_atp[c] + SRB_h2o[c] -> SRB_adp[c] + SRB_ala_L_glu__L[c] + SRB_h[c] + SRB_pi[c]	( g.3519.peg.3038 or g.3519.peg.2581 or g.3519.peg.3258 or g.3519.peg.3247 or g.3519.peg.410 or g.3519.peg.143 )	0	1000	0	Transport, extracellular
SRB_ALAGLY1c	Hydrolysis of L-alanylglycine	SRB_L_alagly[c] + SRB_h2o[c] <=> SRB_ala__L[c] + SRB_gly[c]	( g.3519.peg.763 or g.3519.peg.332 or g.3519.peg.2824 or g.3519.peg.706 or g.3519.peg.63 or g.3519.peg.601 )	-1000	1000	0	Peptide metabolism
SRB_ALAGLYabc	L-alanylglycine transport via ABC system	SRB_L_alagly[e] + SRB_atp[c] + SRB_h2o[c] -> SRB_L_alagly[c] + SRB_adp[c] + SRB_h[c] + SRB_pi[c]	( g.3519.peg.3038 or g.3519.peg.2581 or g.3519.peg.3258 or g.3519.peg.3247 or g.3519.peg.410 or g.3519.peg.143 )	0	1000	0	Transport, extracellular
SRB_ALAHIS1c	Hydrolysis of L-alanyl-L-histidine	SRB_cpd11584[c] + SRB_h2o[c] <=> SRB_ala__L[c] + SRB_his__L[c]	( g.3519.peg.763 or g.3519.peg.332 or g.3519.peg.2824 or g.3519.peg.706 or g.3519.peg.63 or g.3519.peg.601 )	-1000	1000	0	Peptide metabolism
SRB_ALAHISabc	L-alanyl-L-histidine transport via ABC system	SRB_atp[c] + SRB_cpd11584[e] + SRB_h2o[c] -> SRB_adp[c] + SRB_cpd11584[c] + SRB_h[c] + SRB_pi[c]	( g.3519.peg.2581 or g.3519.peg.3038 or g.3519.peg.3247 or g.3519.peg.3258 or g.3519.peg.410 or g.3519.peg.143 )	0	1000	0	Transport, extracellular
SRB_ALALEU1c	Hydrolysis of L-alanyl-L-leucine	SRB_ala_L_leu__L[c] + SRB_h2o[c] <=> SRB_ala__L[c] + SRB_leu__L[c]	( g.3519.peg.763 or g.3519.peg.332 or g.3519.peg.2824 or g.3519.peg.63 or g.3519.peg.706 or g.3519.peg.601 )	-1000	1000	0	Peptide metabolism
SRB_ALALEUabc	L-alanyl-L-leucine transport via ABC system	SRB_ala_L_leu__L[e] + SRB_atp[c] + SRB_h2o[c] -> SRB_adp[c] + SRB_ala_L_leu__L[c] + SRB_h[c] + SRB_pi[c]	( g.3519.peg.2581 or g.3519.peg.3038 or g.3519.peg.3247 or g.3519.peg.3258 or g.3519.peg.143 or g.3519.peg.410 )	0	1000	0	Transport, extracellular
SRB_ALAR	Alanine Racemase	SRB_ala__L[c] <=> SRB_ala__D[c]	( 871585.3.peg.1657 or 871585.3.peg.3021 )	-1000	1000	0	Alanine and aspartate metabolism
SRB_ALATHR1c	Hydrolysis of L-alanyl-L-threonine	SRB_ala_L_Thr__L[c] + SRB_h2o[c] <=> SRB_ala__L[c] + SRB_thr__L[c]	( g.3519.peg.332 or g.3519.peg.763 or g.3519.peg.2824 or g.3519.peg.63 or g.3519.peg.706 or g.3519.peg.601 )	-1000	1000	0	Peptide metabolism
SRB_ALATHRabc	L-alanyl-L-threonine transport via ABC system	SRB_ala_L_Thr__L[e] + SRB_atp[c] + SRB_h2o[c] -> SRB_adp[c] + SRB_ala_L_Thr__L[c] + SRB_h[c] + SRB_pi[c]	( g.3519.peg.2581 or g.3519.peg.3038 or g.3519.peg.3258 or g.3519.peg.3247 or g.3519.peg.143 or g.3519.peg.410 )	0	1000	0	Transport, extracellular
SRB_ALCD19	alcohol dehydrogenase (glycerol)	SRB_glyald[c] + SRB_h[c] + SRB_nadh[c] <=> SRB_glyc[c] + SRB_nad[c]	( g.3519.peg.727 or g.3519.peg.1172 or g.3519.peg.2001 or g.3519.peg.450 )	-1000	1000	0	Pyruvate metabolism
SRB_ALCD2x	alcohol dehydrogenase (ethanol)	SRB_etoh[c] + SRB_nad[c] <=> SRB_acald[c] + SRB_h[c] + SRB_nadh[c]	( g.3519.peg.727 or g.3519.peg.2001 or g.3519.peg.1172 or g.3519.peg.450 or g.3519.peg.450 or g.3519.peg.1172 or g.3519.peg.2001 or g.3519.peg.727 )	-1000	1000	0	Glycolysis/gluconeogenesis
SRB_ALDD2x	Aldehyde Dehydrogenase (Acetaldehyde, NAD)	SRB_acald[c] + SRB_h2o[c] + SRB_nad[c] -> SRB_ac[c] + 2 SRB_h[c] + SRB_nadh[c]	( g.3519.peg.715 or g.3519.peg.3340 or g.3519.peg.1479 or g.3519.peg.1698 or g.3519.peg.2048 or g.3519.peg.990 )	0	1000	0	Glycolysis/gluconeogenesis
SRB_ALKP	Alkaline Phosphatase	SRB_dhap[c] + SRB_h2o[c] -> SRB_dha[c] + SRB_pi[c]	g.3519.peg.2526	0	1000	0	Glycerophospholipid metabolism
SRB_ALLTAH	Allantoate amidinohydrolase	SRB_alltt[c] + SRB_h2o[c] <=> SRB_urdglyc[c] + SRB_urea[c]	g.3519.peg.2218	-1000	1000	0	Purine catabolism
SRB_ALLTNR	(S)(+)-Allantoin racemase	SRB_alltn[c] <=> SRB_cpd01567[c]	g.3519.peg.3507	-1000	1000	0	Purine catabolism
SRB_ALLTNt2r	Allatoin transport in via proton symport	SRB_alltn[e] + SRB_h[e] <=> SRB_alltn[c] + SRB_h[c]	( g.3519.peg.3105 or g.3519.peg.3094 )	-1000	1000	0	Transport, extracellular
SRB_AMANAPEr	N-acetylmannosamine 6-phosphate epimerase	SRB_acmanap[c] <=> SRB_acgam6p[c]	g.3519.peg.1846	-1000	1000	0	Aminosugar metabolism
SRB_AMAOTr	adenosylmethionine-8-amino-7-oxononanoate transaminase	SRB_8aonn[c] + SRB_amet[c] <=> SRB_cpd02701[c] + SRB_dann[c]	871585.3.peg.75	-1000	1000	0	Biotin metabolism
SRB_AMMQLT8	S-adenosylmethione:2-demthylmenaquinole methyltransferase (menaquinone 8)	SRB_2dmmql8[c] + SRB_amet[c] -> SRB_ahcys[c] + SRB_h[c] + SRB_mql8[c]	871585.3.peg.3256	0	1000	0	Ubiquinone and other terpenoid-quinone biosynthesis
SRB_AMOPBHL	4-hydroxythreonine-4-phosphate dehydrogenase	SRB_cpd04539[c] + SRB_h[c] -> SRB_co2[c] + SRB_cpd08449[c]	g.3519.peg.1170	0	1000	0	Vitamin B6 metabolism
SRB_AMPMS2	4-amino-2-methyl-5-phosphomethylpyrimidine synthetase	SRB_air[c] + SRB_h2o[c] + SRB_nad[c] -> SRB_4ampm[c] + 2 SRB_for[c] + 3 SRB_h[c] + SRB_nadh[c]	871585.3.peg.3159	0	1000	0	Thiamine metabolism
SRB_AMPTASECG	Alanyl Aminopeptidase (Cys-Gly)	SRB_cgly[c] + SRB_h2o[c] -> SRB_cys__L[c] + SRB_gly[c]	( g.3519.peg.763 or g.3519.peg.332 or g.3519.peg.2824 or g.3519.peg.706 or g.3519.peg.63 or g.3519.peg.601 )	0	1000	0	Glutathione metabolism
SRB_AMPTASEGC	Gly-Cys aminopeptidase	SRB_cpd15603[c] + SRB_h2o[c] -> SRB_cys__L[c] + SRB_gly[c]	( g.3519.peg.763 or g.3519.peg.332 or g.3519.peg.2824 or g.3519.peg.63 or g.3519.peg.706 or g.3519.peg.601 )	0	1000	0	Peptide metabolism
SRB_ANPRT	anthranilate phosphoribosyltransferase	SRB_anth[c] + SRB_prpp[c] -> SRB_ppi[c] + SRB_pran[c]	871585.3.peg.1845	0	1000	0	Tryptophan metabolism
SRB_ANS	anthranilate synthase	SRB_chor[c] + SRB_gln__L[c] -> SRB_anth[c] + SRB_glu__L[c] + SRB_h[c] + SRB_pyr[c]	( 871585.3.peg.1842 or 871585.3.peg.3181 )	0	1000	0	Tryptophan metabolism
SRB_ANS2	anthranilate synthase 2	SRB_chor[c] + SRB_nh3[c] -> SRB_anth[c] + SRB_h2o[c] + SRB_h[c] + SRB_pyr[c]	( 871585.3.peg.1842 or 871585.3.peg.3181 )	0	1000	0	Tryptophan metabolism
SRB_AOXSr	8-amino-7-oxononanoate synthase	SRB_ala__L[c] + SRB_h[c] + SRB_pimACP[c] <=> SRB_8aonn[c] + SRB_co2[c] + SRB_coa[c]	g.3519.peg.3562	-1000	1000	0	Biotin metabolism
SRB_AOXSr2	8-amino-7-oxononanoate synthase (pimeloyl-ACP)	SRB_ala__L[c] + SRB_h[c] + SRB_pmACP[c] <=> SRB_8aonn[c] + SRB_co2[c] + SRB_cpd11493[c]	871585.3.peg.76	-1000	1000	0	Biotin metabolism
SRB_APATr	B-alanine-pyruvate aminotransferase	SRB_ala_B[c] + SRB_pyr[c] <=> SRB_ala__L[c] + SRB_msa[c]	g.3519.peg.122	-1000	1000	0	beta-Alanine metabolism
SRB_APRAUR	5-amino-6-(5-phosphoribosylamino)uracil reductase	SRB_5apru[c] + SRB_h[c] + SRB_nadph[c] -> SRB_5aprbu[c] + SRB_nadp[c]	871585.3.peg.3131	0	1000	0	Vitamin B2 metabolism
SRB_ARABTH	L-Arabinonate hydro-lyase	SRB_cpd00427[c] <=> SRB_cpd00520[c] + SRB_h2o[c]	g.3519.peg.723	-1000	1000	0	Ascorbate and aldarate metabolism
SRB_ARBTpts	arbutin transport via PEP:Pyr PTS	SRB_cpd03696[e] + SRB_pep[c] -> SRB_arbt6p[c] + SRB_pyr[c]	( g.3519.peg.215 and Unknown and Unknown and Unknown and Unknown )	0	1000	0	Transport, extracellular
SRB_ARGDA	Arginine deiminase	SRB_arg__L[c] + SRB_h2o[c] -> SRB_citr__L[c] + SRB_nh3[c]		0	1000	0	Arginine and proline metabolism
SRB_ARGDC	arginine decarboxylase	SRB_arg__L[c] + SRB_h[c] -> SRB_agm[c] + SRB_co2[c]	( g.3519.peg.752 or g.3519.peg.629 )	0	1000	0	Arginine and proline metabolism
SRB_ARGSL	Argininosuccinate Lyase	SRB_argsuc[c] <=> SRB_arg__L[c] + SRB_fum[c]	871585.3.peg.3167	-1000	1000	0	Alanine and aspartate metabolism
SRB_ARGSS	Argininosuccinate Synthase	SRB_asp__L[c] + SRB_atp[c] + SRB_citr__L[c] -> SRB_amp[c] + SRB_argsuc[c] + SRB_h[c] + SRB_ppi[c]	871585.3.peg.346	0	1000	0	Alanine and aspartate metabolism
SRB_ARGt2	L arginine transport in via proton symport	SRB_arg__L[e] + SRB_h[e] -> SRB_arg__L[c] + SRB_h[c]		0	1000	0	Transport, extracellular
SRB_ASAD	aspartate-semialdehyde dehydrogenase	SRB_aspsa[c] + SRB_nadp[c] + SRB_pi[c] <=> SRB_4pasp[c] + SRB_h[c] + SRB_nadph[c]	871585.3.peg.3334	-1000	1000	0	Glycine, serine, alanine, and threonine metabolism
SRB_ASNS1	Asparagine Synthase (Glutamine-Hydrolysing)	SRB_asp__L[c] + SRB_atp[c] + SRB_gln__L[c] + SRB_h2o[c] -> SRB_amp[c] + SRB_asn__L[c] + SRB_glu__L[c] + SRB_h[c] + SRB_ppi[c]		0	1000	0	Alanine and aspartate metabolism
SRB_ASNS2	asparagine synthetase	SRB_asp__L[c] + SRB_atp[c] + SRB_nh3[c] -> SRB_amp[c] + SRB_asn__L[c] + SRB_h[c] + SRB_ppi[c]		0	1000	0	Alanine and aspartate metabolism
SRB_ASNt2r	L-asparagine reversible transport via proton symport	SRB_asn__L[e] + SRB_h[e] <=> SRB_asn__L[c] + SRB_h[c]		-1000	1000	0	Transport, extracellular
SRB_ASP1DC	Aspartate 1-Decarboxylase	SRB_asp__L[c] + SRB_h[c] -> SRB_ala_B[c] + SRB_co2[c]	871585.3.peg.96	0	1000	0	beta-Alanine metabolism
SRB_ASPCT	aspartate carbamoyltransferase	SRB_asp__L[c] + SRB_cbp[c] -> SRB_cbasp[c] + SRB_h[c] + SRB_pi[c]	871585.3.peg.440	0	1000	0	Pyrimidine synthesis
SRB_ASPKi	aspartate kinase, irreversible	SRB_asp__L[c] + SRB_atp[c] -> SRB_4pasp[c] + SRB_adp[c]	871585.3.peg.422	0	1000	0	Glycine, serine, alanine, and threonine metabolism
SRB_ASPO5	L-aspartate oxidase	SRB_asp__L[c] + SRB_fum[c] -> SRB_h[c] + SRB_iasp[c] + SRB_succ[c]		0	1000	0	NAD metabolism
SRB_ASPO6	L-aspartate oxidase	SRB_asp__L[c] + SRB_o2[c] -> SRB_h2o2[c] + SRB_h[c] + SRB_iasp[c]	g.3519.peg.1865	0	1000	0	NAD metabolism
SRB_ASPO7	L-aspartate oxidase	SRB_asp__L[c] + SRB_cpd00050[c] -> SRB_fmnh2[c] + SRB_h[c] + SRB_iasp[c]	871585.3.peg.1994	0	1000	0	NAD metabolism
SRB_ASPTA	Aspartate Transaminase	SRB_akg[c] + SRB_asp__L[c] <=> SRB_glu__L[c] + SRB_oaa[c]	( 871585.3.peg.1977 or 871585.3.peg.2840 or 871585.3.peg.2906 or 871585.3.peg.3124 or 871585.3.peg.663 or 871585.3.peg.800 or 871585.3.peg.848 )	-1000	1000	0	Alanine and aspartate metabolism
SRB_ASPt2_2	Aspartate transport via proton symport (2 H)	SRB_asp__L[e] + 2 SRB_h[e] <=> SRB_asp__L[c] + 2 SRB_h[c]	( g.3519.peg.449 or g.3519.peg.481 )	-1000	1000	0	Transport, extracellular
SRB_ASPte	Diffusion of Aspartate into Blood	SRB_asp__L[c] -> SRB_asp__L[e]		0	1000	0	Transport, extracellular
SRB_AST	Arginine succinyltransferase	SRB_arg__L[c] + SRB_succoa[c] -> SRB_coa[c] + SRB_h[c] + SRB_sucarg[c]	( g.3519.peg.2279 or g.3519.peg.1766 )	0	1000	0	Arginine and proline metabolism
SRB_ATPPRT	ATP phosphoribosyltransferase	SRB_atp[c] + SRB_prpp[c] -> SRB_cpd01775[c] + SRB_ppi[c]	( 871585.3.peg.2701 or 871585.3.peg.3529 or 871585.3.peg.425 )	0	1000	0	Histidine metabolism
SRB_ATPS4	ATP synthase (four protons for one ATP)	SRB_adp[c] + 4 SRB_h[e] + SRB_pi[c] -> SRB_atp[c] + SRB_h2o[c] + 3 SRB_h[c]	( 871585.3.peg.3070 and 871585.3.peg.3071 and 871585.3.peg.3072 and 871585.3.peg.3073 and 871585.3.peg.3074 and 871585.3.peg.3075 and 871585.3.peg.3076 and 871585.3.peg.3077 )	0	1000	0	Respiration
SRB_BDH	(R)-3-Hydroxybutanoate:NAD+ oxidoreductase	SRB_bhb[c] + SRB_nad[c] <=> SRB_acac[c] + SRB_h[c] + SRB_nadh[c]	g.3519.peg.98	-1000	1000	0	Butanoate metabolism
SRB_BETALDHx	betaine-aldehyde dehydrogenase	SRB_betald[c] + SRB_h2o[c] + SRB_nad[c] -> SRB_glyb[c] + 2 SRB_h[c] + SRB_nadh[c]	g.3519.peg.1305	0	1000	0	Glycine, serine, alanine, and threonine metabolism
SRB_BETALDHy	betaine-aldehyde dehydrogenase	SRB_betald[c] + SRB_h2o[c] + SRB_nadp[c] -> SRB_glyb[c] + 2 SRB_h[c] + SRB_nadph[c]	g.3519.peg.1305	0	1000	0	Glycine, serine, alanine, and threonine metabolism
SRB_BHBtp	Transport of (R)-3-hydroxybutanoate [extraorganism-cytosol](passive)	SRB_bhb[e] <=> SRB_bhb[c]	g.3519.peg.256	-1000	1000	0	Transport, extracellular
SRB_BPNT	3, 5-Bisphosphate Nucleotidase	SRB_h2o[c] + SRB_pap[c] -> SRB_amp[c] + SRB_pi[c]	g.3519.peg.3254	0	1000	0	Nucleotide interconversion
SRB_BTDD_RR	R R butanediol dehydrogenase	SRB_btd_RR[c] + SRB_nad[c] <=> SRB_cpd00361[c] + SRB_h[c] + SRB_nadh[c]	g.3519.peg.570	-1000	1000	0	Butanoate metabolism
SRB_BTNCLi	biotin-carboxyl-carrier-protein:carbon-dioxide ligase (ADP-forming)	SRB_atp[c] + SRB_btnCCP[c] + SRB_h2co3[c] -> SRB_adp[c] + SRB_btn_co2[c] + SRB_h[c] + SRB_pi[c]	( Unknown and ( g.3519.peg.80 or g.3519.peg.3147 ) and Unknown and ( g.3519.peg.960 or g.3519.peg.3147 ))	0	1000	0	Biotin metabolism
SRB_BUTCTr	Acetyl-CoA:butyrate-CoA transferase, reversible	SRB_ac[c] + SRB_btcoa[c] <=> SRB_accoa[c] + SRB_but[c]	( g.3519.peg.816 and g.3519.peg.999 )	-1000	1000	0	Butanoate metabolism
SRB_BUTSO3abc	butanesulfonate transport via ABC system	SRB_atp[c] + SRB_butso3[e] + SRB_h2o[c] -> SRB_adp[c] + SRB_butso3[c] + SRB_h[c] + SRB_pi[c]	(( g.3519.peg.225 or g.3519.peg.2922 or g.3519.peg.652 or g.3519.peg.654 or g.3519.peg.2799 ) and ( g.3519.peg.280 or g.3519.peg.180 or g.3519.peg.294 or g.3519.peg.181 ) and ( g.3519.peg.127 or g.3519.peg.388 ))	0	1000	0	Transport, extracellular
SRB_BUTt2	Butyrate transport via proton symport	SRB_but[e] + SRB_h[e] -> SRB_but[c] + SRB_h[c]	g.3519.peg.645	0	1000	0	Transport, extracellular
SRB_BZDIOLDH	1,2-dihydrodihydroxybenzoate dehydrogenase	SRB_cpd03762[c] + SRB_nad[c] -> SRB_catechol[c] + SRB_co2[c] + SRB_h[c] + SRB_nadh[c]	( g.3519.peg.2354 or g.3519.peg.6 )	0	1000	0	Benzoate degradation
SRB_CATDOX	catechol 1,2-dioxygenase	SRB_catechol[c] + SRB_o2[c] -> SRB_cpd01630[c] + SRB_h[c]	( g.3519.peg.767 or g.3519.peg.767 )	0	1000	0	Benzoate degradation
SRB_CAt4i	Calcium transport via proton antiport, irreversible	SRB_ca2[e] + SRB_h[c] -> SRB_ca2[c] + SRB_h[e]	Unknown	0	1000	0	Transport, extracellular
SRB_CBIAT	Cobinamide adenyltransferase	SRB_atp[c] + SRB_cbi[c] + SRB_h[c] <=> SRB_adocbi[c] + SRB_pppi[c]	Unknown	-1000	1000	0	Vitamin B12 metabolism
SRB_CBL1abc	Cob(1)alamin transport via ABC system	SRB_atp[c] + SRB_cbl1[e] + SRB_h2o[c] -> SRB_adp[c] + SRB_cbl1[c] + SRB_h[c] + SRB_pi[c]	( g.3519.peg.591 and Unknown and g.3519.peg.514 and Unknown )	0	1000	0	Transport, extracellular
SRB_CBL2abc	Cob(II)alamin transport via ABC system	SRB_atp[c] + SRB_cbl2[e] + SRB_h2o[c] -> SRB_adp[c] + SRB_cbl2[c] + SRB_h[c] + SRB_pi[c]	( g.3519.peg.591 and Unknown and g.3519.peg.514 )	0	1000	0	Transport, extracellular
SRB_CBMK	Carbamate kinase	SRB_atp[c] + SRB_co2[c] + SRB_nh3[c] -> SRB_adp[c] + SRB_cbp[c] + 2 SRB_h[c]		0	1000	0	Arginine and proline metabolism
SRB_CBPS	Carbamoyl-Phosphate Synthase (Glutamine-Hydrolysing)	2 SRB_atp[c] + SRB_gln__L[c] + SRB_h2co3[c] + SRB_h2o[c] -> 2 SRB_adp[c] + SRB_cbp[c] + SRB_glu__L[c] + 2 SRB_h[c] + SRB_pi[c]	( 871585.3.peg.2129 or 871585.3.peg.2130 )	0	1000	0	Pyrimidine synthesis
SRB_CD2abc1	cadmium transport out via ABC system	SRB_atp[c] + SRB_cd2[c] + SRB_h2o[c] -> SRB_adp[c] + SRB_cd2[e] + SRB_h[c] + SRB_pi[c]	g.3519.peg.3145	0	1000	0	Transport, extracellular
SRB_CD2t6r	cadmium transport out via antiport, reversible	SRB_cd2[c] + SRB_h[e] + SRB_k[e] <=> SRB_cd2[e] + SRB_h[c] + SRB_k[c]	( g.3519.peg.2415 or g.3519.peg.1834 or g.3519.peg.1200 or g.3519.peg.2713 )	-1000	1000	0	Transport, extracellular
SRB_CDOSKT	3-deoxy-D-manno-octulosonic acid transferase	SRB_cpd02546[c] + SRB_kdolipid4[c] <=> SRB_cmp[c] + SRB_h[c] + SRB_kdo2lipid4[c]	g.3519.peg.1112	-1000	1000	0	Lipopolysaccharide biosynthesis
SRB_CDPEAS	R07384	SRB_cmp[c] + SRB_dak2gpe_hs[c] + 2 SRB_h[c] <=> SRB_cdpea[c] + SRB_cpd12322[c]	g.3519.peg.1693	-1000	1000	0	Cell wall biosynthesis
SRB_CDPMEK	4-(cytidine 5-diphospho)-2-C-methyl-D-erythritol kinase	SRB_4c2me[c] + SRB_atp[c] -> SRB_2p4c2me[c] + SRB_adp[c] + SRB_h[c]	g.3519.peg.129	0	1000	0	Terpenoid backbone biosynthesis
SRB_CGLYabc	L-cysteinylglycine transport via ABC system	SRB_atp[c] + SRB_cgly[e] + SRB_h2o[c] -> SRB_adp[c] + SRB_cgly[c] + SRB_h[c] + SRB_pi[c]	( g.3519.peg.2581 or g.3519.peg.3038 or g.3519.peg.3258 or g.3519.peg.3247 or g.3519.peg.143 or g.3519.peg.410 )	0	1000	0	Transport, extracellular
SRB_CHLt2r	choline transport via proton symport, reversible	SRB_chol[e] + SRB_h[e] <=> SRB_chol[c] + SRB_h[c]	( g.3519.peg.1131 or g.3519.peg.1085 or g.3519.peg.1982 or g.3519.peg.619 )	-1000	1000	0	Transport, extracellular
SRB_CHOLD	choline dehydrogenase	SRB_chol[c] + SRB_nad[c] -> SRB_betald[c] + SRB_h[c] + SRB_nadh[c]	( g.3519.peg.1277 or g.3519.peg.284 or g.3519.peg.727 or g.3519.peg.2001 or g.3519.peg.1172 or g.3519.peg.450 )	0	1000	0	Glycine, serine, alanine, and threonine metabolism
SRB_CHORM	chorismate mutase	SRB_chor[c] -> SRB_pphn[c]	871585.3.peg.1763	0	1000	0	Phenylalanine metabolism
SRB_CHORS	chorismate synthase	SRB_3psme[c] -> SRB_chor[c] + SRB_pi[c]	871585.3.peg.1054	0	1000	0	Phenylalanine metabolism
SRB_CHORt	chorismate transport in/out via proton symport	SRB_chor[e] + SRB_h[e] <=> SRB_chor[c] + SRB_h[c]		-1000	1000	0	Transport, extracellular
SRB_CHRPL	Chorismate pyruvate lyase	SRB_chor[c] -> SRB_4hbz[c] + SRB_pyr[c]	871585.3.peg.1837	0	1000	0	Ubiquinone and other terpenoid-quinone biosynthesis
SRB_CITRH	L Citrulline N5 carbamoyldihydrolase	SRB_citr__L[c] + SRB_h2o[c] + 2 SRB_h[c] <=> SRB_co2[c] + SRB_nh3[c] + SRB_orn[c]	g.3519.peg.452	-1000	1000	0	Urea cycle
SRB_CLPNS140	myristoyl-cardiolipin synthase	2 SRB_cpd15536[c] <=> SRB_cpd15792[c] + SRB_glyc[c]	( g.3519.peg.583 or g.3519.peg.1174 )	-1000	1000	0	Glycerophospholipid metabolism
SRB_CLPNS160	palmitoyl-cardiolipin synthase	2 SRB_cpd15538[c] <=> SRB_cpd15791[c] + SRB_glyc[c]	( g.3519.peg.1174 or g.3519.peg.583 )	-1000	1000	0	Glycerophospholipid metabolism
SRB_CLPNS180	stearoyl-cardiolipin synthase	2 SRB_cpd15540[c] <=> SRB_cpd15430[c] + SRB_glyc[c]	( g.3519.peg.1174 or g.3519.peg.583 )	-1000	1000	0	Glycerophospholipid metabolism
SRB_CLPNSAI15	anteisopentadecanoyl-cardiolipin synthase	2 SRB_cpd15726[c] <=> SRB_cpd15798[c] + SRB_glyc[c]	( g.3519.peg.1174 or g.3519.peg.583 )	-1000	1000	0	Glycerophospholipid metabolism
SRB_CLPNSAI17	anteisoheptadecanoyl-cardiolipin synthase	2 SRB_cpd15723[c] <=> SRB_cpd15795[c] + SRB_glyc[c]	( g.3519.peg.583 or g.3519.peg.1174 )	-1000	1000	0	Glycerophospholipid metabolism
SRB_CLPNSI14	isotetradecanoyl-cardiolipin synthase	2 SRB_cpd15724[c] <=> SRB_cpd15796[c] + SRB_glyc[c]	( g.3519.peg.1174 or g.3519.peg.583 )	-1000	1000	0	Glycerophospholipid metabolism
SRB_CLPNSI15	isopentadecanoyl-cardiolipin synthase	2 SRB_cpd15725[c] <=> SRB_cpd15797[c] + SRB_glyc[c]	( g.3519.peg.583 or g.3519.peg.1174 )	-1000	1000	0	Glycerophospholipid metabolism
SRB_CLPNSI16	isohexadecanoyl-cardiolipin synthase	2 SRB_cpd15727[c] <=> SRB_cpd15799[c] + SRB_glyc[c]	( g.3519.peg.1174 or g.3519.peg.583 )	-1000	1000	0	Glycerophospholipid metabolism
SRB_CLPNSI17	isoheptadecanoyl-cardiolipin synthase	2 SRB_cpd15722[c] <=> SRB_cpd15794[c] + SRB_glyc[c]	( g.3519.peg.1174 or g.3519.peg.583 )	-1000	1000	0	Glycerophospholipid metabolism
SRB_CMLDC	4-carboxymuconolactone decarboxylase	SRB_cpd00938[c] + SRB_h[c] -> SRB_5odhf2a[c] + SRB_co2[c]	( g.3519.peg.3555 or g.3519.peg.827 or g.3519.peg.814 )	0	1000	0	Benzoate degradation
SRB_CO2t	CO2 Transporter via Diffusion	SRB_co2[e] <=> SRB_co2[c]	Unknown	-1000	1000	0	Transport, extracellular
SRB_COBALTt5	cobalt transport in/out via permease (no H+)	SRB_cobalt2[c] <=> SRB_cobalt2[e]	( g.3519.peg.2962 or g.3519.peg.1293 )	-1000	1000	0	Transport, extracellular
SRB_CPPPGO	Coproporphyrinogen Oxidase (O2 Required)	SRB_cpppg3[c] + 2 SRB_h[c] + SRB_o2[c] -> 2 SRB_co2[c] + 2 SRB_h2o[c] + SRB_pppg9[c]	g.3519.peg.1961	0	1000	0	Heme synthesis
SRB_CPPPGO2	Oxygen Independent coproporphyrinogen-III oxidase	2 SRB_amet[c] + SRB_cpppg3[c] -> 2 SRB_co2[c] + 2 SRB_dad_5[c] + 2 SRB_met__L[c] + SRB_pppg9[c]		0	1000	0	Vitamin B12 metabolism
SRB_CS	citrate synthase	SRB_accoa[c] + SRB_h2o[c] + SRB_oaa[c] -> SRB_cit[c] + SRB_coa[c] + SRB_h[c]		0	1000	0	Citric acid cycle
SRB_CSNt2	cytosine transport in via proton symport	SRB_csn[e] + SRB_h[e] -> SRB_csn[c] + SRB_h[c]	( g.3519.peg.3105 or g.3519.peg.3094 )	0	1000	0	Transport, extracellular
SRB_CTPS1	CTP Synthase (NH3)	SRB_atp[c] + SRB_nh3[c] + SRB_utp[c] -> SRB_adp[c] + SRB_ctp[c] + 2 SRB_h[c] + SRB_pi[c]	( g.3519.peg.548 or g.3519.peg.2527 )	0	1000	0	Nucleotide interconversion
SRB_CTPS2	CTP Synthase (Glutamine)	SRB_atp[c] + SRB_gln__L[c] + SRB_h2o[c] + SRB_utp[c] -> SRB_adp[c] + SRB_ctp[c] + SRB_glu__L[c] + 2 SRB_h[c] + SRB_pi[c]	871585.3.peg.1373	0	1000	0	Pyrimidine synthesis
SRB_CYNTt2	Cyanate transport via proton symport	SRB_cynt[e] + SRB_h[e] -> SRB_cynt[c] + SRB_h[c]	g.3519.peg.3307	0	1000	0	Transport, extracellular
SRB_CYSDS	Cysteine Desulfhydrase	SRB_cys__L[c] + SRB_h2o[c] -> SRB_HC00250[c] + SRB_nh3[c] + SRB_pyr[c]	g.3519.peg.1571	0	1000	0	Methionine and cysteine metabolism
SRB_CYSS	cysteine synthase	SRB_HC00250[c] + SRB_acser[c] -> SRB_ac[c] + SRB_cys__L[c] + SRB_h[c]	( 871585.3.peg.3093 or 871585.3.peg.3477 )	0	1000	0	Methionine and cysteine metabolism
SRB_CYSS3r	cysteine synthase (Thiosulfate)	SRB_HC01501[c] + SRB_acser[c] + SRB_trdrd[c] <=> SRB_ac[c] + SRB_cpd11420[c] + SRB_cys__L[c] + SRB_h[c] + SRB_so3[c]	( 871585.3.peg.3093 or 871585.3.peg.3477 )	-1000	1000	0	Methionine and cysteine metabolism
SRB_CYSTGL	Cystathionine G-Lyase	SRB_cpd00424[c] + SRB_h2o[c] -> SRB_2obut[c] + SRB_cys__L[c] + SRB_nh3[c]		0	1000	0	Methionine and cysteine metabolism
SRB_CYSTL	cystathionine b-lyase	SRB_cpd00424[c] + SRB_h2o[c] -> SRB_hcys__L[c] + SRB_nh3[c] + SRB_pyr[c]	871585.3.peg.2546	0	1000	0	Methionine and cysteine metabolism
SRB_CYSTS	Cystathionine Beta-Synthase	SRB_hcys__L[c] + SRB_ser__L[c] -> SRB_cpd00424[c] + SRB_h2o[c]		0	1000	0	Methionine and cysteine metabolism
SRB_CYSt2r	L-cysteine reversible transport via proton symport	SRB_cys__L[e] + SRB_h[e] <=> SRB_cys__L[c] + SRB_h[c]		-1000	1000	0	Transport, extracellular
SRB_CYTD	Cytidine Deaminase	SRB_cytd[c] + SRB_h2o[c] + SRB_h[c] -> SRB_nh3[c] + SRB_uri[c]	g.3519.peg.1547	0	1000	0	Pyrimidine catabolism
SRB_CYTDK3	ITPcytidine 5-phosphotransferase	SRB_cytd[c] + SRB_itp[c] -> SRB_cmp[c] + SRB_h[c] + SRB_idp[c]	g.3519.peg.3393	0	1000	0	Nucleotide interconversion
SRB_CYTDt2r	Cytidine Transport in via Proton Symport, Reversible	SRB_cytd[e] + SRB_h[e] <=> SRB_cytd[c] + SRB_h[c]		-1000	1000	0	Transport, extracellular
SRB_CYTK1	Cytidylate Kinase (CMP)	SRB_atp[c] + SRB_cmp[c] <=> SRB_adp[c] + SRB_cdp[c]	g.3519.peg.3393	-1000	1000	0	Nucleotide interconversion
SRB_CYTK2	Cytidylate Kinase (dCMP)	SRB_atp[c] + SRB_dcmp[c] <=> SRB_adp[c] + SRB_dcdp[c]	g.3519.peg.3393	-1000	1000	0	Nucleotide interconversion
SRB_Cuabc	Copper transport via ABC system	SRB_atp[c] + SRB_cu2[e] + SRB_h2o[c] -> SRB_adp[c] + SRB_cu2[c] + SRB_h[c] + SRB_pi[c]	g.3519.peg.3145	0	1000	0	Transport, extracellular
SRB_Cut1	Copper export via ATPase	SRB_atp[c] + SRB_cu2[c] + SRB_h2o[c] -> SRB_adp[c] + SRB_cu2[e] + SRB_h[c] + SRB_pi[c]	g.3519.peg.3145	0	1000	0	Transport, extracellular
SRB_D4DGCD	5-Dehydro-4-deoxy-D-glucarate hydro-lyase (decarboxylating)	SRB_5d4dglcr[c] + SRB_h[c] <=> SRB_25dop[c] + SRB_co2[c] + SRB_h2o[c]	g.3519.peg.2141	-1000	1000	0	Ascorbate and aldarate metabolism
SRB_DAAD	D-Amino acid dehydrogenase	SRB_ala__D[c] + SRB_cpd00015[c] + SRB_h2o[c] -> SRB_fadh2[c] + SRB_nh3[c] + SRB_pyr[c]	( g.3519.peg.805 or g.3519.peg.2056 )	0	1000	0	Alanine and aspartate metabolism
SRB_DADA	Deoxyadenosine Deaminase	SRB_dad_2[c] + SRB_h2o[c] + SRB_h[c] -> SRB_din[c] + SRB_nh3[c]	( g.3519.peg.2957 or g.3519.peg.2262 )	0	1000	0	Nucleotide interconversion
SRB_DADNt2r	deoxyadenosine transport in via proton symport reversible	SRB_dad_2[e] + SRB_h[e] <=> SRB_dad_2[c] + SRB_h[c]		-1000	1000	0	Transport, extracellular
SRB_DAGK180	diacylglycerol kinase (n-C18:0)	SRB_12dgr180[c] + SRB_atp[c] -> SRB_adp[c] + SRB_cpd15526[c] + SRB_h[c]	g.3519.peg.1954	0	1000	0	Glycerophospholipid metabolism
SRB_DALAt2r	D-Alanine Transport via Proton Symport	SRB_ala__D[e] + SRB_h[e] <=> SRB_ala__D[c] + SRB_h[c]	( g.3519.peg.1231 or g.3519.peg.2773 or g.3519.peg.2335 or g.3519.peg.2892 or (( g.3519.peg.2335 or g.3519.peg.2892 or g.3519.peg.1231 or g.3519.peg.2773 ) and Unknown ))	-1000	1000	0	Transport, extracellular
SRB_DAPDA	N-acetyl-L,L-diaminopimelate deacetylase	SRB_26dapime[c] + SRB_h2o[c] <=> SRB_26dap_LL[c] + SRB_ac[c]	( g.3519.peg.1805 or g.3519.peg.2133 )	-1000	1000	0	Lysine metabolism
SRB_DAPDC	diaminopimelate decarboxylase	SRB_26dap__M[c] + SRB_h[c] -> SRB_co2[c] + SRB_lys__L[c]	g.3519.peg.1457	0	1000	0	Lysine metabolism
SRB_DAPE	diaminopimelate epimerase	SRB_26dap_LL[c] <=> SRB_26dap__M[c]	g.3519.peg.1592	-1000	1000	0	Lysine metabolism
SRB_DASYN120	CDP-diacylglycerol synthetase (n-C12:0)	SRB_ctp[c] + SRB_h[c] + SRB_pa120[c] -> SRB_cdpdddecg[c] + SRB_ppi[c]	g.3519.peg.863	0	1000	0	Glycerophospholipid metabolism
SRB_DASYN140	CDP-diacylglycerol synthetase (n-C14:0)	SRB_cpd15522[c] + SRB_ctp[c] + SRB_h[c] -> SRB_cpd15423[c] + SRB_ppi[c]	g.3519.peg.863	0	1000	0	Glycerophospholipid metabolism
SRB_DASYN141	CDP-diacylglycerol synthetase (n-C14:1)	SRB_ctp[c] + SRB_h[c] + SRB_pa141[c] -> SRB_cpd15422[c] + SRB_ppi[c]	g.3519.peg.863	0	1000	0	Glycerophospholipid metabolism
SRB_DASYN160	CDP-diacylglycerol synthetase (n-C16:0)	SRB_cpd15524[c] + SRB_ctp[c] + SRB_h[c] -> SRB_cpd15419[c] + SRB_ppi[c]	g.3519.peg.863	0	1000	0	Glycerophospholipid metabolism
SRB_DASYN161	CDP-diacylglycerol synthetase (n-C16:1)	SRB_ctp[c] + SRB_h[c] + SRB_pa161[c] -> SRB_cpd15418[c] + SRB_ppi[c]	g.3519.peg.863	0	1000	0	Glycerophospholipid metabolism
SRB_DASYN180	CDP-diacylglycerol synthetase (n-C18:0)	SRB_cpd15526[c] + SRB_ctp[c] + SRB_h[c] -> SRB_cpd15421[c] + SRB_ppi[c]	g.3519.peg.863	0	1000	0	Glycerophospholipid metabolism
SRB_DASYN181	CDP-diacylglycerol synthetase (n-C18:1)	SRB_ctp[c] + SRB_h[c] + SRB_pa181[c] -> SRB_cpd15420[c] + SRB_ppi[c]	g.3519.peg.863	0	1000	0	Glycerophospholipid metabolism
SRB_DASYNAI15	anteisopentadecanoyl-phosphatidate cytidylyltransferase	SRB_cpd15681[c] + SRB_ctp[c] + SRB_h[c] -> SRB_cpd15687[c] + SRB_ppi[c]	g.3519.peg.863	0	1000	0	Glycerophospholipid metabolism
SRB_DASYNAI17	anteisoheptadecanoyl-phosphatidate cytidylyltransferase	SRB_cpd15678[c] + SRB_ctp[c] + SRB_h[c] -> SRB_cpd15684[c] + SRB_ppi[c]	g.3519.peg.863	0	1000	0	Glycerophospholipid metabolism
SRB_DASYNI14	isotetradecanoyl-phosphatidate cytidylyltransferase	SRB_cpd15679[c] + SRB_ctp[c] + SRB_h[c] -> SRB_cpd15685[c] + SRB_ppi[c]	g.3519.peg.863	0	1000	0	Glycerophospholipid metabolism
SRB_DASYNI15	isopentadecanoyl-phosphatidate cytidylyltransferase	SRB_cpd15680[c] + SRB_ctp[c] + SRB_h[c] -> SRB_cpd15686[c] + SRB_ppi[c]	g.3519.peg.863	0	1000	0	Glycerophospholipid metabolism
SRB_DASYNI16	isohexadecanoyl-phosphatidate cytidylyltransferase	SRB_cpd15682[c] + SRB_ctp[c] + SRB_h[c] -> SRB_cpd15688[c] + SRB_ppi[c]	g.3519.peg.863	0	1000	0	Glycerophospholipid metabolism
SRB_DASYNI17	isoheptadecanoyl-phosphatidate cytidylyltransferase	SRB_cpd15677[c] + SRB_ctp[c] + SRB_h[c] -> SRB_cpd15683[c] + SRB_ppi[c]	g.3519.peg.863	0	1000	0	Glycerophospholipid metabolism
SRB_DB4PS	3,4-Dihydroxy-2-butanone-4-phosphate synthase	SRB_ru5p__D[c] -> SRB_cpd11225[c] + SRB_for[c] + SRB_h[c]	( 871585.3.peg.2858 or 871585.3.peg.92 )	0	1000	0	Vitamin B2 metabolism
SRB_DBTS	dethiobiotin synthase	SRB_atp[c] + SRB_co2[c] + SRB_dann[c] -> SRB_adp[c] + SRB_dtbt[c] + 3 SRB_h[c] + SRB_pi[c]	871585.3.peg.78	0	1000	0	Biotin metabolism
SRB_DCTPD	dCTP deaminase	SRB_dctp[c] + SRB_h2o[c] + SRB_h[c] -> SRB_dutp[c] + SRB_nh3[c]	g.3519.peg.3559	0	1000	0	Nucleotide interconversion
SRB_DCTPD2	dCTP deaminase	SRB_ctp[c] + SRB_h2o[c] + SRB_h[c] -> SRB_nh3[c] + SRB_utp[c]	g.3519.peg.3559	0	1000	0	Nucleotide interconversion
SRB_DCYTD	Deoxycytidine Deaminase	SRB_dcyt[c] + SRB_h2o[c] + SRB_h[c] -> SRB_duri[c] + SRB_nh3[c]	g.3519.peg.1547	0	1000	0	Pyrimidine catabolism
SRB_DDPA	3-deoxy-D-arabino-heptulosonate 7-phosphate synthetase	SRB_e4p[c] + SRB_h2o[c] + SRB_pep[c] -> SRB_2dda7p[c] + SRB_pi[c]	(( g.3519.peg.464 or g.3519.peg.466 ) and Unknown and Unknown )	0	1000	0	Phenylalanine metabolism
SRB_DDPGA	2-dehydro-3-deoxy-phosphogluconate aldolase	SRB_4h2oglt[c] <=> SRB_glx[c] + SRB_pyr[c]	(( g.3519.peg.2106 and g.3519.peg.2106 ) or g.3519.peg.2106 )	-1000	1000	0	Arginine and proline metabolism
SRB_DDPGALA	2-dehydro-3-deoxy-6-phosphogalactonate aldolase	SRB_2dh3dgal6p[c] <=> SRB_cpd00102[c] + SRB_pyr[c]	g.3519.peg.420	-1000	1000	0	Galactose metabolism
SRB_DGK1	Deoxyguanylate Kinase (dGMP:ATP)	SRB_atp[c] + SRB_dgmp[c] <=> SRB_adp[c] + SRB_dgdp[c]	( g.3519.peg.1745 or g.3519.peg.1745 )	-1000	1000	0	Nucleotide interconversion
SRB_DHAD1	dihydroxy-acid dehydratase (2,3-dihydroxy-3-methylbutanoate)	SRB_23dhmb[c] -> SRB_3mob[c] + SRB_h2o[c]	871585.3.peg.2926	0	1000	0	Valine, leucine, and isoleucine metabolism
SRB_DHAD2	Dihydroxy-acid dehydratase (2,3-dihydroxy-3-methylpentanoate)	SRB_23dhmp[c] -> SRB_3mop[c] + SRB_h2o[c]	871585.3.peg.2926	0	1000	0	Valine, leucine, and isoleucine metabolism
SRB_DHDPRyr	Dihydrodipicolinate reductase (NADPH), reversible	SRB_23dhdp[c] + SRB_h[c] + SRB_nadph[c] <=> SRB_nadp[c] + SRB_thdp[c]		-1000	1000	0	Lysine metabolism
SRB_DHDPS	dihydrodipicolinate synthase	SRB_aspsa[c] + SRB_pyr[c] -> SRB_23dhdp[c] + 2 SRB_h2o[c] + SRB_h[c]		0	1000	0	Lysine metabolism
SRB_DHFOR2	dihydrofolate reductase	SRB_dhf[c] + SRB_nadp[c] <=> SRB_fol[c] + SRB_nadph[c]	g.3519.peg.2246	-1000	1000	0	Folate metabolism
SRB_DHFR	Dihydrofolate Reductase	SRB_dhf[c] + SRB_h[c] + SRB_nadph[c] <=> SRB_nadp[c] + SRB_thf[c]	871585.3.peg.3364	-1000	1000	0	Folate metabolism
SRB_DHFS	dihydrofolate synthase	SRB_atp[c] + SRB_dhpt[c] + SRB_glu__L[c] -> SRB_adp[c] + SRB_dhf[c] + SRB_h[c] + SRB_pi[c]	871585.3.peg.2330	0	1000	0	Folate metabolism
SRB_DHNPA	dihydroneopterin aldolase	SRB_HC01361[c] -> SRB_2ahhmp[c] + SRB_gcald[c]	g.3519.peg.420	0	1000	0	Folate metabolism
SRB_DHORD2	dihydoorotic acid dehydrogenase (quinone8)	SRB_dhor__S[c] + SRB_q8[c] -> SRB_orot[c] + SRB_q8h2[c]	871585.3.peg.1741	0	1000	0	Pyrimidine synthesis
SRB_DHORD5	dihydroorotic acid (menaquinone-8)	SRB_dhor__S[c] + SRB_mqn8[c] -> SRB_mql8[c] + SRB_orot[c]	871585.3.peg.1741	0	1000	0	Pyrimidine synthesis
SRB_DHORTS	Dihydroorotase	SRB_dhor__S[c] + SRB_h2o[c] <=> SRB_cbasp[c] + SRB_h[c]	( 871585.3.peg.344 or 871585.3.peg.441 )	-1000	1000	0	Pyrimidine synthesis
SRB_DHPPDA	diaminohydroxyphosphoribosylaminopyrimidine deaminase	SRB_25dhpp[c] + SRB_h2o[c] + SRB_h[c] -> SRB_5apru[c] + SRB_nh3[c]	(( g.3519.peg.2664 and g.3519.peg.2664 ) or g.3519.peg.1561 )	0	1000	0	Vitamin B2 metabolism
SRB_DHPPDA2	diaminohydroxyphosphoribosylaminopryrimidine deaminase (25drapp)	SRB_25drapp[c] + SRB_h2o[c] + SRB_h[c] -> SRB_5apru[c] + SRB_nh3[c]	871585.3.peg.3131	0	1000	0	Vitamin B2 metabolism
SRB_DHPS	dihydropteroate synthase	SRB_2ahhmp[c] + SRB_4abz[c] -> SRB_dhpt[c] + SRB_h2o[c]	g.3519.peg.1546	0	1000	0	Folate metabolism
SRB_DHPS2	dihydropteroate synthase	SRB_2ahhmd[c] + SRB_4abz[c] -> SRB_dhpt[c] + SRB_ppi[c]	871585.3.peg.2122	0	1000	0	Folate metabolism
SRB_DHQS	3-dehydroquinate synthase	SRB_2dda7p[c] -> SRB_3dhq[c] + SRB_pi[c]	g.3519.peg.1664	0	1000	0	Phenylalanine metabolism
SRB_DHQTi	3-dehydroquinate dehydratase, irreversible	SRB_3dhq[c] -> SRB_3dhsk[c] + SRB_h2o[c]	( g.3519.peg.552 or g.3519.peg.416 )	0	1000	0	Phenylalanine metabolism
SRB_DHSKDH	3-Dehydroshikimate hydro-lyase	SRB_3dhsk[c] -> SRB_34dhbz[c] + SRB_h2o[c]	( g.3519.peg.444 or g.3519.peg.2457 )	0	1000	0	Phenylalanine metabolism
SRB_DMATT	Dimethylallyltranstransferase	SRB_dmpp[c] + SRB_ipdp[c] -> SRB_grdp[c] + SRB_ppi[c]	( Unknown and Unknown and Unknown and g.3519.peg.1696 )	0	1000	0	Cholesterol metabolism
SRB_DMPPS2r	4-hydroxy-3-methylbut-2-enyl diphosphate reductase (NADP), reversible	SRB_h2mb4p[c] + SRB_h[c] + SRB_nadph[c] <=> SRB_dmpp[c] + SRB_h2o[c] + SRB_nadp[c]	g.3519.peg.1381	-1000	1000	0	Terpenoid backbone biosynthesis
SRB_DMQMT	3-Dimethylubiquinonol 3-methyltransferase	SRB_amet[c] + SRB_cpd15360[c] -> SRB_ahcys[c] + SRB_h[c] + SRB_q8h2[c]	871585.3.peg.2952	0	1000	0	Ubiquinone and other terpenoid-quinone biosynthesis
SRB_DMQMT2	3-demethylubiquinone-9 3-o-methyltransferase	SRB_2omhmbl[c] + SRB_amet[c] <=> SRB_ahcys[c] + SRB_q8[c]	g.3519.peg.2497	-1000	1000	0	Ubiquinone and other terpenoid-quinone biosynthesis
SRB_DM_4HBA	Sink needed to allow 4-hydroxy-benzoate to leave system	SRB_4hba[c] ->		0	1000	0	Exchange/demand reaction
SRB_DM_5DRIB	Sink needed to allow 5-deoxyribose to leave system	SRB_5drib[c] ->		0	1000	0	Exchange/demand reaction
SRB_DM_5MTR	Sink needed to allow 5-Methylthio-D-ribose to leave system	SRB_5mtr[c] ->		0	1000	0	Exchange/demand reaction
SRB_DM_GCALD	Sink needed to allow glycol aldehyde to leave system	SRB_gcald[c] ->		0	1000	0	Exchange/demand reaction
SRB_DM_atp_c_	Demand for ATP, Cytosolic	SRB_atp[c] + SRB_h2o[c] -> SRB_adp[c] + SRB_h[c] + SRB_pi[c]		0	1000	0	Exchange/demand reaction
SRB_DM_dad_5	Demand for 5-deoxyadenosine	SRB_dad_5[c] ->		0	1000	0	Exchange/demand reaction
SRB_DM_dhptd(c)	Demand reaction for 4,5-dihydroxy-2,3-pentanedione	SRB_cpd08636[c] <=>		-1000	1000	0	Exchange/demand reaction
SRB_DM_hcys_L[c]	Demand for homocysteine	SRB_hcys__L[c] ->		0	1000	0	Exchange/demand reaction
SRB_DOPAt2	Dopamine transport out via proton symport	SRB_dopa[c] + SRB_h[c] -> SRB_dopa[e] + SRB_h[e]		0	1000	0	Transport, extracellular
SRB_DPCOAK	Dephospho Coenzyme A Kinase	SRB_atp[c] + SRB_dpcoa[c] -> SRB_adp[c] + SRB_coa[c] + SRB_h[c]	871585.3.peg.3231	0	1000	0	CoA synthesis
SRB_DPGM	Diphosphoglyceromutase	SRB_13dpg[c] <=> SRB_23dpg[c] + SRB_h[c]	( g.3519.peg.2905 or g.3519.peg.728 )	-1000	1000	0	Glycolysis/gluconeogenesis
SRB_DPRr	2 dehydropantoate 2 reductase	SRB_2dhp[c] + SRB_h[c] + SRB_nadph[c] <=> SRB_nadp[c] + SRB_pant__R[c]	g.3519.peg.2214	-1000	1000	0	CoA synthesis
SRB_DRIBI	D ribose aldose ketose isomerase	SRB_rib__D[c] <=> SRB_rbl__D[c]	g.3519.peg.1028	-1000	1000	0	Pentose and glucuronate interconversions
SRB_DSERt2r	d_Serine transport via proton symport	SRB_h[e] + SRB_ser__D[e] <=> SRB_h[c] + SRB_ser__D[c]	( g.3519.peg.2773 or g.3519.peg.1231 or g.3519.peg.2892 or g.3519.peg.2335 )	-1000	1000	0	Transport, extracellular
SRB_DTMPK	DTMP Kinase	SRB_atp[c] + SRB_dtmp[c] -> SRB_adp[c] + SRB_dtdp[c]	( g.3519.peg.2632 or g.3519.peg.1747 )	0	1000	0	Nucleotide interconversion
SRB_DURIPP	Deoxyuridine Phosphorylase	SRB_duri[c] + SRB_pi[c] <=> SRB_2dr1p[c] + SRB_ura[c]	g.3519.peg.2443	-1000	1000	0	Nucleotide interconversion
SRB_DUTPDP	DUTP Diphosphatase	SRB_dutp[c] + SRB_h2o[c] -> SRB_dump[c] + SRB_h[c] + SRB_ppi[c]	( g.3519.peg.303 or g.3519.peg.1913 )	0	1000	0	Pyrimidine catabolism
SRB_DXPRIr	1-deoxy-D-xylulose reductoisomerase, reversible	SRB_dxyl5p[c] + SRB_h[c] + SRB_nadph[c] <=> SRB_2me4p[c] + SRB_nadp[c]	g.3519.peg.7	-1000	1000	0	Terpenoid backbone biosynthesis
SRB_DXPS	1-deoxy-D-xylulose 5-phosphate synthase	SRB_cpd00102[c] + SRB_h[c] + SRB_pyr[c] -> SRB_co2[c] + SRB_dxyl5p[c]	871585.3.peg.2570	0	1000	0	Terpenoid backbone biosynthesis
SRB_D_LACt2	D-Lactate Transport via Proton Symport	SRB_h[e] + SRB_lac__D[e] <=> SRB_h[c] + SRB_lac__D[c]		-1000	1000	0	Transport, extracellular
SRB_D_PROHOX	pro-D[c]:oxygen oxidoreductase (deaminating)	SRB_o2[c] + SRB_pro__D[c] -> SRB_1p2cbxl[c] + SRB_h2o2[c] + SRB_h[c]	g.3519.peg.3452	0	1000	0	Glycine, serine, alanine, and threonine metabolism
SRB_E4PD	Erythrose 4-phosphate dehydrogenase	SRB_e4p[c] + SRB_h2o[c] + SRB_nad[c] <=> SRB_4per[c] + 2 SRB_h[c] + SRB_nadh[c]	871585.3.peg.424	-1000	1000	0	Vitamin B6 metabolism
SRB_EAR100x	enoyl-[acyl-carrier-protein] reductase (NADH) (n-C10:0)	SRB_h[c] + SRB_nadh[c] + SRB_tdec2eACP[c] -> SRB_cpd11474[c] + SRB_nad[c]	g.3519.peg.2705	0	1000	0	Fatty acid synthesis
SRB_EAR10M12x	10-methyl-trans-dodec-2-enoyl-ACPNAD+ oxidoreductase (A-specific)	SRB_cpd11510[c] + SRB_h[c] + SRB_nadh[c] -> SRB_cpd11511[c] + SRB_nad[c]	g.3519.peg.2705	0	1000	0	Fatty acid synthesis
SRB_EAR11M12x	11-methyl-trans-dodec-2-enoyl-ACPNAD+ oxidoreductase (A-specific)	SRB_cpd11535[c] + SRB_h[c] + SRB_nadh[c] -> SRB_cpd11536[c] + SRB_nad[c]	g.3519.peg.2705	0	1000	0	Fatty acid synthesis
SRB_EAR120x	enoyl-[acyl-carrier-protein] reductase (NADH) (n-C12:0)	SRB_h[c] + SRB_nadh[c] + SRB_tddec2eACP[c] -> SRB_cpd11468[c] + SRB_nad[c]	g.3519.peg.2705	0	1000	0	Fatty acid synthesis
SRB_EAR121x	enoyl-[acyl-carrier-protein] reductase (NADH) (n-C12:1)	SRB_h[c] + SRB_nadh[c] + SRB_t3c5ddeceACP[c] -> SRB_cddec5eACP[c] + SRB_nad[c]		0	1000	0	Fatty acid synthesis
SRB_EAR12M14x	12-methyl-trans-tetra-dec-2-enoyl-ACPNAD+ oxidoreductase (A-specific)	SRB_cpd11514[c] + SRB_h[c] + SRB_nadh[c] -> SRB_cpd11515[c] + SRB_nad[c]	g.3519.peg.2705	0	1000	0	Fatty acid synthesis
SRB_EAR13M14x	13-methyl-trans-tetra-dec-2-enoyl-ACPNAD+ oxidoreductase (A-specific)	SRB_cpd11539[c] + SRB_h[c] + SRB_nadh[c] -> SRB_cpd11540[c] + SRB_nad[c]	g.3519.peg.2705	0	1000	0	Fatty acid synthesis
SRB_EAR140x	enoyl-[acyl-carrier-protein] reductase (NADH) (n-C14:0)	SRB_cpd11467[c] + SRB_h[c] + SRB_nadh[c] -> SRB_myrsACP[c] + SRB_nad[c]	g.3519.peg.2705	0	1000	0	Fatty acid synthesis
SRB_EAR141x	enoyl-[acyl-carrier-protein] reductase (NADH) (n-C14:1)	SRB_h[c] + SRB_nadh[c] + SRB_t3c7mrseACP[c] -> SRB_cpd15294[c] + SRB_nad[c]		0	1000	0	Fatty acid synthesis
SRB_EAR14M16x	14-methyl-trans-hexa-dec-2-enoyl-ACPNAD+ oxidoreductase (A-specific)	SRB_cpd11518[c] + SRB_h[c] + SRB_nadh[c] -> SRB_cpd11519[c] + SRB_nad[c]	g.3519.peg.2705	0	1000	0	Fatty acid synthesis
SRB_EAR15M16x	15-methyl-trans-hexa-dec-2-enoyl-ACPNAD+ oxidoreductase (A-specific)	SRB_cpd11543[c] + SRB_h[c] + SRB_nadh[c] -> SRB_cpd11544[c] + SRB_nad[c]	g.3519.peg.2705	0	1000	0	Fatty acid synthesis
SRB_EAR160x	enoyl-[acyl-carrier-protein] reductase (NADH) (n-C16:0)	SRB_h[c] + SRB_nadh[c] + SRB_tpalm2eACP[c] -> SRB_nad[c] + SRB_palmACP[c]	g.3519.peg.2705	0	1000	0	Fatty acid synthesis
SRB_EAR161x	enoyl-[acyl-carrier-protein] reductase (NADH) (n-C16:1)	SRB_h[c] + SRB_nadh[c] + SRB_t3c9palmeACP[c] -> SRB_cpd15239[c] + SRB_nad[c]		0	1000	0	Fatty acid synthesis
SRB_EAR180x	enoyl-[acyl-carrier-protein] reductase (NADH) (n-C18:0)	SRB_cpd11572[c] + SRB_h[c] + SRB_nadh[c] -> SRB_cpd11573[c] + SRB_nad[c]	g.3519.peg.2705	0	1000	0	Fatty acid synthesis
SRB_EAR40x	enoyl-[acyl-carrier-protein] reductase (NADH) (n-C4:0)	SRB_but2eACP[c] + SRB_h[c] + SRB_nadh[c] -> SRB_cpd11464[c] + SRB_nad[c]	g.3519.peg.2705	0	1000	0	Fatty acid synthesis
SRB_EAR4M6x	4-methyl-trans-hex-2-enoyl-ACPNAD+ oxidoreductase (A-specific)	SRB_cpd11498[c] + SRB_h[c] + SRB_nadh[c] -> SRB_cpd11499[c] + SRB_nad[c]	g.3519.peg.2705	0	1000	0	Fatty acid synthesis
SRB_EAR5M6x	5-methyl-trans-hex-2-enoyl-ACPNAD+ oxidoreductase (A-specific)	SRB_cpd11523[c] + SRB_h[c] + SRB_nadh[c] -> SRB_cpd11524[c] + SRB_nad[c]	g.3519.peg.2705	0	1000	0	Fatty acid synthesis
SRB_EAR60x	enoyl-[acyl-carrier-protein] reductase (NADH) (n-C6:0)	SRB_h[c] + SRB_nadh[c] + SRB_thex2eACP[c] -> SRB_cpd11472[c] + SRB_nad[c]	g.3519.peg.2705	0	1000	0	Fatty acid synthesis
SRB_EAR6M8x	6-methyl-trans-oct-2-enoyl-ACPNAD+ oxidoreductase (A-specific)	SRB_cpd11502[c] + SRB_h[c] + SRB_nadh[c] -> SRB_cpd11503[c] + SRB_nad[c]	g.3519.peg.2705	0	1000	0	Fatty acid synthesis
SRB_EAR7M8x	7-methyl-trans-oct-2-enoyl-ACPNAD+ oxidoreductase (A-specific)	SRB_cpd11527[c] + SRB_h[c] + SRB_nadh[c] -> SRB_cpd11528[c] + SRB_nad[c]	g.3519.peg.2705	0	1000	0	Fatty acid synthesis
SRB_EAR80x	enoyl-[acyl-carrier-protein] reductase (NADH) (n-C8:0)	SRB_h[c] + SRB_nadh[c] + SRB_toct2eACP[c] -> SRB_cpd11470[c] + SRB_nad[c]	g.3519.peg.2705	0	1000	0	Fatty acid synthesis
SRB_EAR8M10x	8-methyl-trans-dec-2-enoyl-ACPNAD+ oxidoreductase (A-specific)	SRB_cpd11506[c] + SRB_h[c] + SRB_nadh[c] -> SRB_cpd11507[c] + SRB_nad[c]	g.3519.peg.2705	0	1000	0	Fatty acid synthesis
SRB_EAR9M10x	9-methyl-trans-dec-2-enoyl-ACPNAD+ oxidoreductase (A-specific)	SRB_cpd11531[c] + SRB_h[c] + SRB_nadh[c] -> SRB_cpd11532[c] + SRB_nad[c]	g.3519.peg.2705	0	1000	0	Fatty acid synthesis
SRB_ECOAH1	3-hydroxyacyl-CoA dehydratase (3-hydroxybutanoyl-CoA)	SRB_3hbcoa[c] <=> SRB_b2coa[c] + SRB_h2o[c]	( g.3519.peg.2570 or g.3519.peg.1959 or g.3519.peg.2245 or g.3519.peg.2846 or g.3519.peg.3157 or g.3519.peg.1827 )	-1000	1000	0	Butanoate metabolism
SRB_ECOAH12	3-hydroxyacyl-CoA dehydratase (3-hydroxyisobutyryl-CoA)	SRB_2mp2coa[c] + SRB_h2o[c] -> SRB_cpd03572[c]	( g.3519.peg.1827 or g.3519.peg.3157 or g.3519.peg.1959 or g.3519.peg.2570 or g.3519.peg.2245 or g.3519.peg.2846 )	0	1000	0	Fatty acid synthesis
SRB_ECOAH3	3-hydroxyacyl-CoA dehydratase (3-hydroxyoctanoyl-CoA)	SRB_3hocoa[c] <=> SRB_HC01415[c] + SRB_h2o[c]	( g.3519.peg.1959 or g.3519.peg.2570 or g.3519.peg.2245 or g.3519.peg.2846 or g.3519.peg.3157 or g.3519.peg.1827 )	-1000	1000	0	Fatty acid synthesis
SRB_ECOAH4	3-hydroxyacyl-CoA dehydratase (3-hydroxydecanoyl-CoA)	SRB_3hdcoa[c] <=> SRB_dc2coa[c] + SRB_h2o[c]	( g.3519.peg.3157 or g.3519.peg.1827 or g.3519.peg.1959 or g.3519.peg.2570 or g.3519.peg.2245 or g.3519.peg.2846 )	-1000	1000	0	Fatty acid synthesis
SRB_ECOAH5	3-hydroxyacyl-CoA dehydratase (3-hydroxydodecanoyl-CoA)	SRB_3hddcoa[c] <=> SRB_dd2coa[c] + SRB_h2o[c]	( g.3519.peg.2846 or g.3519.peg.2245 or g.3519.peg.1959 or g.3519.peg.2570 or g.3519.peg.3157 or g.3519.peg.1827 )	-1000	1000	0	Fatty acid synthesis
SRB_ECOAH6	3-hydroxyacyl-CoA dehydratase (3-hydroxytetradecanoyl-CoA)	SRB_3htdcoa[c] <=> SRB_HC01412[c] + SRB_h2o[c]	( g.3519.peg.2846 or g.3519.peg.2245 or g.3519.peg.2570 or g.3519.peg.1959 or g.3519.peg.3157 or g.3519.peg.1827 )	-1000	1000	0	Fatty acid synthesis
SRB_ECOAH7	3-hydroxyacyl-CoA dehydratase (3-hydroxyhexadecanoyl-CoA)	SRB_3hhdcoa[c] <=> SRB_h2o[c] + SRB_hdd2coa[c]	( g.3519.peg.2570 or g.3519.peg.1959 or g.3519.peg.2245 or g.3519.peg.2846 or g.3519.peg.1827 or g.3519.peg.3157 )	-1000	1000	0	Fatty acid synthesis
SRB_ECOAH9	2-Methylprop-2-enoyl-CoA (2-Methylbut-2-enoyl-CoA)	SRB_2mb2coa[c] + SRB_h2o[c] <=> SRB_3hmbcoa[c]	( g.3519.peg.3157 or g.3519.peg.1827 or g.3519.peg.2846 or g.3519.peg.2245 or g.3519.peg.1959 or g.3519.peg.2570 or g.3519.peg.1911 or g.3519.peg.1779 )	-1000	1000	0	Fatty acid synthesis
SRB_EDA_R	2-dehydro-3-deoxy-D-gluconate-6-phosphate	SRB_2ddg6p[c] <=> SRB_cpd00102[c] + SRB_pyr[c]	871585.3.peg.3392	-1000	1000	0	Pentose phosphate pathway
SRB_EDTXS1	Endotoxin Synthesis (lauroyl transferase)	SRB_cpd11468[c] + SRB_kdo2lipid4[c] -> SRB_cpd03736[c] + SRB_cpd11493[c]	( g.3519.peg.2029 or g.3519.peg.1840 or g.3519.peg.3092 )	0	1000	0	Lipopolysaccharide biosynthesis
SRB_EDTXS2	Endotoxin Synthesis (myristoyl transferase)	SRB_cpd03736[c] + SRB_myrsACP[c] -> SRB_cpd11493[c] + SRB_lipa[c]	Unknown	0	1000	0	Lipopolysaccharide biosynthesis
SRB_ENO	Enolase	SRB_2pg[c] <=> SRB_h2o[c] + SRB_pep[c]	871585.3.peg.1371	-1000	1000	0	Glycolysis/gluconeogenesis
SRB_ETHAAL	Ethanolamine ammonia-lyase	SRB_etha[c] -> SRB_acald[c] + SRB_nh3[c]	( g.3519.peg.50 or g.3519.peg.145 or g.3519.peg.1854 )	0	1000	0	Cell wall biosynthesis
SRB_ETHAP	Ethanolamine phosphorylase	SRB_etha[c] + SRB_pi[c] -> SRB_2ameph[c] + SRB_h2o2[c]	g.3519.peg.1869	0	1000	0	Cell wall biosynthesis
SRB_ETHSO3abc	ethanesulfonate transport via ABC system	SRB_atp[c] + SRB_eths[e] + SRB_h2o[c] -> SRB_adp[c] + SRB_eths[c] + SRB_h[c] + SRB_pi[c]	(( g.3519.peg.388 or g.3519.peg.127 ) and ( g.3519.peg.280 or g.3519.peg.181 or g.3519.peg.294 or g.3519.peg.180 ) and ( g.3519.peg.2922 or g.3519.peg.225 or g.3519.peg.652 or g.3519.peg.2799 or g.3519.peg.654 ))	0	1000	0	Transport, extracellular
SRB_FA80ACPHi	fatty-acyl-ACP hydrolase	SRB_cpd11470[c] + SRB_h2o[c] -> SRB_cpd11493[c] + SRB_h[c] + SRB_octa[c]	g.3519.peg.2792	0	1000	0	Fatty acid oxidation
SRB_FACOAL140	fatty-acid--CoA ligase (tetradecanoate)	SRB_atp[c] + SRB_coa[c] + SRB_ttdca[c] <=> SRB_amp[c] + SRB_ppi[c] + SRB_tdcoa[c]	( g.3519.peg.2088 or g.3519.peg.2483 or g.3519.peg.2756 or g.3519.peg.569 or g.3519.peg.3289 )	-1000	1000	0	Fatty acid synthesis
SRB_FACOAL160	fatty-acid--CoA ligase (hexadecanoate)	SRB_atp[c] + SRB_coa[c] + SRB_hdca[c] <=> SRB_amp[c] + SRB_pmtcoa[c] + SRB_ppi[c]	( g.3519.peg.3289 or g.3519.peg.569 or g.3519.peg.2756 or g.3519.peg.2483 or g.3519.peg.2088 )	-1000	1000	0	Fatty acid synthesis
SRB_FACOAL161	Fatty-Acid- Coenzyme A Ligase (Hexadecenoate)	SRB_atp[c] + SRB_coa[c] + SRB_cpd15237[c] <=> SRB_amp[c] + SRB_cpd15238[c] + SRB_ppi[c]	( g.3519.peg.569 or g.3519.peg.3289 or g.3519.peg.2088 or g.3519.peg.2756 or g.3519.peg.2483 )	-1000	1000	0	Fatty acid synthesis
SRB_FACOAL180	fatty-acid--CoA ligase (octadecanoate)	SRB_atp[c] + SRB_coa[c] + SRB_ocdca[c] <=> SRB_amp[c] + SRB_ppi[c] + SRB_stcoa[c]	( g.3519.peg.569 or g.3519.peg.3289 or g.3519.peg.2088 or g.3519.peg.2756 or g.3519.peg.2483 )	-1000	1000	0	Fatty acid synthesis
SRB_FACOAL181	fatty-acid--CoA ligase (octadecenoate)	SRB_atp[c] + SRB_coa[c] + SRB_ocdcea[c] <=> SRB_M00127[c] + SRB_amp[c] + SRB_ppi[c]	( g.3519.peg.569 or g.3519.peg.3289 or g.3519.peg.2088 or g.3519.peg.2483 or g.3519.peg.2756 )	-1000	1000	0	Fatty acid synthesis
SRB_FACOALAI15	fatty-acid--CoA ligase (ANTEISO15)	SRB_atp[c] + SRB_coa[c] + SRB_cpd11438[c] <=> SRB_amp[c] + SRB_cpd11439[c] + SRB_ppi[c]	( g.3519.peg.3289 or g.3519.peg.569 or g.3519.peg.2483 or g.3519.peg.2756 or g.3519.peg.2088 )	-1000	1000	0	Fatty acid synthesis
SRB_FACOALAI17	fatty-acid--CoA ligase (ANTEISO17)	SRB_atp[c] + SRB_coa[c] + SRB_cpd11433[c] <=> SRB_amp[c] + SRB_cpd11434[c] + SRB_ppi[c]	( g.3519.peg.2088 or g.3519.peg.2483 or g.3519.peg.2756 or g.3519.peg.569 or g.3519.peg.3289 )	-1000	1000	0	Fatty acid synthesis
SRB_FACOALI14	fatty-acid--CoA ligase (ISO14)	SRB_atp[c] + SRB_coa[c] + SRB_cpd11430[c] <=> SRB_amp[c] + SRB_cpd11435[c] + SRB_ppi[c]	( g.3519.peg.2088 or g.3519.peg.2756 or g.3519.peg.2483 or g.3519.peg.569 or g.3519.peg.3289 )	-1000	1000	0	Fatty acid synthesis
SRB_FACOALI15	fatty-acid--CoA ligase (ISO15)	SRB_atp[c] + SRB_coa[c] + SRB_cpd11436[c] <=> SRB_amp[c] + SRB_cpd11437[c] + SRB_ppi[c]	( g.3519.peg.569 or g.3519.peg.3289 or g.3519.peg.2088 or g.3519.peg.2483 or g.3519.peg.2756 )	-1000	1000	0	Fatty acid synthesis
SRB_FACOALI16	fatty-acid--CoA ligase (ISO16)	SRB_atp[c] + SRB_coa[c] + SRB_cpd11440[c] <=> SRB_amp[c] + SRB_cpd11441[c] + SRB_ppi[c]	( g.3519.peg.569 or g.3519.peg.3289 or g.3519.peg.2088 or g.3519.peg.2483 or g.3519.peg.2756 )	-1000	1000	0	Fatty acid synthesis
SRB_FACOALI17	fatty-acid--CoA ligase (ISO17)	SRB_atp[c] + SRB_coa[c] + SRB_cpd11431[c] <=> SRB_amp[c] + SRB_cpd11432[c] + SRB_ppi[c]	( g.3519.peg.2088 or g.3519.peg.2756 or g.3519.peg.2483 or g.3519.peg.569 or g.3519.peg.3289 )	-1000	1000	0	Fatty acid synthesis
SRB_FALDH2	formaldehyde dehydrogenase	SRB_HC02121[c] + SRB_nad[c] <=> SRB_Sfglutth[c] + SRB_h[c] + SRB_nadh[c]	g.3519.peg.522	-1000	1000	0	Methane metabolism
SRB_FBA	Fructose-Bisphosphate Aldolase	SRB_fdp[c] <=> SRB_cpd00102[c] + SRB_dhap[c]	871585.3.peg.934	-1000	1000	0	Glycolysis/gluconeogenesis
SRB_FBA2	D-Fructose 1-Phosphate D-Glyceraldehyde-3-Phosphate-Lyase	SRB_f1p[c] <=> SRB_dhap[c] + SRB_glyald[c]	g.3519.peg.3574	-1000	1000	0	Fructose and mannose metabolism
SRB_FBA3	Sedoheptulose 1,7-bisphosphate D-glyceraldehyde-3-phosphate-lyase	SRB_HC00361[c] <=> SRB_dhap[c] + SRB_e4p[c]	g.3519.peg.3574	-1000	1000	0	Pentose phosphate pathway
SRB_FBP	Fructose-Bisphosphatase	SRB_fdp[c] + SRB_h2o[c] -> SRB_f6p[c] + SRB_pi[c]	871585.3.peg.2032	0	1000	0	Glycolysis/gluconeogenesis
SRB_FCLTc	Ferrochelatase, Cytosol	SRB_fe2[c] + SRB_ppp9[c] -> SRB_cpd00028[c] + 2 SRB_h[c]	g.3519.peg.2425	0	1000	0	Heme synthesis
SRB_FDH	Formate Dehydrogenase	SRB_for[c] + SRB_nad[c] -> SRB_co2[c] + SRB_nadh[c]	( g.3519.peg.1530 or g.3519.peg.1901 )	0	1000	0	Glyoxylate and dicarboxylate metabolism
SRB_FDMO	FMNH2-dependent monooxygenase	SRB_fmnh2[c] + SRB_isetac[c] + SRB_o2[c] -> SRB_cpd00050[c] + SRB_gcald[c] + SRB_h2o[c] + SRB_h[c] + SRB_so3[c]	( g.3519.peg.2140 or g.3519.peg.781 or g.3519.peg.480 or g.3519.peg.71 or g.3519.peg.42 )	0	1000	0	Respiration
SRB_FDMO2	FMNH2-dependent monooxygenase (methanesulfonate)	SRB_fmnh2[c] + SRB_mso3[c] + SRB_o2[c] -> SRB_cpd00050[c] + SRB_fald[c] + SRB_h2o[c] + SRB_h[c] + SRB_so3[c]	( g.3519.peg.2140 or g.3519.peg.71 or g.3519.peg.42 or g.3519.peg.480 or g.3519.peg.781 )	0	1000	0	Respiration
SRB_FDMO3	FMNH2-dependent monooxygenase (ethanesulfonate)	SRB_eths[c] + SRB_fmnh2[c] + SRB_o2[c] -> SRB_acald[c] + SRB_cpd00050[c] + SRB_h2o[c] + SRB_h[c] + SRB_so3[c]	( g.3519.peg.480 or g.3519.peg.42 or g.3519.peg.71 or g.3519.peg.781 or g.3519.peg.2140 )	0	1000	0	Respiration
SRB_FDMO4	FMNH2-dependent monooxygenase (butanesulfonate)	SRB_butso3[c] + SRB_fmnh2[c] + SRB_o2[c] -> SRB_btal[c] + SRB_cpd00050[c] + SRB_h2o[c] + SRB_h[c] + SRB_so3[c]	( g.3519.peg.480 or g.3519.peg.42 or g.3519.peg.71 or g.3519.peg.781 or g.3519.peg.2140 )	0	1000	0	Respiration
SRB_FDMO5	FMN-dependent monooxygenase (hexanesulfonate)	SRB_fmnh2[c] + SRB_hexs[c] + SRB_o2[c] -> SRB_cpd00050[c] + SRB_h2o[c] + SRB_h[c] + SRB_hxal[c] + SRB_so3[c]	( g.3519.peg.480 or g.3519.peg.71 or g.3519.peg.42 or g.3519.peg.781 or g.3519.peg.2140 )	0	1000	0	Respiration
SRB_FDMO6	FMNH2-dependent monooxygenase (sulfoacetate)	SRB_fmnh2[c] + SRB_o2[c] + SRB_sula[c] -> SRB_cpd00050[c] + SRB_glx[c] + SRB_h2o[c] + SRB_h[c] + SRB_so3[c]	( g.3519.peg.781 or g.3519.peg.480 or g.3519.peg.71 or g.3519.peg.42 or g.3519.peg.2140 )	0	1000	0	Respiration
SRB_FE2abc	iron (II) transport via ABC system	SRB_atp[c] + SRB_fe2[e] + SRB_h2o[c] -> SRB_adp[c] + SRB_fe2[c] + SRB_h[c] + SRB_pi[c]	g.3519.peg.2781	0	1000	0	Transport, extracellular
SRB_FE3abc	iron (III) transport via ABC system	SRB_atp[c] + SRB_fe3[e] + SRB_h2o[c] -> SRB_adp[c] + SRB_fe3[c] + SRB_h[c] + SRB_pi[c]	Unknown	0	1000	0	Transport, extracellular
SRB_FECRMabc	Ferrichrome transport via ABC module	SRB_atp[c] + SRB_cpd03724[e] + SRB_h2o[c] -> SRB_adp[c] + SRB_cpd03724[c] + SRB_h[c] + SRB_pi[c]	( Unknown and g.3519.peg.642 and Unknown )	0	1000	0	Transport, extracellular
SRB_FEDCabc	iron (III) dicitrate transport via ABC system	SRB_atp[c] + 2 SRB_cit[e] + SRB_fe3[e] + SRB_h2o[c] -> SRB_adp[c] + 2 SRB_cit[c] + SRB_fe3[c] + SRB_h[c] + SRB_pi[c]	g.3519.peg.600	0	1000	0	Transport, extracellular
SRB_FGLU	formimidoylglutamase	SRB_forglu[c] + SRB_h2o[c] + SRB_h[c] -> SRB_frmd[c] + SRB_glu__L[c]	( g.3519.peg.2885 or g.3519.peg.892 )	0	1000	0	Histidine metabolism
SRB_FLVRx	flavin reductase (NAD)	SRB_h[c] + SRB_nadh[c] + SRB_ribflv[c] -> SRB_nad[c] + SRB_rbflvrd[c]	g.3519.peg.1547	0	1000	0	Vitamin B2 metabolism
SRB_FMNAT	FMN Adenylyltransferase	SRB_atp[c] + SRB_cpd00050[c] + SRB_h[c] -> SRB_cpd00015[c] + SRB_ppi[c]	871585.3.peg.2938	0	1000	0	Vitamin B2 metabolism
SRB_FMNRx	FMN reductase	SRB_cpd00050[c] + SRB_h[c] + SRB_nadh[c] -> SRB_fmnh2[c] + SRB_nad[c]	g.3519.peg.1651	0	1000	0	Vitamin B2 metabolism
SRB_FOMETR	aminomethyltransferase	SRB_5fothf[c] + SRB_h[c] <=> SRB_h2o[c] + SRB_methf[c]	g.3519.peg.1555	-1000	1000	0	Folate metabolism
SRB_FORAMD	formamidase	SRB_frmd[c] + SRB_h2o[c] -> SRB_for[c] + SRB_nh3[c]		0	1000	0	Glyoxylate and dicarboxylate metabolism
SRB_FORt	formate transport via diffusion	SRB_for[e] <=> SRB_for[c]		-1000	1000	0	Transport, extracellular
SRB_FPGS	Folylpolyglutamate Synthetase	SRB_atp[c] + 4 SRB_glu__L[c] + SRB_thf[c] -> SRB_5thf[c] + SRB_adp[c] + 3 SRB_h2o[c] + SRB_h[c] + SRB_pi[c]	871585.3.peg.2330	0	1000	0	Folate metabolism
SRB_FPGS7	Folylpolyglutamate Synthetase (10Fthf)	SRB_10fthf[c] + SRB_atp[c] + 4 SRB_glu__L[c] -> SRB_10fthf5glu[c] + SRB_adp[c] + 3 SRB_h2o[c] + SRB_h[c] + SRB_pi[c]	( g.3519.peg.1884 and g.3519.peg.1884 )	0	1000	0	Folate metabolism
SRB_FPGS_tm	TetrahydrofolateL-glutamate gamma-ligase (ADP-forming)	SRB_atp[c] + SRB_glu__L[c] + SRB_thf[c] -> SRB_adp[c] + SRB_cpd06227[c] + SRB_h[c] + SRB_pi[c]	( g.3519.peg.1884 and g.3519.peg.1884 )	0	1000	0	Folate metabolism
SRB_FRD2		SRB_fum[c] + SRB_mql8[c] -> SRB_mqn8[c] + SRB_succ[c]	( 871585.3.peg.2153 and 871585.3.peg.2154 and 871585.3.peg.2155 and 871585.3.peg.2156 )	0	1000	0	Citric acid cycle
SRB_FRD3	fumarate reductase	SRB_2dmmql8[c] + SRB_fum[c] -> SRB_2dmmq8[c] + SRB_succ[c]	( 871585.3.peg.2153 and 871585.3.peg.2154 and 871585.3.peg.2155 and 871585.3.peg.2156 )	0	1000	0	Citric acid cycle
SRB_FRDOr	ferredoxin oxidoreductase	SRB_fdxrd[c] + SRB_nadp[c] <=> SRB_fdxo_2_2[c] + SRB_h[c] + SRB_nadph[c]	( g.3519.peg.381 or g.3519.peg.2817 )	-1000	1000	0	Respiration
SRB_FRUK	fructose-1-phosphate kinase	SRB_atp[c] + SRB_f1p[c] -> SRB_adp[c] + SRB_fdp[c] + SRB_h[c]	871585.3.peg.1421	0	1000	0	Glycolysis/gluconeogenesis
SRB_FRUpts	D-fructose transport via PEP:Pyr PTS	SRB_cpd00082[e] + SRB_pep[c] -> SRB_f1p[c] + SRB_pyr[c]	( g.3519.peg.215 and g.3519.peg.901 and g.3519.peg.215 and Unknown and g.3519.peg.901 )	0	1000	0	Transport, extracellular
SRB_FT	Farnesyltranstransferase (Trans, Trans, Cis-Geranylgeranyl Diphosphate-Generating)	SRB_frdp[c] + SRB_ipdp[c] -> SRB_CE5956[c] + SRB_ppi[c]	g.3519.peg.644	0	1000	0	Cholesterol metabolism
SRB_FTHFCL	5-Formethyltetrahydrofolate Cyclo-Ligase	SRB_5fothf[c] + SRB_atp[c] -> SRB_adp[c] + SRB_methf[c] + SRB_pi[c]	g.3519.peg.2679	0	1000	0	Folate metabolism
SRB_FTHFD	formyltetrahydrofolate deformylase	SRB_10fthf[c] + SRB_h2o[c] -> SRB_for[c] + SRB_h[c] + SRB_thf[c]	g.3519.peg.2809	0	1000	0	Folate metabolism
SRB_FTHFL	Formate-Tetrahydrofolate Ligase	SRB_atp[c] + SRB_for[c] + SRB_thf[c] -> SRB_10fthf[c] + SRB_adp[c] + SRB_pi[c]		0	1000	0	Folate metabolism
SRB_FUM	Fumarase	SRB_fum[c] + SRB_h2o[c] <=> SRB_mal__L[c]	( 871585.3.peg.1469 or 871585.3.peg.3388 )	-1000	1000	0	Citric acid cycle
SRB_FUMt	Fumarate transport via diffusion	SRB_fum[c] <=> SRB_fum[e]	g.3519.peg.1944	-1000	1000	0	Transport, extracellular
SRB_FUMt2_2	Fumarate transport via proton symport (2 H)	SRB_fum[e] + 2 SRB_h[e] -> SRB_fum[c] + 2 SRB_h[c]	( g.3519.peg.449 or g.3519.peg.481 )	0	1000	0	Transport, extracellular
SRB_G1PACT	glucosamine-1-phosphate N-acetyltransferase	SRB_accoa[c] + SRB_gam1p[c] -> SRB_coa[c] + SRB_cpd02611[c] + SRB_h[c]	871585.3.peg.2863	0	1000	0	Cell wall biosynthesis
SRB_G1PTT	Glucose-1-Phosphate Thymidylyltransferase	SRB_cpd00089[c] + SRB_dttp[c] + SRB_h[c] -> SRB_dtdpglu[c] + SRB_ppi[c]	Unknown	0	1000	0	Nucleotide sugar metabolism
SRB_G1SAT	glutamate-1-semialdehyde aminotransferase	SRB_glu1sa[c] <=> SRB_5aop[c]	g.3519.peg.1793	-1000	1000	0	Heme synthesis
SRB_G3PAT120	glycerol-3-phosphate acyltransferase (C12:0)	SRB_cpd11468[c] + SRB_glyc3p[c] -> SRB_1ddecg3p[c] + SRB_cpd11493[c]	g.3519.peg.1019	0	1000	0	Glycerophospholipid metabolism
SRB_G3PAT140	glycerol-3-phosphate acyltransferase (C14:0)	SRB_glyc3p[c] + SRB_myrsACP[c] -> SRB_cpd11493[c] + SRB_cpd15331[c]	g.3519.peg.1019	0	1000	0	Glycerophospholipid metabolism
SRB_G3PAT141	glycerol-3-phosphate acyltransferase (C14:1)	SRB_cpd15294[c] + SRB_glyc3p[c] -> SRB_1tdec7eg3p[c] + SRB_cpd11493[c]	g.3519.peg.1019	0	1000	0	Glycerophospholipid metabolism
SRB_G3PAT160	glycerol-3-phosphate acyltransferase (C16:0)	SRB_glyc3p[c] + SRB_palmACP[c] -> SRB_cpd11493[c] + SRB_cpd15327[c]	g.3519.peg.1019	0	1000	0	Glycerophospholipid metabolism
SRB_G3PAT161	glycerol-3-phosphate acyltransferase (C16:1)	SRB_cpd15239[c] + SRB_glyc3p[c] -> SRB_1hdec9eg3p[c] + SRB_cpd11493[c]	g.3519.peg.1019	0	1000	0	Glycerophospholipid metabolism
SRB_G3PAT180	glycerol-3-phosphate acyltransferase (C18:0)	SRB_cpd11573[c] + SRB_glyc3p[c] -> SRB_1odecg3p[c] + SRB_cpd11493[c]	g.3519.peg.1019	0	1000	0	Glycerophospholipid metabolism
SRB_G3PAT181	glycerol-3-phosphate acyltransferase (C18:1)	SRB_cpd11825[c] + SRB_glyc3p[c] -> SRB_cpd11493[c] + SRB_cpd15328[c]	g.3519.peg.1019	0	1000	0	Glycerophospholipid metabolism
SRB_G3PATAI15	anteisopentadecanoyl-glycerol-3-phosphate O-acyltransferase	SRB_cpd11439[c] + SRB_glyc3p[c] + SRB_h[c] -> SRB_coa[c] + SRB_cpd15675[c]	g.3519.peg.1019	0	1000	0	Glycerophospholipid metabolism
SRB_G3PATAI17	anteisoheptadecanoyl-glycerol-3-phosphate O-acyltransferase	SRB_cpd11434[c] + SRB_glyc3p[c] -> SRB_coa[c] + SRB_cpd15672[c]	g.3519.peg.1019	0	1000	0	Glycerophospholipid metabolism
SRB_G3PATI14	isotetradecanoyl-glycerol-3-phosphate O-acyltransferase	SRB_cpd11435[c] + SRB_glyc3p[c] + SRB_h[c] -> SRB_coa[c] + SRB_cpd15673[c]	g.3519.peg.1019	0	1000	0	Glycerophospholipid metabolism
SRB_G3PATI15	isopentadecanoyl-glycerol-3-phosphate O-acyltransferase	SRB_cpd11437[c] + SRB_glyc3p[c] + SRB_h[c] -> SRB_coa[c] + SRB_cpd15674[c]	g.3519.peg.1019	0	1000	0	Glycerophospholipid metabolism
SRB_G3PATI16	isohexadecanoyl-glycerol-3-phosphate O-acyltransferase	SRB_cpd11441[c] + SRB_glyc3p[c] + SRB_h[c] -> SRB_coa[c] + SRB_cpd15676[c]	g.3519.peg.1019	0	1000	0	Glycerophospholipid metabolism
SRB_G3PATI17	isoheptadecanoyl-glycerol-3-phosphate O-acyltransferase	SRB_cpd11432[c] + SRB_glyc3p[c] -> SRB_coa[c] + SRB_cpd15671[c]	g.3519.peg.1019	0	1000	0	Glycerophospholipid metabolism
SRB_G3PD1	Glycerol-3-Phosphate Dehydrogenase (NAD)	SRB_glyc3p[c] + SRB_nad[c] <=> SRB_dhap[c] + SRB_h[c] + SRB_nadh[c]	( g.3519.peg.247 or g.3519.peg.247 )	-1000	1000	0	Glycerophospholipid metabolism
SRB_G3PD5	glycerol-3-phosphate dehydrogenase (ubiquinone-8)	SRB_glyc3p[c] + SRB_q8[c] -> SRB_dhap[c] + SRB_q8h2[c]	g.3519.peg.1743	0	1000	0	Glycerophospholipid metabolism
SRB_G3PD6	glycerol-3-phosphate dehydrogenase (menaquinone-8)	SRB_glyc3p[c] + SRB_mqn8[c] -> SRB_dhap[c] + SRB_mql8[c]	g.3519.peg.1743	0	1000	0	Glycerophospholipid metabolism
SRB_G3PD7	glycerol-3-phosphate dehydrogenase (demethylmenaquinone-8)	SRB_2dmmq8[c] + SRB_glyc3p[c] -> SRB_2dmmql8[c] + SRB_dhap[c]	g.3519.peg.1743	0	1000	0	Glycerophospholipid metabolism
SRB_G3PD8i	glycerol 3 phosphate dehydrogenase FAD irreversible	SRB_cpd00015[c] + SRB_glyc3p[c] -> SRB_dhap[c] + SRB_fadh2[c]	g.3519.peg.1743	0	1000	0	Glycerophospholipid metabolism
SRB_G5SADs	L-Glutamate 5-Semialdehyde Dehydratase (Spontaneous)	SRB_glu5sa[c] -> SRB_1pyr5c[c] + SRB_h2o[c] + SRB_h[c]	Unknown	0	1000	0	Urea cycle
SRB_G5SDr	Glutamate-5-semialdehyde dehydrogenase, reversible	SRB_glu5p[c] + SRB_h[c] + SRB_nadph[c] <=> SRB_glu5sa[c] + SRB_nadp[c] + SRB_pi[c]	871585.3.peg.3396	-1000	1000	0	Arginine and proline metabolism
SRB_G6PI	alpha-D-Glucose 6-phosphate ketol-isomerase	SRB_g6p[c] -> SRB_M01389[c]	g.3519.peg.2456	0	1000	0	Glycolysis/gluconeogenesis
SRB_G6PI3	beta-D-Glucose 6-phosphate ketol-isomerase	SRB_M01389[c] <=> SRB_f6p[c]	g.3519.peg.2456	-1000	1000	0	Glycolysis/gluconeogenesis
SRB_GALACt	galactarate transport in via proton symport	SRB_galct_D[e] + SRB_h[e] <=> SRB_galct_D[c] + SRB_h[c]	( g.3519.peg.2747 or g.3519.peg.2747 )	-1000	1000	0	Transport, extracellular
SRB_GALCTD	galactarate dehydratase	SRB_galct_D[c] -> SRB_5d4dglcr[c] + SRB_h2o[c]	g.3519.peg.2966	0	1000	0	Ascorbate and aldarate metabolism
SRB_GALCTNt2r	D-galactonate transport via proton symport, reversible	SRB_galctn__D[e] + SRB_h[e] <=> SRB_galctn__D[c] + SRB_h[c]	g.3519.peg.1816	-1000	1000	0	Transport, extracellular
SRB_GALM1r	aldose 1-epimerase (glucose), reversible	SRB_glc_D_B[c] <=> SRB_glc__D[c]	g.3519.peg.1374	-1000	1000	0	Glycolysis/gluconeogenesis
SRB_GALT1	galactosyltransferase I (LPS core synthesis)	SRB_cpd15479[c] + SRB_udpg[c] -> SRB_cpd15469[c] + SRB_h[c] + SRB_udp[c]	Unknown	0	1000	0	Lipopolysaccharide biosynthesis
SRB_GALTpts	Galactitol transport via PEP:Pyr PTS	SRB_galt[e] + SRB_pep[c] -> SRB_galt1p[c] + SRB_pyr[c]	( Unknown and g.3519.peg.215 and Unknown and Unknown and Unknown )	0	1000	0	Transport, extracellular
SRB_GALU	UTP-Glucose-1-Phosphate Uridylyltransferase	SRB_cpd00089[c] + SRB_h[c] + SRB_utp[c] <=> SRB_ppi[c] + SRB_udpg[c]	g.3519.peg.2311	-1000	1000	0	Galactose metabolism
SRB_GAMpts	D-glucosamine transport via PEP:Pyr PTS	SRB_gam[e] + SRB_pep[c] -> SRB_gam6p[c] + SRB_pyr[c]	( g.3519.peg.215 and Unknown )	0	1000	0	Transport, extracellular
SRB_GAPD	Glyceraldehyde-3-Phosphate Dehydrogenase	SRB_cpd00102[c] + SRB_nad[c] + SRB_pi[c] <=> SRB_13dpg[c] + SRB_h[c] + SRB_nadh[c]	( 871585.3.peg.3395 or 871585.3.peg.424 )	-1000	1000	0	Glycolysis/gluconeogenesis
SRB_GARFTi	phosphoribosylglycinamide formyltransferase, irreversible	SRB_10fthf[c] + SRB_gar[c] -> SRB_fgam[c] + SRB_h[c] + SRB_thf[c]	( 871585.3.peg.2043 or 871585.3.peg.855 )	0	1000	0	Purine synthesis
SRB_GART	GAR transformylase-T	SRB_atp[c] + SRB_for[c] + SRB_gar[c] -> SRB_adp[c] + SRB_fgam[c] + SRB_h[c] + SRB_pi[c]	g.3519.peg.3338	0	1000	0	Purine synthesis
SRB_GCALDL	Glycoaldehyde:CO2 ligase	SRB_co2[c] + SRB_gcald[c] -> SRB_h[c] + SRB_hpyr[c]	( g.3519.peg.814 or g.3519.peg.3555 or g.3519.peg.827 )	0	1000	0	Glyoxylate and dicarboxylate metabolism
SRB_GCALDt	Glycoaldehydye reversible transport	SRB_gcald[e] <=> SRB_gcald[c]		-1000	1000	0	Transport, extracellular
SRB_GCCa	glycine-cleavage complex	SRB_cpd12005[c] + SRB_gly[c] + SRB_h[c] -> SRB_alpro[c] + SRB_co2[c]	g.3519.peg.1474	0	1000	0	Glycine, serine, alanine, and threonine metabolism
SRB_GCCb	glycine cleavage complex	SRB_alpro[c] + SRB_thf[c] -> SRB_cpd12225[c] + SRB_mlthf[c] + SRB_nh3[c]	(( Unknown and g.3519.peg.3358 ) or g.3519.peg.1555 )	0	1000	0	Glycine, serine, alanine, and threonine metabolism
SRB_GCCc	glycine-cleavage complex	SRB_cpd12225[c] + SRB_nad[c] -> SRB_cpd12005[c] + SRB_h[c] + SRB_nadh[c]	( g.3519.peg.1023 or ( g.3519.peg.1474 and g.3519.peg.3358 ) or ( g.3519.peg.3358 and Unknown and Unknown ))	0	1000	0	Glycine, serine, alanine, and threonine metabolism
SRB_GF6PTA	Glutamine-Fructose-6-Phosphate Transaminase	SRB_f6p[c] + SRB_gln__L[c] -> SRB_gam6p[c] + SRB_glu__L[c]	871585.3.peg.2864	0	1000	0	Aminosugar metabolism
SRB_GGGABARr	Gamma-glutamyl-gamma aminobutyric acid dehydrogenase, NAD	SRB_ggbutal[c] + SRB_h2o[c] + SRB_nad[c] <=> SRB_gg4abut[c] + 2 SRB_h[c] + SRB_nadh[c]	g.3519.peg.2554	-1000	1000	0	Arginine and proline metabolism
SRB_GGTA	Gamma-glutamyltransferase	SRB_cgly[c] + SRB_glu__L[c] -> SRB_gthrd[c] + SRB_h2o[c]	g.3519.peg.771	0	1000	0	Glutathione metabolism
SRB_GHMT2r	Glycine Hydroxymethyltransferase, Reversible	SRB_ser__L[c] + SRB_thf[c] <=> SRB_gly[c] + SRB_h2o[c] + SRB_mlthf[c]	871585.3.peg.1795	-1000	1000	0	Glycine, serine, alanine, and threonine metabolism
SRB_GK1	Guanylate Kinase (GMP:ATP)	SRB_atp[c] + SRB_gmp[c] -> SRB_adp[c] + SRB_gdp[c]	( g.3519.peg.1745 or g.3519.peg.1745 )	0	1000	0	Nucleotide interconversion
SRB_GK2	guanylate kinase (GMPdATP)	SRB_datp[c] + SRB_gmp[c] <=> SRB_dadp[c] + SRB_gdp[c]	g.3519.peg.1745	-1000	1000	0	Nucleotide interconversion
SRB_GLCRD	glucarate dehydratase	SRB_cpd00609[c] -> SRB_5d4dglcr[c] + SRB_h2o[c]	g.3519.peg.2297	0	1000	0	Ascorbate and aldarate metabolism
SRB_GLCRHL	D-glucarate hydro-lyase	SRB_cpd00609[c] -> SRB_cpd02439[c] + SRB_h2o[c]	g.3519.peg.2297	0	1000	0	Ascorbate and aldarate metabolism
SRB_GLCRt2	glucarate transport in via proton symport	SRB_cpd00609[e] + SRB_h[e] <=> SRB_cpd00609[c] + SRB_h[c]	( g.3519.peg.2747 or g.3519.peg.2747 )	-1000	1000	0	Transport, extracellular
SRB_GLCTR1	glucosyltransferase I (LPS core synthesis)	SRB_cpd15489[c] + SRB_udpg[c] -> SRB_cpd15479[c] + SRB_h[c] + SRB_udp[c]	Unknown	0	1000	0	Lipopolysaccharide biosynthesis
SRB_GLCTR2	glucosyltransferase II (LPS core synthesis)	SRB_cpd15469[c] + SRB_udpg[c] -> SRB_cpd15475[c] + SRB_h[c] + SRB_udp[c]	Unknown	0	1000	0	Lipopolysaccharide biosynthesis
SRB_GLCTR3	glucosyltransferase III (LPS core synthesis)	SRB_cpd15475[c] + SRB_udpg[c] -> SRB_cpd15477[c] + SRB_h[c] + SRB_udp[c]	Unknown	0	1000	0	Lipopolysaccharide biosynthesis
SRB_GLCabc	D-glucose transport via ABC system	SRB_atp[c] + SRB_glc__D[e] + SRB_h2o[c] -> SRB_adp[c] + SRB_glc__D[c] + SRB_h[c] + SRB_pi[c]		0	1000	0	Transport, extracellular
SRB_GLFRDO	glu-L[c]:ferredoxin oxidoreductase (transaminating)	SRB_fdxo_2_2[c] + 2 SRB_glu__L[c] -> SRB_akg[c] + SRB_fdxrd[c] + SRB_gln__L[c]	871585.3.peg.1508	0	1000	0	Glyoxylate and dicarboxylate metabolism
SRB_GLNS	Glutamine Synthetase	SRB_atp[c] + SRB_glu__L[c] + SRB_nh3[c] -> SRB_adp[c] + SRB_gln__L[c] + SRB_h[c] + SRB_pi[c]	871585.3.peg.1838	0	1000	0	Glutamate metabolism
SRB_GLNSP2	glutamine synthetase (uaaGgla)	SRB_atp[c] + SRB_cpd03491[c] + SRB_nh3[c] -> SRB_adp[c] + SRB_cpd03492[c] + SRB_h[c] + SRB_pi[c]	g.3519.peg.286	0	1000	0	Cell wall biosynthesis
SRB_GLNSP3	glutamine synthetase (uaagmda)	SRB_atp[c] + SRB_cpd03495[c] + SRB_nh3[c] -> SRB_adp[c] + SRB_h[c] + SRB_pi[c] + SRB_uaagtmda[c]	g.3519.peg.286	0	1000	0	Cell wall biosynthesis
SRB_GLNt2r	L-glutamine reversible transport via proton symport	SRB_gln__L[e] + SRB_h[e] <=> SRB_gln__L[c] + SRB_h[c]		-1000	1000	0	Transport, extracellular
SRB_GLU5K	glutamate 5-kinase	SRB_atp[c] + SRB_glu__L[c] -> SRB_adp[c] + SRB_glu5p[c]	871585.3.peg.1966	0	1000	0	Arginine and proline metabolism
SRB_GLUCYS	Gamma-Glutamylcysteine Synthetase	SRB_atp[c] + SRB_cys__L[c] + SRB_glu__L[c] -> SRB_adp[c] + SRB_glucys[c] + SRB_h[c] + SRB_pi[c]	g.3519.peg.2503	0	1000	0	Glutathione metabolism
SRB_GLUDy	glutamate dehydrogenase (NADP)	SRB_glu__L[c] + SRB_h2o[c] + SRB_nadp[c] <=> SRB_akg[c] + SRB_h[c] + SRB_nadph[c] + SRB_nh3[c]	( 871585.3.peg.2598 or 871585.3.peg.308 )	-1000	1000	0	Glutamate metabolism
SRB_GLUFORT	Glutamate formiminotransferase (EC 2.1.2.5) @ Glutamate formyltransferase	SRB_cpd00502[c] + SRB_glu__L[c] <=> SRB_forglu[c] + SRB_h[c] + SRB_thf[c]	g.3519.peg.2377	-1000	1000	0	Folate metabolism
SRB_GLUN	glutaminase	SRB_gln__L[c] + SRB_h2o[c] -> SRB_glu__L[c] + SRB_nh3[c]	871585.3.peg.239	0	1000	0	Glutamate metabolism
SRB_GLUOX	L-Glutamate:NADP+ oxidoreductase (transaminating)	2 SRB_glu__L[c] + SRB_nadp[c] <=> SRB_akg[c] + SRB_gln__L[c] + SRB_h[c] + SRB_nadph[c]	( g.3519.peg.1619 and g.3519.peg.1049 )	0	1000	0	Glutamate metabolism
SRB_GLUPRT	Glutamine Phosphoribosyldiphosphate Amidotransferase	SRB_gln__L[c] + SRB_h2o[c] + SRB_prpp[c] -> SRB_glu__L[c] + SRB_ppi[c] + SRB_pram[c]	871585.3.peg.1739	0	1000	0	Purine synthesis
SRB_GLUR	glutamate racemase	SRB_glu__D[c] <=> SRB_glu__L[c]	( 871585.3.peg.2867 or 871585.3.peg.3284 )	-1000	1000	0	Glutamate metabolism
SRB_GLUSy	glutamate synthase (NADPH)	SRB_akg[c] + SRB_gln__L[c] + SRB_h[c] + SRB_nadph[c] -> 2 SRB_glu__L[c] + SRB_nadp[c]	( 871585.3.peg.2651 or 871585.3.peg.2652 )	0	1000	0	Glutamate metabolism
SRB_GLUTRR	glutamyl-tRNA reductase	SRB_cpd12227[c] + SRB_h[c] + SRB_nadph[c] -> SRB_glu1sa[c] + SRB_nadp[c] + SRB_trnaglu[c]	( g.3519.peg.821 or g.3519.peg.734 )	0	1000	0	tRNA Charging
SRB_GLUTRS	Glutamyl-tRNA synthetase	SRB_atp[c] + SRB_glu__L[c] + SRB_trnaglu[c] -> SRB_amp[c] + SRB_cpd12227[c] + SRB_ppi[c]	g.3519.peg.1312	0	1000	0	tRNA Charging
SRB_GLUabc	L-glutamate transport via ABC system	SRB_atp[c] + SRB_glu__L[e] + SRB_h2o[c] -> SRB_adp[c] + SRB_glu__L[c] + SRB_h[c] + SRB_pi[c]	( g.3519.peg.3278 and g.3519.peg.3007 and g.3519.peg.3514 and g.3519.peg.3128 )	0	1000	0	Transport, extracellular
SRB_GLUt2r	L-glutamate transport via proton symport, reversible	SRB_glu__L[e] + SRB_h[e] <=> SRB_glu__L[c] + SRB_h[c]	( g.3519.peg.3479 or g.3519.peg.2216 or g.3519.peg.1423 )	-1000	1000	0	Transport, extracellular
SRB_GLXO1	Glyoxylate Oxidase	SRB_glx[c] + SRB_h2o[c] + SRB_nad[c] -> 2 SRB_h[c] + SRB_nadh[c] + SRB_oxa[c]	( g.3519.peg.1479 or g.3519.peg.715 or g.3519.peg.3340 or g.3519.peg.990 or g.3519.peg.2048 or g.3519.peg.1698 )	0	1000	0	Glyoxylate and dicarboxylate metabolism
SRB_GLXS	Glyoxylate synthase, reversible	SRB_coa[c] + SRB_h[c] + SRB_mal__L[c] <=> SRB_accoa[c] + SRB_glx[c] + SRB_h2o[c]	871585.3.peg.969	-1000	1000	0	Glyoxylate and dicarboxylate metabolism
SRB_GLYASN1c	Hydrolysis of Glycyl-L-asparagine	SRB_gly_asn__L[c] + SRB_h2o[c] <=> SRB_asn__L[c] + SRB_gly[c]	( g.3519.peg.763 or g.3519.peg.332 or g.3519.peg.2824 or g.3519.peg.63 or g.3519.peg.706 or g.3519.peg.601 )	-1000	1000	0	Peptide metabolism
SRB_GLYASNabc	Glycyl-L-asparagine transport via ABC system	SRB_atp[c] + SRB_gly_asn__L[e] + SRB_h2o[c] -> SRB_adp[c] + SRB_gly_asn__L[c] + SRB_h[c] + SRB_pi[c]	( g.3519.peg.2581 or g.3519.peg.3038 or g.3519.peg.3247 or g.3519.peg.3258 or g.3519.peg.410 or g.3519.peg.143 )	0	1000	0	Transport, extracellular
SRB_GLYASP1c	Hydrolysis of Glycyl-L-aspartate	SRB_cpd11589[c] + SRB_h2o[c] <=> SRB_asp__L[c] + SRB_gly[c]	( g.3519.peg.763 or g.3519.peg.332 or g.3519.peg.2824 or g.3519.peg.63 or g.3519.peg.706 or g.3519.peg.601 )	-1000	1000	0	Peptide metabolism
SRB_GLYASPabc	Glycyl-L-aspartate transport via ABC system	SRB_atp[c] + SRB_cpd11589[e] + SRB_h2o[c] -> SRB_adp[c] + SRB_cpd11589[c] + SRB_h[c] + SRB_pi[c]	( g.3519.peg.2581 or g.3519.peg.3038 or g.3519.peg.3258 or g.3519.peg.3247 or g.3519.peg.410 or g.3519.peg.143 )	0	1000	0	Transport, extracellular
SRB_GLYBt2r	Glycine betaine transport via proton symport, reversible	SRB_glyb[e] + SRB_h[e] <=> SRB_glyb[c] + SRB_h[c]	g.3519.peg.619	-1000	1000	0	Transport, extracellular
SRB_GLYCL	Glycine Cleavage System	SRB_gly[c] + SRB_nad[c] + SRB_thf[c] -> SRB_co2[c] + SRB_mlthf[c] + SRB_nadh[c] + SRB_nh3[c]	g.3519.peg.1555	0	1000	0	Folate metabolism
SRB_GLYCLTDx	Glycolate dehydrogenase (NAD)	SRB_glx[c] + SRB_h[c] + SRB_nadh[c] -> SRB_glyclt[c] + SRB_nad[c]	(( g.3519.peg.851 and g.3519.peg.851 ) or g.3519.peg.851 )	0	1000	0	Glyoxylate and dicarboxylate metabolism
SRB_GLYCLTDy	Glycolate Dehydrogenase (NADP)	SRB_glx[c] + SRB_h[c] + SRB_nadph[c] -> SRB_glyclt[c] + SRB_nadp[c]	( g.3519.peg.851 and g.3519.peg.851 )	0	1000	0	Glyoxylate and dicarboxylate metabolism
SRB_GLYCLTt2r	glycolate transport via proton symport, reversible	SRB_glyclt[e] + SRB_h[e] <=> SRB_glyclt[c] + SRB_h[c]		-1000	1000	0	Transport, extracellular
SRB_GLYCYSabc	Gly-Cys ABC transporter	SRB_atp[c] + SRB_cpd15603[e] + SRB_h2o[c] -> SRB_adp[c] + SRB_cpd15603[c] + SRB_h[c] + SRB_pi[c]	( g.3519.peg.2581 or g.3519.peg.3038 or g.3519.peg.3258 or g.3519.peg.3247 or g.3519.peg.143 or g.3519.peg.410 )	0	1000	0	Transport, extracellular
SRB_GLYCt	Glycerol Transport via Channel	SRB_glyc[c] -> SRB_glyc[e]		0	1000	0	Transport, extracellular
SRB_GLYD	glycerate dehydrogenase	SRB_h[c] + SRB_hpyr[c] + SRB_nadh[c] <=> SRB_glyc__R[c] + SRB_nad[c]	( g.3519.peg.851 or g.3519.peg.851 or g.3519.peg.851 )	-1000	1000	0	Glycine, serine, alanine, and threonine metabolism
SRB_GLYDy	Glycerate dehydrogenase (NADP)	SRB_h[c] + SRB_hpyr[c] + SRB_nadph[c] -> SRB_glyc__R[c] + SRB_nadp[c]	( g.3519.peg.851 or g.3519.peg.851 )	0	1000	0	Glycine, serine, alanine, and threonine metabolism
SRB_GLYGLN1c	Hydrolysis of Glycyl-L-glutamine	SRB_gly_gln__L[c] + SRB_h2o[c] <=> SRB_gln__L[c] + SRB_gly[c]	( g.3519.peg.763 or g.3519.peg.332 or g.3519.peg.2824 or g.3519.peg.706 or g.3519.peg.63 or g.3519.peg.601 )	-1000	1000	0	Peptide metabolism
SRB_GLYGLNabc	Glycyl-L-glutamine transport via ABC system	SRB_atp[c] + SRB_gly_gln__L[e] + SRB_h2o[c] -> SRB_adp[c] + SRB_gly_gln__L[c] + SRB_h[c] + SRB_pi[c]	( g.3519.peg.2581 or g.3519.peg.3038 or g.3519.peg.3247 or g.3519.peg.3258 or g.3519.peg.410 or g.3519.peg.143 )	0	1000	0	Transport, extracellular
SRB_GLYGLU1c	Hydrolysis of Glycyl-L-glutamate	SRB_gly_glu__L[c] + SRB_h2o[c] <=> SRB_glu__L[c] + SRB_gly[c]	( g.3519.peg.763 or g.3519.peg.332 or g.3519.peg.2824 or g.3519.peg.63 or g.3519.peg.706 or g.3519.peg.601 )	-1000	1000	0	Peptide metabolism
SRB_GLYGLUabc	Glycyl-L-glutamate transport via ABC system	SRB_atp[c] + SRB_gly_glu__L[e] + SRB_h2o[c] -> SRB_adp[c] + SRB_gly_glu__L[c] + SRB_h[c] + SRB_pi[c]	( g.3519.peg.3038 or g.3519.peg.2581 or g.3519.peg.3247 or g.3519.peg.3258 or g.3519.peg.410 or g.3519.peg.143 )	0	1000	0	Transport, extracellular
SRB_GLYK	Glycerol Kinase	SRB_atp[c] + SRB_glyc[c] -> SRB_adp[c] + SRB_glyc3p[c] + SRB_h[c]	g.3519.peg.1424	0	1000	0	Glycerophospholipid metabolism
SRB_GLYLEUHYDROc	Hydrolysis of Glycylleucine	SRB_cpd15604[c] + SRB_h2o[c] <=> SRB_gly[c] + SRB_leu__L[c]	( g.3519.peg.763 or g.3519.peg.332 or g.3519.peg.2824 or g.3519.peg.706 or g.3519.peg.63 or g.3519.peg.601 )	-1000	1000	0	Peptide metabolism
SRB_GLYLEUPEPT1tc	Transport of Glycylleucine by the Apical Pept1 Amino Acid Transporters	SRB_cpd15604[e] + SRB_h[e] -> SRB_cpd15604[c] + SRB_h[c]	( g.3519.peg.2581 or g.3519.peg.3038 or g.3519.peg.3247 or g.3519.peg.3258 or g.3519.peg.410 or g.3519.peg.143 )	0	1000	0	Transport, extracellular
SRB_GLYMET1c	Hydrolysis of Glycyl-L-methionine	SRB_gly_met__L[c] + SRB_h2o[c] <=> SRB_gly[c] + SRB_met__L[c]	( g.3519.peg.763 or g.3519.peg.332 or g.3519.peg.2824 or g.3519.peg.63 or g.3519.peg.706 or g.3519.peg.601 )	-1000	1000	0	Peptide metabolism
SRB_GLYMETabc	Glycyl-L-methionine transport via ABC system	SRB_atp[c] + SRB_gly_met__L[e] + SRB_h2o[c] -> SRB_adp[c] + SRB_gly_met__L[c] + SRB_h[c] + SRB_pi[c]	( g.3519.peg.3038 or g.3519.peg.2581 or g.3519.peg.3247 or g.3519.peg.3258 or g.3519.peg.143 or g.3519.peg.410 )	0	1000	0	Transport, extracellular
SRB_GLYO	Glycine oxidase	SRB_gly[c] + SRB_o2[c] -> SRB_dhgly[c] + SRB_h2o2[c]	g.3519.peg.290	0	1000	0	Thiamine metabolism
SRB_GLYO1i	GLYO1	SRB_gly[c] + SRB_h2o[c] + SRB_o2[c] -> SRB_glx[c] + SRB_h2o2[c] + SRB_nh3[c]	g.3519.peg.290	0	1000	0	Thiamine metabolism
SRB_GLYOX	Hydroxyacylglutathione Hydrolase	SRB_h2o[c] + SRB_lgt__S[c] -> SRB_gthrd[c] + SRB_h[c] + SRB_lac__D[c]	g.3519.peg.714	0	1000	0	Pyruvate metabolism
SRB_GLYPHEHYc	Hydrolysis of Glycylphenylalanine	SRB_cpd15605[c] + SRB_h2o[c] <=> SRB_gly[c] + SRB_phe__L[c]	( g.3519.peg.763 or g.3519.peg.332 or g.3519.peg.2824 or g.3519.peg.706 or g.3519.peg.63 or g.3519.peg.601 )	-1000	1000	0	Peptide metabolism
SRB_GLYPHEabc	Glycyl-L-phenylalanine transport via ABC system	SRB_atp[c] + SRB_cpd15605[e] + SRB_h2o[c] -> SRB_adp[c] + SRB_cpd15605[c] + SRB_h[c] + SRB_pi[c]	( g.3519.peg.2581 or g.3519.peg.3038 or g.3519.peg.3258 or g.3519.peg.3247 or g.3519.peg.143 or g.3519.peg.410 )	0	1000	0	Transport, extracellular
SRB_GLYPROPRO1c	Hydrolysis of Prolylglycine	SRB_gly_pro__L[c] + SRB_h2o[c] <=> SRB_gly[c] + SRB_pro__L[c]	( g.3519.peg.763 or g.3519.peg.332 or g.3519.peg.2824 or g.3519.peg.63 or g.3519.peg.706 or g.3519.peg.601 )	-1000	1000	0	Peptide metabolism
SRB_GLYPROabc	Glycyl-L-proline transport via ABC system	SRB_atp[c] + SRB_gly_pro__L[e] + SRB_h2o[c] -> SRB_adp[c] + SRB_gly_pro__L[c] + SRB_h[c] + SRB_pi[c]	( g.3519.peg.3038 or g.3519.peg.2581 or g.3519.peg.3258 or g.3519.peg.3247 or g.3519.peg.143 or g.3519.peg.410 )	0	1000	0	Transport, extracellular
SRB_GLYTYR1c	Hydrolysis of Glycyl-L-tyrosine	SRB_cpd15606[c] + SRB_h2o[c] <=> SRB_gly[c] + SRB_tyr__L[c]	( g.3519.peg.763 or g.3519.peg.332 or g.3519.peg.2824 or g.3519.peg.63 or g.3519.peg.706 or g.3519.peg.601 )	-1000	1000	0	Peptide metabolism
SRB_GLYTYRabc	Glycyl-L-tyrosine transport via ABC system	SRB_atp[c] + SRB_cpd15606[e] + SRB_h2o[c] -> SRB_adp[c] + SRB_cpd15606[c] + SRB_h[c] + SRB_pi[c]	( g.3519.peg.3038 or g.3519.peg.2581 or g.3519.peg.3258 or g.3519.peg.3247 or g.3519.peg.410 or g.3519.peg.143 )	0	1000	0	Transport, extracellular
SRB_GLYt2r	Glycine Reversible Transport via Proton Symport	SRB_gly[e] + SRB_h[e] <=> SRB_gly[c] + SRB_h[c]	( g.3519.peg.619 or g.3519.peg.2773 or g.3519.peg.1231 or g.3519.peg.2892 or g.3519.peg.2335 )	-1000	1000	0	Transport, extracellular
SRB_GMHEPAT	D-glycero-D-manno-hepose 1-phosphate adenyltransferase	SRB_atp[c] + SRB_cpd04920[c] + SRB_h[c] -> SRB_adphep_DD[c] + SRB_ppi[c]	Unknown	0	1000	0	Lipopolysaccharide biosynthesis
SRB_GMHEPK	D-glycero-D-manno-heptose 7-phosphate kinase	SRB_atp[c] + SRB_cpd04918[c] -> SRB_adp[c] + SRB_gmhep17bp[c] + SRB_h[c]	Unknown	0	1000	0	Lipopolysaccharide biosynthesis
SRB_GMHEPPA	D-glycero-D-manno-heptose 1,7-bisphosphate phosphatase	SRB_gmhep17bp[c] + SRB_h2o[c] -> SRB_cpd04920[c] + SRB_pi[c]	Unknown	0	1000	0	Lipopolysaccharide biosynthesis
SRB_GMPS2	GMP Synthase	SRB_atp[c] + SRB_gln__L[c] + SRB_h2o[c] + SRB_xmp[c] -> SRB_amp[c] + SRB_glu__L[c] + SRB_gmp[c] + 2 SRB_h[c] + SRB_ppi[c]	871585.3.peg.3053	0	1000	0	Nucleotide interconversion
SRB_GRTT	Geranyltranstransferase	SRB_grdp[c] + SRB_ipdp[c] -> SRB_frdp[c] + SRB_ppi[c]	(( g.3519.peg.1696 and Unknown and Unknown and Unknown ) or g.3519.peg.1696 )	0	1000	0	Cholesterol metabolism
SRB_GTHP	Glutathione Peroxidase	2 SRB_gthrd[c] + SRB_h2o2[c] -> SRB_gthox[c] + 2 SRB_h2o[c]	( g.3519.peg.2647 or g.3519.peg.3420 or g.3519.peg.2647 or g.3519.peg.3420 )	0	1000	0	Glutathione metabolism
SRB_GTHRDt2	glutathione transport	SRB_gthrd[e] -> SRB_gthrd[c]		0	1000	0	Transport, extracellular
SRB_GTHS	Glutathione Synthetase	SRB_atp[c] + SRB_glucys[c] + SRB_gly[c] -> SRB_adp[c] + SRB_gthrd[c] + SRB_h[c] + SRB_pi[c]	g.3519.peg.2665	0	1000	0	Glutathione metabolism
SRB_GTPCI	GTP Cyclohydrolase I	SRB_gtp[c] + SRB_h2o[c] -> SRB_ahdt[c] + SRB_for[c] + SRB_h[c]	871585.3.peg.1851	0	1000	0	Tetrahydrobiopterin metabolism
SRB_GTPCII	GTP cyclohydrolase II	SRB_gtp[c] + 3 SRB_h2o[c] -> SRB_25dhpp[c] + SRB_for[c] + 2 SRB_h[c] + SRB_ppi[c]	( g.3519.peg.2546 or g.3519.peg.1808 )	0	1000	0	Vitamin B2 metabolism
SRB_GTPCII2	GTP cyclohydrolase II (25drapp)	SRB_gtp[c] + 3 SRB_h2o[c] -> SRB_25drapp[c] + SRB_for[c] + 2 SRB_h[c] + SRB_ppi[c]	( 871585.3.peg.2571 or 871585.3.peg.2858 )	0	1000	0	Vitamin B2 metabolism
SRB_GTPDPK	GTP diphosphokinase	SRB_atp[c] + SRB_gtp[c] -> SRB_amp[c] + SRB_gdptp[c] + SRB_h[c]	( g.3519.peg.2388 or g.3519.peg.1429 )	0	1000	0	Vitamin B2 metabolism
SRB_GUAD	Guanine Deaminase	SRB_gua[c] + SRB_h2o[c] + SRB_h[c] -> SRB_nh3[c] + SRB_xan[c]	( g.3519.peg.1561 or g.3519.peg.2262 or g.3519.peg.2957 )	0	1000	0	Purine catabolism
SRB_GUAPRT	Guanine Phosphoribosyltransferase	SRB_gua[c] + SRB_prpp[c] -> SRB_gmp[c] + SRB_ppi[c]	g.3519.peg.1863	0	1000	0	Nucleotide salvage pathway
SRB_GUAt	Transport of Guanine	SRB_gua[e] <=> SRB_gua[c]		-1000	1000	0	Transport, extracellular
SRB_GUAt2	guanine transport in via proton symport	SRB_gua[e] + SRB_h[e] -> SRB_gua[c] + SRB_h[c]		0	1000	0	Transport, extracellular
SRB_GluForTx	Glutamate Formimidoyltransferase	SRB_forglu[c] + SRB_h[c] + SRB_thf[c] -> SRB_cpd00502[c] + SRB_glu__L[c]		0	1000	0	Histidine metabolism
SRB_H2CO3D	Carboxylic Acid Dissociation	SRB_co2[c] + SRB_h2o[c] <=> SRB_h2co3[c] + SRB_h[c]	( g.3519.peg.1586 or g.3519.peg.1132 )	-1000	1000	0	Miscellaneous
SRB_H2Ot	H2O Transport via Diffusion	SRB_h2o[e] <=> SRB_h2o[c]	Unknown	-1000	1000	0	Transport, extracellular
SRB_H2St	h2s transport (diffusion)	SRB_HC00250[e] <=> SRB_HC00250[c]		-1000	1000	0	Transport, extracellular
SRB_HACD1	3-hydroxyacyl-CoA dehydrogenase (acetoacetyl-CoA)	SRB_aacoa[c] + SRB_h[c] + SRB_nadh[c] <=> SRB_3hbcoa[c] + SRB_nad[c]	((( g.3519.peg.1911 or g.3519.peg.1779 ) and ( g.3519.peg.3410 or g.3519.peg.2846 or g.3519.peg.3140 or g.3519.peg.972 or g.3519.peg.1911 or g.3519.peg.1779 )) or g.3519.peg.972 or g.3519.peg.1911 or g.3519.peg.1779 or g.3519.peg.2846 or g.3519.peg.3410 or g.3519.peg.3140 )	-1000	1000	0	Butanoate metabolism
SRB_HACD2	3-hydroxyacyl-CoA dehydrogenase (3-oxohexanoyl-CoA)	SRB_3ohcoa[c] + SRB_h[c] + SRB_nadh[c] <=> SRB_3hhcoa[c] + SRB_nad[c]	((( g.3519.peg.3140 or g.3519.peg.3410 or g.3519.peg.2846 or g.3519.peg.1911 or g.3519.peg.1779 or g.3519.peg.972 ) and ( g.3519.peg.1779 or g.3519.peg.1911 )) or g.3519.peg.3140 or g.3519.peg.2846 or g.3519.peg.3410 or g.3519.peg.1779 or g.3519.peg.1911 or g.3519.peg.972 )	-1000	1000	0	Fatty acid synthesis
SRB_HACD3	3-hydroxyacyl-CoA dehydrogenase (3-oxooctanoyl-CoA)	SRB_3oocoa[c] + SRB_h[c] + SRB_nadh[c] <=> SRB_3hocoa[c] + SRB_nad[c]	((( g.3519.peg.1779 or g.3519.peg.1911 or g.3519.peg.972 or g.3519.peg.3140 or g.3519.peg.3410 or g.3519.peg.2846 ) and ( g.3519.peg.1911 or g.3519.peg.1779 )) or g.3519.peg.1779 or g.3519.peg.1911 or g.3519.peg.972 or g.3519.peg.3140 or g.3519.peg.2846 or g.3519.peg.3410 )	-1000	1000	0	Fatty acid synthesis
SRB_HACD4	3-hydroxyacyl-CoA dehydrogenase (3-oxodecanoyl-CoA)	SRB_3odcoa[c] + SRB_h[c] + SRB_nadh[c] <=> SRB_3hdcoa[c] + SRB_nad[c]	((( g.3519.peg.3410 or g.3519.peg.2846 or g.3519.peg.3140 or g.3519.peg.972 or g.3519.peg.1911 or g.3519.peg.1779 ) and ( g.3519.peg.1779 or g.3519.peg.1911 )) or g.3519.peg.972 or g.3519.peg.1911 or g.3519.peg.1779 or g.3519.peg.2846 or g.3519.peg.3410 or g.3519.peg.3140 )	-1000	1000	0	Fatty acid synthesis
SRB_HACD5	3-hydroxyacyl-CoA dehydrogenase (3-oxododecanoyl-CoA)	SRB_3oddcoa[c] + SRB_h[c] + SRB_nadh[c] <=> SRB_3hddcoa[c] + SRB_nad[c]	((( g.3519.peg.1779 or g.3519.peg.1911 ) and ( g.3519.peg.972 or g.3519.peg.1911 or g.3519.peg.1779 or g.3519.peg.2846 or g.3519.peg.3410 or g.3519.peg.3140 )) or g.3519.peg.972 or g.3519.peg.1911 or g.3519.peg.1779 or g.3519.peg.2846 or g.3519.peg.3410 or g.3519.peg.3140 )	-1000	1000	0	Fatty acid synthesis
SRB_HACD6	3-hydroxyacyl-CoA dehydrogenase (3-oxotetradecanoyl-CoA)	SRB_3otdcoa[c] + SRB_h[c] + SRB_nadh[c] <=> SRB_3htdcoa[c] + SRB_nad[c]	((( g.3519.peg.1911 or g.3519.peg.1779 or g.3519.peg.972 or g.3519.peg.3140 or g.3519.peg.2846 or g.3519.peg.3410 ) and ( g.3519.peg.1911 or g.3519.peg.1779 )) or g.3519.peg.1911 or g.3519.peg.1779 or g.3519.peg.972 or g.3519.peg.3140 or g.3519.peg.2846 or g.3519.peg.3410 )	-1000	1000	0	Fatty acid synthesis
SRB_HACD7	3-hydroxyacyl-CoA dehydrogenase (3-oxohexadecanoyl-CoA)	SRB_3ohdcoa[c] + SRB_h[c] + SRB_nadh[c] <=> SRB_3hhdcoa[c] + SRB_nad[c]	((( g.3519.peg.1911 or g.3519.peg.1779 ) and ( g.3519.peg.972 or g.3519.peg.1911 or g.3519.peg.1779 or g.3519.peg.3410 or g.3519.peg.2846 or g.3519.peg.3140 )) or g.3519.peg.3410 or g.3519.peg.2846 or g.3519.peg.3140 or g.3519.peg.972 or g.3519.peg.1911 or g.3519.peg.1779 )	-1000	1000	0	Fatty acid synthesis
SRB_HACD9	3-hydroxyacyl-CoA dehydrogenase (2-Methylacetoacetyl-CoA)	SRB_3hmbcoa[c] + SRB_nad[c] <=> SRB_2maacoa[c] + SRB_h[c] + SRB_nadh[c]	((( g.3519.peg.1779 or g.3519.peg.1911 ) and ( g.3519.peg.3140 or g.3519.peg.3410 or g.3519.peg.2846 or g.3519.peg.1911 or g.3519.peg.1779 or g.3519.peg.972 )) or g.3519.peg.3410 or g.3519.peg.2846 or g.3519.peg.3140 or g.3519.peg.972 or g.3519.peg.1911 or g.3519.peg.1779 )	-1000	1000	0	Fatty acid synthesis
SRB_HBCD	3-hydroxybutyryl-CoA dehydrogenase	SRB_hoacoa[c] + SRB_nad[c] -> 2 SRB_h[c] + SRB_nadh[c] + SRB_oxadpcoa[c]		0	1000	0	Cell wall biosynthesis
SRB_HBZOPT	Hydroxybenzoate octaprenyltransferase	SRB_4hbz[c] + SRB_octdp[c] -> SRB_3ophb[c] + SRB_ppi[c]	871585.3.peg.1836	0	1000	0	Ubiquinone and other terpenoid-quinone biosynthesis
SRB_HCYSMT	homocysteine S-methyltransferase	SRB_amet[c] + SRB_hcys__L[c] -> SRB_ahcys[c] + SRB_h[c] + SRB_met__L[c]	871585.3.peg.200	0	1000	0	Methionine and cysteine metabolism
SRB_HDCAt2	Hexadecanoate transport via proton symport	SRB_h[e] + SRB_hdca[e] -> SRB_h[c] + SRB_hdca[c]	g.3519.peg.2434	0	1000	0	Transport, extracellular
SRB_HDG3PACT	Hexadecanoyl(palmitoyl)-glycerol-3-phosphate O-acyltransferase	SRB_cpd11441[c] + SRB_glyc3p[c] <=> SRB_coa[c] + SRB_cpd15327[c]	g.3519.peg.1019	-1000	1000	0	Cell wall biosynthesis
SRB_HEMEOS	Heme O synthase	SRB_cpd00028[c] + SRB_frdp[c] + SRB_h2o[c] -> SRB_cpd11313[c] + SRB_ppi[c]	g.3519.peg.340	0	1000	0	Heme synthesis
SRB_HEMEti	Heme transport via ABC system	SRB_atp[c] + SRB_cpd00028[e] + SRB_h2o[c] -> SRB_adp[c] + SRB_cpd00028[c] + SRB_h[c] + SRB_pi[c]		0	1000	0	Transport, extracellular
SRB_HEPK1	LPS heptose kinase I (LPS core synthesis)	SRB_atp[c] + SRB_cpd15484[c] -> SRB_adp[c] + SRB_h[c] + SRB_phhlipa[c]	Unknown	0	1000	0	Lipopolysaccharide biosynthesis
SRB_HEPK2	LPS heptose kinase II (LPS core synthesis)	SRB_atp[c] + SRB_hphhlipa[c] -> SRB_adp[c] + SRB_h[c] + SRB_phphhlipa[c]	Unknown	0	1000	0	Lipopolysaccharide biosynthesis
SRB_HEPT1	heptosyltransferase I (LPS core synthesis)	SRB_adphep_LD[c] + SRB_lipa[c] -> SRB_adp[c] + SRB_h[c] + SRB_hlipa[c]	Unknown	0	1000	0	Lipopolysaccharide biosynthesis
SRB_HEPT2	heptosyltransferase II (LPS core synthesis)	SRB_adphep_LD[c] + SRB_hlipa[c] -> SRB_adp[c] + SRB_cpd15484[c] + SRB_h[c]	Unknown	0	1000	0	Lipopolysaccharide biosynthesis
SRB_HEPT3	heptosyltransferase III (LPS core synthesis)	SRB_adphep_LD[c] + SRB_phhlipa[c] -> SRB_adp[c] + SRB_h[c] + SRB_hphhlipa[c]	Unknown	0	1000	0	Lipopolysaccharide biosynthesis
SRB_HEPT4	heptosyltransferase IV (LPS core synthesis)	SRB_adphep_LD[c] + SRB_cpd15477[c] -> SRB_adp[c] + SRB_colipa[c] + SRB_h[c]	Unknown	0	1000	0	Lipopolysaccharide biosynthesis
SRB_HETT	all-trans-Heptaprenyltransferase	SRB_cpd02590[c] + SRB_ipdp[c] -> SRB_octdp[c] + SRB_ppi[c]		0	1000	0	Terpenoid backbone biosynthesis
SRB_HETZK	hydroxyethylthiazole kinase	SRB_4mhetz[c] + SRB_atp[c] -> SRB_4mpetz[c] + SRB_adp[c] + SRB_h[c]	g.3519.peg.109	0	1000	0	Thiamine metabolism
SRB_HEXSabc	hexanesulfonate transport via ABC system	SRB_atp[c] + SRB_h2o[c] + SRB_hexs[e] -> SRB_adp[c] + SRB_h[c] + SRB_hexs[c] + SRB_pi[c]	(( g.3519.peg.388 or g.3519.peg.127 ) and ( g.3519.peg.181 or g.3519.peg.180 or g.3519.peg.294 or g.3519.peg.280 ) and ( g.3519.peg.2922 or g.3519.peg.225 or g.3519.peg.654 or g.3519.peg.2799 or g.3519.peg.652 ))	0	1000	0	Transport, extracellular
SRB_HIBD	3 hydroxyisobutyrate dehydrogenase	SRB_cpd00876[c] + SRB_nad[c] -> SRB_2mop[c] + SRB_h[c] + SRB_nadh[c]	( g.3519.peg.1722 or g.3519.peg.2055 or g.3519.peg.3410 or g.3519.peg.2846 or g.3519.peg.3140 or g.3519.peg.972 or g.3519.peg.1911 or g.3519.peg.1779 or g.3519.peg.1722 or g.3519.peg.2055 )	0	1000	0	Valine, leucine, and isoleucine metabolism
SRB_HISD	Histidase	SRB_his__L[c] -> SRB_cpd00581[c] + SRB_nh3[c]	g.3519.peg.2241	0	1000	0	Histidine metabolism
SRB_HISDC	Histidine Decarboxylase	SRB_h[c] + SRB_his__L[c] -> SRB_co2[c] + SRB_hista[c]	( g.3519.peg.629 or g.3519.peg.752 or g.3519.peg.2793 )	0	1000	0	Histidine metabolism
SRB_HISTAt2	Histamine transport out via proton symport	SRB_h[c] + SRB_hista[c] -> SRB_h[e] + SRB_hista[e]		0	1000	0	Transport, extracellular
SRB_HISTD	histidinol dehydrogenase	SRB_h2o[c] + SRB_histd[c] + 2 SRB_nad[c] -> 3 SRB_h[c] + SRB_his__L[c] + 2 SRB_nadh[c]	( 871585.3.peg.3251 or 871585.3.peg.3530 )	0	1000	0	Histidine metabolism
SRB_HISTDOX	L-histidinol:NAD+ oxidoreductase	SRB_histd[c] + SRB_nad[c] <=> SRB_cpd01324[c] + SRB_h[c] + SRB_nadh[c]	( g.3519.peg.2990 or g.3519.peg.2990 )	-1000	1000	0	Histidine metabolism
SRB_HISTLOX	L-histidinal:NAD+ oxidoreductase	SRB_cpd01324[c] + SRB_h2o[c] + SRB_nad[c] -> 2 SRB_h[c] + SRB_his__L[c] + SRB_nadh[c]	( g.3519.peg.2990 or g.3519.peg.2990 )	0	1000	0	Histidine metabolism
SRB_HISTP	histidinol-phosphatase	SRB_h2o[c] + SRB_hisp[c] -> SRB_histd[c] + SRB_pi[c]		0	1000	0	Histidine metabolism
SRB_HISabc	L-histidine transport via ABC system	SRB_atp[c] + SRB_h2o[c] + SRB_his__L[e] -> SRB_adp[c] + SRB_h[c] + SRB_his__L[c] + SRB_pi[c]	( g.3519.peg.224 or g.3519.peg.287 or g.3519.peg.516 or g.3519.peg.255 )	0	1000	0	Transport, extracellular
SRB_HISt2r	L-histidine reversible transport via proton symport	SRB_h[e] + SRB_his__L[e] <=> SRB_h[c] + SRB_his__L[c]		-1000	1000	0	Transport, extracellular
SRB_HKt	H+/K+ Gastric/Non-Gastric P-ATPase And ABC ATPase	SRB_atp[c] + SRB_h2o[c] + SRB_k[e] -> SRB_adp[c] + SRB_h[e] + SRB_k[c] + SRB_pi[c]	( g.3519.peg.936 or g.3519.peg.136 or g.3519.peg.833 )	0	1000	0	Transport, extracellular
SRB_HMBS	Hydroxymethylbilane Synthase	SRB_h2o[c] + 4 SRB_ppbng[c] -> SRB_hmbil[c] + 4 SRB_nh3[c]	g.3519.peg.2352	0	1000	0	Heme synthesis
SRB_HMPK1	hydroxymethylpyrimidine kinase (ATP)	SRB_4ahmmp[c] + SRB_atp[c] -> SRB_4ampm[c] + SRB_adp[c] + SRB_h[c]	871585.3.peg.90	0	1000	0	Thiamine metabolism
SRB_HPACt2r	hydroxyphenylacetate transport in via proton symporter	SRB_4hphac[e] + SRB_h[e] <=> SRB_4hphac[c] + SRB_h[c]		-1000	1000	0	Transport, extracellular
SRB_HPPK	2-amino-4-hydroxy-6-hydroxymethyldihydropteridine diphosphokinase	SRB_2ahhmp[c] + SRB_atp[c] -> SRB_2ahhmd[c] + SRB_amp[c] + SRB_h[c]	( g.3519.peg.750 or g.3519.peg.2857 )	0	1000	0	Folate metabolism
SRB_HSDx	homoserine dehydrogenase (NADH)	SRB_hom__L[c] + SRB_nad[c] <=> SRB_aspsa[c] + SRB_h[c] + SRB_nadh[c]	( 871585.3.peg.1072 or 871585.3.peg.3147 )	-1000	1000	0	Glycine, serine, alanine, and threonine metabolism
SRB_HSERTA	homoserine O-trans-acetylase	SRB_accoa[c] + SRB_hom__L[c] <=> SRB_coa[c] + SRB_cpd00790[c]	871585.3.peg.3379	-1000	1000	0	Methionine and cysteine metabolism
SRB_HSK	homoserine kinase	SRB_atp[c] + SRB_hom__L[c] -> SRB_adp[c] + SRB_h[c] + SRB_phom[c]	( 871585.3.peg.2228 or 871585.3.peg.2707 )	0	1000	0	Glycine, serine, alanine, and threonine metabolism
SRB_HSNOOX	salicylate,NADH:oxygen oxidoreductase	SRB_cpd09812[c] + 2 SRB_h[c] + SRB_nadh[c] + SRB_o2[c] <=> SRB_co2[c] + SRB_cpd09813[c] + SRB_h2o[c] + SRB_nad[c]	( g.3519.peg.2220 or g.3519.peg.718 )	-1000	1000	0	Naphthalene degradation
SRB_HSTPTr	Histidinol-phosphate aminotransferase (EC 2.6.1.9)	SRB_akg[c] + SRB_hisp[c] <=> SRB_glu__L[c] + SRB_imacp[c]	871585.3.peg.3531	-1000	1000	0	Histidine metabolism
SRB_HXAND	hypoxanthine dehydrogenase	SRB_h2o[c] + SRB_hxan[c] + SRB_nad[c] -> SRB_h[c] + SRB_nadh[c] + SRB_xan[c]	( g.3519.peg.273 or g.3519.peg.597 or g.3519.peg.597 )	0	1000	0	Nucleotide interconversion
SRB_HXPRT	Hypoxanthine Phosphoribosyltransferase (Hypoxanthine)	SRB_hxan[c] + SRB_prpp[c] -> SRB_imp[c] + SRB_ppi[c]	g.3519.peg.1863	0	1000	0	Nucleotide salvage pathway
SRB_HYPSUCORNS	putative succinylornthine synthesis (hypothetical reaction)	SRB_orn[c] + SRB_succ[c] -> SRB_h2o[c] + SRB_sucorn[c]		0	1000	0	Arginine and proline metabolism
SRB_HYXNti	Hypoxanthine transport irreversible	SRB_hxan[e] -> SRB_hxan[c]	g.3519.peg.2110	0	1000	0	Transport, extracellular
SRB_IAHDGK	anteisoheptadecanoyl-Diacylglycerol kinase	SRB_atp[c] + SRB_cpd15702[c] -> SRB_adp[c] + SRB_cpd15678[c] + SRB_h[c]	g.3519.peg.1954	0	1000	0	Glycerophospholipid metabolism
SRB_IBCOAMPO	2-Methylpropanoyl-coa[c]:(acceptor) 2,3-oxidoreductase	SRB_cpd00015[c] + SRB_ibcoa[c] <=> SRB_2mp2coa[c] + SRB_fadh2[c]	g.3519.peg.735	-1000	1000	0	Valine, leucine, and isoleucine metabolism
SRB_IBCOATA	2-methylpropionyl-CoA[acyl-carrier-protein] transferase	SRB_cpd11493[c] + SRB_ibcoa[c] <=> SRB_coa[c] + SRB_cpd11545[c]	( g.3519.peg.3175 or g.3519.peg.3178 )	-1000	1000	0	Glycerophospholipid metabolism
SRB_ICDHy	Isocitrate Dehydrogenase (NADP)	SRB_icit[c] + SRB_nadp[c] -> SRB_akg[c] + SRB_co2[c] + SRB_nadph[c]	( 871585.3.peg.1944 or 871585.3.peg.1946 or 871585.3.peg.1947 or 871585.3.peg.1948 )	0	1000	0	Citric acid cycle
SRB_ICHORS	isochorismate synthase	SRB_chor[c] <=> SRB_ichor[c]	g.3519.peg.925	-1000	1000	0	Ubiquinone and other terpenoid-quinone biosynthesis
SRB_ICHORT	isochorismatase	SRB_h2o[c] + SRB_ichor[c] -> SRB_cpd02566[c] + SRB_pyr[c]	g.3519.peg.1753	0	1000	0	Biosynthesis of siderophore group nonribosomal peptides
SRB_ICL	Isocitrate lyase	SRB_icit[c] -> SRB_glx[c] + SRB_succ[c]	871585.3.peg.288	0	1000	0	Citric acid cycle
SRB_IG3PS	Imidazole-glycerol-3-phosphate synthase	SRB_gln__L[c] + SRB_prlp[c] -> SRB_aicar[c] + SRB_eig3p[c] + SRB_glu__L[c] + SRB_h[c]	871585.3.peg.2698	0	1000	0	Histidine metabolism
SRB_IGPDH	imidazoleglycerol-phosphate dehydratase	SRB_eig3p[c] -> SRB_h2o[c] + SRB_imacp[c]	871585.3.peg.2697	0	1000	0	Histidine metabolism
SRB_IGPS	indole-3-glycerol-phosphate synthase	SRB_2cpr5p[c] + SRB_h[c] -> SRB_3ig3p[c] + SRB_co2[c] + SRB_h2o[c]	871585.3.peg.1846	0	1000	0	Tryptophan metabolism
SRB_IHDCOATA	14-methyl-pentadecanoyl-ACP[acyl-carrier-protein] transferase	SRB_coa[c] + SRB_cpd11569[c] <=> SRB_cpd11441[c] + SRB_cpd11493[c]	( g.3519.peg.3178 or g.3519.peg.3175 )	-1000	1000	0	Glycerophospholipid metabolism
SRB_IHDGK	isoheptadecanoyl-Diacylglycerol kinase	SRB_atp[c] + SRB_cpd15701[c] -> SRB_adp[c] + SRB_cpd15677[c] + SRB_h[c]	g.3519.peg.1954	0	1000	0	Glycerophospholipid metabolism
SRB_IHPDCOATA	15-methyl-hexa-decanoyl-ACP[acyl-carrier-protein] transferase	SRB_coa[c] + SRB_cpd11544[c] <=> SRB_cpd11432[c] + SRB_cpd11493[c]	( g.3519.peg.3175 or g.3519.peg.3178 )	-1000	1000	0	Glycerophospholipid metabolism
SRB_ILETA	Isoleucine Transaminase	SRB_akg[c] + SRB_ile__L[c] <=> SRB_3mop[c] + SRB_glu__L[c]	871585.3.peg.2371	-1000	1000	0	Valine, leucine, and isoleucine metabolism
SRB_ILEt2r	L-isoleucine reversible transport via proton symport	SRB_h[e] + SRB_ile__L[e] <=> SRB_h[c] + SRB_ile__L[c]	g.3519.peg.722	-1000	1000	0	Transport, extracellular
SRB_IMPC	IMP Cyclohydrolase	SRB_h2o[c] + SRB_imp[c] <=> SRB_fprica[c]	871585.3.peg.1669	-1000	1000	0	Purine synthesis
SRB_IMPD	IMP Dehydrogenase	SRB_h2o[c] + SRB_imp[c] + SRB_nad[c] -> SRB_h[c] + SRB_nadh[c] + SRB_xmp[c]	871585.3.peg.2787	0	1000	0	Nucleotide interconversion
SRB_INDPYRD	Indole-3-pyruvate decarboxylase	SRB_h[c] + SRB_indpyr[c] <=> SRB_co2[c] + SRB_id3acald[c]	g.3519.peg.1488	-1000	1000	0	Transport, extracellular
SRB_INSt	Transport of Inosine (Diffusion)	SRB_ins[e] <=> SRB_ins[c]		-1000	1000	0	Transport, extracellular
SRB_IOR3	indolepyruvate ferredoxin oxidoreductase (hydroxyphenylpyvurate)	SRB_34hpp[c] + SRB_coa[c] + SRB_fdxo_2_2[c] + SRB_h[c] <=> SRB_co2[c] + SRB_fdxrd[c] + SRB_hphaccoa[c]		-1000	1000	0	Tyrosine metabolism
SRB_IPDCOATA	13-methyl-tetra-decanoyl-ACP[acyl-carrier-protein] transferase	SRB_coa[c] + SRB_cpd11540[c] <=> SRB_cpd11437[c] + SRB_cpd11493[c]	( g.3519.peg.3175 or g.3519.peg.3178 )	-1000	1000	0	Glycerophospholipid metabolism
SRB_IPDPS	1-hydroxy-2-methyl-2-(E)-butenyl 4-diphosphate reductase (ipdp)	SRB_h2mb4p[c] + SRB_h[c] + SRB_nadh[c] -> SRB_h2o[c] + SRB_ipdp[c] + SRB_nad[c]	g.3519.peg.1381	0	1000	0	Terpenoid backbone biosynthesis
SRB_IPDPS2	isopentenyl-diphosphateNAD(P)+ oxidoreductase	SRB_h2mb4p[c] + SRB_h[c] + SRB_nadph[c] -> SRB_h2o[c] + SRB_ipdp[c] + SRB_nadp[c]	g.3519.peg.1381	0	1000	0	Terpenoid backbone biosynthesis
SRB_IPMDr	3-isopropylmalate dehydrogenase (EC 1.1.1.85)	SRB_3c2hmp[c] + SRB_nad[c] <=> SRB_3c4mop[c] + SRB_h[c] + SRB_nadh[c]	871585.3.peg.3325	-1000	1000	0	Valine, leucine, and isoleucine metabolism
SRB_IPPMIa	3-isopropylmalate dehydratase	SRB_3c2hmp[c] <=> SRB_2ippm[c] + SRB_h2o[c]	( 871585.3.peg.3322 or 871585.3.peg.3323 )	-1000	1000	0	Valine, leucine, and isoleucine metabolism
SRB_IPPMIb	2-isopropylmalate hydratase	SRB_2ippm[c] + SRB_h2o[c] <=> SRB_3c3hmp[c]	( g.3519.peg.2640 or g.3519.peg.2909 or ( g.3519.peg.2909 and g.3519.peg.2640 ))	-1000	1000	0	Valine, leucine, and isoleucine metabolism
SRB_ISETACabc	isethionate transport via ABC system	SRB_atp[c] + SRB_h2o[c] + SRB_isetac[e] -> SRB_adp[c] + SRB_h[c] + SRB_isetac[c] + SRB_pi[c]	(( g.3519.peg.127 or g.3519.peg.388 ) and ( g.3519.peg.294 or g.3519.peg.180 or g.3519.peg.181 or g.3519.peg.280 ) and ( g.3519.peg.654 or g.3519.peg.2799 or g.3519.peg.652 or g.3519.peg.225 or g.3519.peg.2922 ))	0	1000	0	Transport, extracellular
SRB_ITDCOATA	12-methyl-tridecanoyl-ACP[acyl-carrier-protein] transferase	SRB_coa[c] + SRB_cpd11565[c] <=> SRB_cpd11435[c] + SRB_cpd11493[c]	( g.3519.peg.3175 or g.3519.peg.3178 )	-1000	1000	0	Glycerophospholipid metabolism
SRB_IVCOATA	3-methylbutanoyl-CoA[acyl-carrier-protein] transferase	SRB_cpd11493[c] + SRB_ivcoa[c] <=> SRB_coa[c] + SRB_cpd11520[c]	( g.3519.peg.3178 or g.3519.peg.3175 )	-1000	1000	0	Glycerophospholipid metabolism
SRB_IZPN	Imidazolonepropionase	SRB_4izp[c] + SRB_h2o[c] -> SRB_forglu[c] + SRB_h[c]	g.3519.peg.2053	0	1000	0	Histidine metabolism
SRB_KACOAT2	Beta-ketoadipyl-CoA thiolase	SRB_coa[c] + SRB_dhdpacoa[c] + SRB_h2o[c] -> SRB_accoa[c] + SRB_hoacoa[c]		0	1000	0	Phenylalanine metabolism
SRB_KARA1	ketol-acid reductoisomerase (2,3-dihydroxy-3-methylbutanoate)	SRB_23dhmb[c] + SRB_nadp[c] <=> SRB_alac__S[c] + SRB_h[c] + SRB_nadph[c]	871585.3.peg.3449	-1000	1000	0	Valine, leucine, and isoleucine metabolism
SRB_KARA2	ketol-acid reductoisomerase (2-Acetolactate)	SRB_2ahbut[c] + SRB_h[c] + SRB_nadph[c] <=> SRB_23dhmp[c] + SRB_nadp[c]	871585.3.peg.3449	-1000	1000	0	Valine, leucine, and isoleucine metabolism
SRB_KAS14	beta-ketoacyl-ACP synthase	SRB_cpd11492[c] + SRB_cpd11494[c] + SRB_h[c] -> SRB_actACP[c] + SRB_co2[c] + SRB_cpd11493[c]	(( g.3519.peg.2182 and Unknown ) or g.3519.peg.335 )	0	1000	0	Fatty acid synthesis
SRB_KAS_HP	3-hydroxy-palmetoyl-ACP synthesis	SRB_cpd11492[c] + 2 SRB_h[c] + SRB_myrsACP[c] + SRB_nadph[c] -> SRB_3hpalmACP[c] + SRB_co2[c] + SRB_cpd11493[c] + SRB_nadp[c]		0	1000	0	Fatty acid synthesis
SRB_KDOCT2	3-deoxy-manno-octulosonate cytidylyltransferase	SRB_ctp[c] + SRB_kdo[c] -> SRB_cpd02546[c] + SRB_ppi[c]	( g.3519.peg.3033 or g.3519.peg.863 )	0	1000	0	Lipopolysaccharide biosynthesis
SRB_KDOPP	3-deoxy-manno-octulosonate-8-phosphatase	SRB_h2o[c] + SRB_kdo8p[c] -> SRB_kdo[c] + SRB_pi[c]	g.3519.peg.3282	0	1000	0	Lipopolysaccharide biosynthesis
SRB_KDOPSr	3-deoxy-D-manno-octulosonic-acid 8-phosphate synthease, reversible	SRB_ara5p[c] + SRB_h2o[c] + SRB_pep[c] <=> SRB_kdo8p[c] + SRB_pi[c]	g.3519.peg.638	-1000	1000	0	Lipopolysaccharide biosynthesis
SRB_Kt1r	potassium transport via uniport reversible (facilitated diffusion)	SRB_k[e] <=> SRB_k[c]	( g.3519.peg.1376 or g.3519.peg.2571 )	-1000	1000	0	Transport, extracellular
SRB_Kt3	potassium proton antiporter irreversible	SRB_h[e] + SRB_k[c] -> SRB_h[c] + SRB_k[e]	( g.3519.peg.834 or g.3519.peg.691 )	0	1000	0	Transport, extracellular
SRB_LARGNAT	L-arogenate:2-oxoglutarate aminotransferase	SRB_Largn[c] + SRB_oaa[c] <=> SRB_asp__L[c] + SRB_pphn[c]	( 871585.3.peg.1977 or 871585.3.peg.2840 or 871585.3.peg.2906 or 871585.3.peg.2994 or 871585.3.peg.3124 or 871585.3.peg.3531 or 871585.3.peg.663 or 871585.3.peg.800 or 871585.3.peg.848 )	-1000	1000	0	Phenylalanine metabolism
SRB_LCYSTabc	L-cysteate transport via ABC system	SRB_Lcyst[e] + SRB_atp[c] + SRB_h2o[c] -> SRB_Lcyst[c] + SRB_adp[c] + SRB_h[c] + SRB_pi[c]	(( g.3519.peg.652 or g.3519.peg.2799 or g.3519.peg.654 or g.3519.peg.225 or g.3519.peg.2922 ) and ( g.3519.peg.280 or g.3519.peg.181 or g.3519.peg.294 or g.3519.peg.180 ) and ( g.3519.peg.127 or g.3519.peg.388 ))	0	1000	0	Transport, extracellular
SRB_LDH_D	D-Lactate Dehydrogenase	SRB_lac__D[c] + SRB_nad[c] <=> SRB_h[c] + SRB_nadh[c] + SRB_pyr[c]	( g.3519.peg.2185 or g.3519.peg.2185 )	-1000	1000	0	Pyruvate metabolism
SRB_LDH_L	L-Lactate Dehydrogenase	SRB_lac__L[c] + SRB_nad[c] <=> SRB_h[c] + SRB_nadh[c] + SRB_pyr[c]	( g.3519.peg.2627 or g.3519.peg.2627 )	0	1000	0	Glycolysis/gluconeogenesis
SRB_LEUTA	Leucine Transaminase	SRB_akg[c] + SRB_leu__L[c] <=> SRB_4mop[c] + SRB_glu__L[c]	871585.3.peg.2371	-1000	1000	0	Valine, leucine, and isoleucine metabolism
SRB_LEUt2r	L-leucine reversible transport via proton symport	SRB_h[e] + SRB_leu__L[e] <=> SRB_h[c] + SRB_leu__L[c]	g.3519.peg.722	-1000	1000	0	Transport, extracellular
SRB_LGTHL	Lactoylglutathione Lyase	SRB_gthrd[c] + SRB_mthgxl[c] -> SRB_lgt__S[c]	g.3519.peg.150	0	1000	0	Pyruvate metabolism
SRB_LKYNRt2r	L-kynurenine transport in via proton symport reversible	SRB_Lkynr[e] + SRB_h[e] <=> SRB_Lkynr[c] + SRB_h[c]		-1000	1000	0	Transport, extracellular
SRB_LPADSS	Lipid A disaccaride synthase	SRB_cpd02835[c] + SRB_lipidX[c] -> SRB_h[c] + SRB_lipidA_HP[c] + SRB_udp[c]	g.3519.peg.646	0	1000	0	Lipopolysaccharide biosynthesis
SRB_LPAMS	Lipoamide synthase	SRB_HC00682[c] + SRB_thmpp[c] -> SRB_2ahethmpp[c] + SRB_lpam[c]	g.3519.peg.1709	0	1000	0	Valine, leucine, and isoleucine metabolism
SRB_LPLIPAL1A120	Lysophospholipase L1 (2-acylglycerophosphotidate, n-C12:0)	SRB_1ddecg3p[c] + SRB_h2o[c] -> SRB_ddca[c] + SRB_glyc3p[c] + SRB_h[c]	( g.3519.peg.237 or g.3519.peg.433 or g.3519.peg.421 or g.3519.peg.453 )	0	1000	0	Glycerophospholipid metabolism
SRB_LPLIPAL1A140	Lysophospholipase L1 (2-acylglycerophosphotidate, n-C14:0)	SRB_cpd15331[c] + SRB_h2o[c] -> SRB_glyc3p[c] + SRB_h[c] + SRB_ttdca[c]	( g.3519.peg.453 or g.3519.peg.421 or g.3519.peg.433 or g.3519.peg.237 )	0	1000	0	Glycerophospholipid metabolism
SRB_LPLIPAL1A141	Lysophospholipase L1 (2-acylglycerophosphotidate, n-C14:1)	SRB_1tdec7eg3p[c] + SRB_h2o[c] -> SRB_cpd15298[c] + SRB_glyc3p[c] + SRB_h[c]	( g.3519.peg.433 or g.3519.peg.237 or g.3519.peg.453 or g.3519.peg.421 )	0	1000	0	Glycerophospholipid metabolism
SRB_LPLIPAL1A160	Lysophospholipase L1 (2-acylglycerophosphotidate, n-C16:0)	SRB_cpd15327[c] + SRB_h2o[c] -> SRB_glyc3p[c] + SRB_h[c] + SRB_hdca[c]	( g.3519.peg.237 or g.3519.peg.433 or g.3519.peg.421 or g.3519.peg.453 )	0	1000	0	Glycerophospholipid metabolism
SRB_LPLIPAL1A161	Lysophospholipase L1 (2-acylglycerophosphotidate, n-C16:1)	SRB_1hdec9eg3p[c] + SRB_h2o[c] -> SRB_cpd15237[c] + SRB_glyc3p[c] + SRB_h[c]	( g.3519.peg.433 or g.3519.peg.237 or g.3519.peg.421 or g.3519.peg.453 )	0	1000	0	Glycerophospholipid metabolism
SRB_LPLIPAL1A180	Lysophospholipase L1 (2-acylglycerophosphotidate, n-C18:0)	SRB_1odecg3p[c] + SRB_h2o[c] -> SRB_glyc3p[c] + SRB_h[c] + SRB_ocdca[c]	( g.3519.peg.433 or g.3519.peg.237 or g.3519.peg.421 or g.3519.peg.453 )	0	1000	0	Glycerophospholipid metabolism
SRB_LPLIPAL1A181	Lysophospholipase L1 (2-acylglycerophosphotidate, n-C18:1)	SRB_cpd15328[c] + SRB_h2o[c] -> SRB_glyc3p[c] + SRB_h[c] + SRB_ocdcea[c]	( g.3519.peg.421 or g.3519.peg.453 or g.3519.peg.433 or g.3519.peg.237 )	0	1000	0	Glycerophospholipid metabolism
SRB_LTDCL	L-Tryptophan Decarboxy-Lyase	SRB_h[c] + SRB_trp__L[c] -> SRB_co2[c] + SRB_trypta[c]	g.3519.peg.2793	0	1000	0	Tryptophan metabolism
SRB_LYSAM	Lysine 2,3-aminomutase (EC 5.4.3.2)	SRB_lys__L[c] <=> SRB_36dahx[c]	( g.3519.peg.461 or g.3519.peg.344 )	-1000	1000	0	Lysine metabolism
SRB_LYSt2r	L-lysine reversible transport via proton symport	SRB_h[e] + SRB_lys__L[e] <=> SRB_h[c] + SRB_lys__L[c]	g.3519.peg.1135	-1000	1000	0	Transport, extracellular
SRB_LYSt3	L-lysine transport out via proton antiport (cytoplasm to extracellular)	SRB_h[e] + SRB_lys__L[c] -> SRB_h[c] + SRB_lys__L[e]	( g.3519.peg.3568 or g.3519.peg.2552 or g.3519.peg.1466 )	0	1000	0	Transport, extracellular
SRB_L_ALAOPAT	ala-L[c]:3-oxopropanoate aminotransferase	SRB_2mop[c] + SRB_ala__L[c] <=> SRB_cpd03063[c] + SRB_pyr[c]	g.3519.peg.122	-1000	1000	0	Alanine and aspartate metabolism
SRB_L_AROND	Arogenate dehydrogenase (NAD+)	SRB_Largn[c] + SRB_nad[c] -> SRB_co2[c] + SRB_nadh[c] + SRB_tyr__L[c]	871585.3.peg.1762	0	1000	0	Tyrosine metabolism
SRB_L_LACD2	L-Lactate dehydrogenase (ubiquinone)	SRB_lac__L[c] + SRB_q8[c] -> SRB_pyr[c] + SRB_q8h2[c]	g.3519.peg.2627	0	1000	0	Pyruvate metabolism
SRB_L_LACD3	L-Lactate dehydrogenase (menaquinone)	SRB_lac__L[c] + SRB_mqn8[c] -> SRB_mql8[c] + SRB_pyr[c]	g.3519.peg.2627	0	1000	0	Pyruvate metabolism
SRB_L_LACt2r	L-Lactate Reversible Transport via Proton Symport	SRB_h[e] + SRB_lac__L[e] <=> SRB_h[c] + SRB_lac__L[c]	g.3519.peg.2625	-1000	1000	0	Transport, extracellular
SRB_MACCOAT	2-Methylacetyl-CoA thiolase	SRB_2maacoa[c] + SRB_coa[c] -> SRB_accoa[c] + SRB_ppcoa[c]	( g.3519.peg.1570 or g.3519.peg.653 or g.3519.peg.2201 or g.3519.peg.688 or g.3519.peg.1730 )	0	1000	0	Valine, leucine, and isoleucine metabolism
SRB_MALCOAPYRCT	Malonyl CoA pyruvate carboxytransferase	SRB_malcoa[c] + SRB_pyr[c] <=> SRB_accoa[c] + SRB_oaa[c]	g.3519.peg.2750	-1000	1000	0	Glyoxylate and dicarboxylate metabolism
SRB_MALDC	Malonate decarboxylase	SRB_HC00319[c] + SRB_h[c] -> SRB_ac[c] + SRB_co2[c]	( g.3519.peg.3262 and Unknown and g.3519.peg.3284 and g.3519.peg.3206 and Unknown and Unknown and g.3519.peg.3350 )	0	1000	0	Others
SRB_MALFADOi	(S)-Malate:FAD oxidoreductase, irreversible	SRB_cpd00015[c] + SRB_mal__L[c] -> SRB_fadh2[c] + SRB_oaa[c]	g.3519.peg.1411	0	1000	0	Citric acid cycle
SRB_MALNt	Transport of malonate [extraorganism-cytosol](secondary symport)	SRB_HC00319[e] + SRB_na1[e] <=> SRB_HC00319[c] + SRB_na1[c]	( g.3519.peg.3425 and g.3519.peg.3213 )	-1000	1000	0	Transport, extracellular
SRB_MALTATr	maltose O-acetyltransferase	SRB_accoa[c] + SRB_malt[c] <=> SRB_coa[c] + SRB_cpd01441[c]	g.3519.peg.2412	-1000	1000	0	Starch and sucrose metabolism
SRB_MALTHXabc	maltohexaose transport via ABC system	SRB_M02447[e] + SRB_atp[c] + SRB_h2o[c] -> SRB_M02447[c] + SRB_adp[c] + SRB_h[c] + SRB_pi[c]	g.3519.peg.1198	0	1000	0	Transport, extracellular
SRB_MALTTRabc	Maltotriose transport via ABC system	SRB_atp[c] + SRB_h2o[c] + SRB_malttr[e] -> SRB_adp[c] + SRB_h[c] + SRB_malttr[c] + SRB_pi[c]	g.3519.peg.1198	0	1000	0	Transport, extracellular
SRB_MALTabc	maltose transport via ABC system	SRB_atp[c] + SRB_h2o[c] + SRB_malt[e] -> SRB_adp[c] + SRB_h[c] + SRB_malt[c] + SRB_pi[c]	g.3519.peg.1198	0	1000	0	Transport, extracellular
SRB_MALTpts	maltose transport via PEP:Pyr PTS	SRB_malt[e] + SRB_pep[c] -> SRB_malt6p[c] + SRB_pyr[c]	( g.3519.peg.1198 or ( Unknown and g.3519.peg.215 and Unknown and Unknown ))	0	1000	0	Transport, extracellular
SRB_MALt2_2	Malate transport via proton symport (2 H)	2 SRB_h[e] + SRB_mal__L[e] -> 2 SRB_h[c] + SRB_mal__L[c]	( g.3519.peg.481 or g.3519.peg.449 )	0	1000	0	Transport, extracellular
SRB_MALt2r	L-malate reversible transport via proton symport	SRB_h[e] + SRB_mal__L[e] <=> SRB_h[c] + SRB_mal__L[c]	g.3519.peg.1944	-1000	1000	0	Transport, extracellular
SRB_MANpts	D-mannose transport via PEP:Pyr PTS	SRB_man[e] + SRB_pep[c] -> SRB_man6p[c] + SRB_pyr[c]	( Unknown and g.3519.peg.215 and Unknown and Unknown and Unknown )	0	1000	0	Transport, extracellular
SRB_MCCCr	Methylcrotonyl-CoA carboxylase	SRB_3mb2coa[c] + SRB_atp[c] + SRB_h2co3[c] <=> SRB_adp[c] + SRB_cpd02068[c] + SRB_h[c] + SRB_pi[c]	( g.3519.peg.3279 or ( g.3519.peg.3502 and Unknown ))	-1000	1000	0	Valine, leucine, and isoleucine metabolism
SRB_MCITD	2-methylcitrate dehydratase	SRB_cpd01501[c] -> SRB_2mcacn[c] + SRB_h2o[c]	( g.3519.peg.949 or g.3519.peg.254 )	0	1000	0	Propanoate metabolism
SRB_MCITD2	2-Hydroxybutane-1,2,4-tricarboxylate hydro-lyase	SRB_hcit[c] <=> SRB_b124tc[c] + SRB_h2o[c]	( g.3519.peg.2457 or g.3519.peg.444 )	-1000	1000	0	Propanoate metabolism
SRB_MCITS	2-Methylcitrate Synthase	SRB_h2o[c] + SRB_oaa[c] + SRB_ppcoa[c] -> SRB_coa[c] + SRB_cpd01501[c] + SRB_h[c]	g.3519.peg.2034	0	1000	0	Propanoate metabolism
SRB_MCLOR	3-Mercaptolactate:NAD+ Oxidoreductase	SRB_mercplac[c] + SRB_nad[c] <=> SRB_h[c] + SRB_mercppyr[c] + SRB_nadh[c]	g.3519.peg.2627	-1000	1000	0	Methionine and cysteine metabolism
SRB_MCOATA	Malonyl Coenzyme A-Acp Transacylase	SRB_cpd11493[c] + SRB_malcoa[c] -> SRB_coa[c] + SRB_cpd11492[c]	( g.3519.peg.3178 or g.3519.peg.3175 )	0	1000	0	Fatty acid oxidation
SRB_MDH	Malate Dehydrogenase	SRB_mal__L[c] + SRB_nad[c] <=> SRB_h[c] + SRB_nadh[c] + SRB_oaa[c]	871585.3.peg.2487	-1000	1000	0	Citric acid cycle
SRB_MDH2	Malate dehydrogenase (ubiquinone 8 as acceptor)	SRB_mal__L[c] + SRB_q8[c] -> SRB_oaa[c] + SRB_q8h2[c]	871585.3.peg.202	0	1000	0	Citric acid cycle
SRB_MDH3	Malate dehydrogenase (menaquinone 8 as acceptor)	SRB_mal__L[c] + SRB_mqn8[c] -> SRB_mql8[c] + SRB_oaa[c]	871585.3.peg.202	0	1000	0	Citric acid cycle
SRB_ME1	malic enzyme (NAD)	SRB_mal__L[c] + SRB_nad[c] -> SRB_co2[c] + SRB_nadh[c] + SRB_pyr[c]	g.3519.peg.2899	0	1000	0	Citric acid cycle
SRB_ME2	Malic Enzyme (NADP)	SRB_mal__L[c] + SRB_nadp[c] -> SRB_co2[c] + SRB_nadph[c] + SRB_pyr[c]	g.3519.peg.268	0	1000	0	Pyruvate metabolism
SRB_MECDPDH2	2C-methyl-D-erythritol 2,4 cyclodiphosphate dehydratase	SRB_2mecdp[c] + SRB_nadh[c] -> SRB_h2mb4p[c] + SRB_h2o[c] + SRB_nad[c]	( g.3519.peg.2991 or g.3519.peg.2777 )	0	1000	0	Terpenoid backbone biosynthesis
SRB_MECDPS	2-C-methyl-D-erythritol 2,4-cyclodiphosphate synthase	SRB_2p4c2me[c] -> SRB_2mecdp[c] + SRB_cmp[c]	g.3519.peg.135	0	1000	0	Terpenoid backbone biosynthesis
SRB_MEPCT	2-C-methyl-D-erythritol 4-phosphate cytidylyltransferase	SRB_2me4p[c] + SRB_ctp[c] + SRB_h[c] -> SRB_4c2me[c] + SRB_ppi[c]	g.3519.peg.913	0	1000	0	Terpenoid backbone biosynthesis
SRB_METALA1c	Hydrolysis of L-methionyl-L-alanine	SRB_h2o[c] + SRB_met_L_ala__L[c] <=> SRB_ala__L[c] + SRB_met__L[c]	( g.3519.peg.332 or g.3519.peg.763 or g.3519.peg.2824 or g.3519.peg.63 or g.3519.peg.706 or g.3519.peg.601 )	-1000	1000	0	Peptide metabolism
SRB_METALAabc	L-methionyl-L-alanine transport via ABC system	SRB_atp[c] + SRB_h2o[c] + SRB_met_L_ala__L[e] -> SRB_adp[c] + SRB_h[c] + SRB_met_L_ala__L[c] + SRB_pi[c]	( g.3519.peg.2581 or g.3519.peg.3038 or g.3519.peg.3247 or g.3519.peg.3258 or g.3519.peg.410 or g.3519.peg.143 )	0	1000	0	Transport, extracellular
SRB_METAT	Methionine Adenosyltransferase	SRB_atp[c] + SRB_h2o[c] + SRB_met__L[c] -> SRB_amet[c] + SRB_pi[c] + SRB_ppi[c]	( g.3519.peg.3134 or g.3519.peg.3061 )	0	1000	0	Methionine and cysteine metabolism
SRB_METDabc	D-methionine transport via ABC system	SRB_atp[c] + SRB_h2o[c] + SRB_met__D[e] -> SRB_adp[c] + SRB_h[c] + SRB_met__D[c] + SRB_pi[c]	(( g.3519.peg.369 or g.3519.peg.3063 ) and Unknown and ( g.3519.peg.3472 or g.3519.peg.1487 or g.3519.peg.883 or g.3519.peg.3392 ))	0	1000	0	Transport, extracellular
SRB_METS	Methionine Synthase	SRB_5mthf[c] + SRB_hcys__L[c] -> SRB_h[c] + SRB_met__L[c] + SRB_thf[c]	( 871585.3.peg.249 or 871585.3.peg.250 )	0	1000	0	Methionine and cysteine metabolism
SRB_METSOX1abc	L-methionine S-oxide transport via ABC system	SRB_atp[c] + SRB_h2o[c] + SRB_metox[e] -> SRB_adp[c] + SRB_h[c] + SRB_metox[c] + SRB_pi[c]	(( g.3519.peg.3472 or g.3519.peg.3392 or g.3519.peg.883 or g.3519.peg.1487 ) and Unknown and ( g.3519.peg.3063 or g.3519.peg.369 ))	0	1000	0	Transport, extracellular
SRB_METSOX2abc	L-methionine R-oxide transport via ABC system	SRB_atp[c] + SRB_h2o[c] + SRB_metox__R[e] -> SRB_adp[c] + SRB_h[c] + SRB_metox__R[c] + SRB_pi[c]	(( g.3519.peg.369 or g.3519.peg.3063 ) and Unknown and ( g.3519.peg.1487 or g.3519.peg.883 or g.3519.peg.3392 or g.3519.peg.3472 ))	0	1000	0	Transport, extracellular
SRB_METSOXR1r	L-methionine-S-oxide reductase, reversible	SRB_metox[c] + SRB_trdrd[c] <=> SRB_cpd11420[c] + SRB_h2o[c] + SRB_met__L[c]	g.3519.peg.2013	-1000	1000	0	Transport, extracellular
SRB_METabc	L-methionine transport via ABC system	SRB_atp[c] + SRB_h2o[c] + SRB_met__L[e] -> SRB_adp[c] + SRB_h[c] + SRB_met__L[c] + SRB_pi[c]	(( g.3519.peg.883 or g.3519.peg.3392 or g.3519.peg.1487 or g.3519.peg.3472 ) and Unknown and ( g.3519.peg.3063 or g.3519.peg.369 ))	0	1000	0	Transport, extracellular
SRB_METt2r	L-methionine reversible transport via proton symport	SRB_h[e] + SRB_met__L[e] <=> SRB_h[c] + SRB_met__L[c]		-1000	1000	0	Transport, extracellular
SRB_MG2abc	magnesium transport via ABC system	SRB_atp[c] + SRB_h2o[c] + SRB_mg2[e] -> SRB_adp[c] + SRB_h[c] + SRB_mg2[c] + SRB_pi[c]	Unknown	0	1000	0	Transport, extracellular
SRB_MGCOAH	(S)-3-Hydroxy-3-methylglutaryl-CoA hydro-lyase	SRB_hmgcoa[c] <=> SRB_cpd02068[c] + SRB_h2o[c]	( g.3519.peg.3072 or g.3519.peg.3072 )	-1000	1000	0	Valine, leucine, and isoleucine metabolism
SRB_MGt5	magnesium transport in/out via permease (no H+)	SRB_mg2[c] <=> SRB_mg2[e]	( g.3519.peg.2962 or g.3519.peg.1293 )	-1000	1000	0	Transport, extracellular
SRB_MICITDr	2-Methylisocitrate Dehydratase	SRB_2mcacn[c] + SRB_h2o[c] <=> SRB_micit[c]	g.3519.peg.167	-1000	1000	0	Propanoate metabolism
SRB_MK8t	Menaquinone Secretion/ Uptake (Menaquinone 8)	SRB_mqn8[c] <=> SRB_mqn8[e]		-1000	1000	0	Transport, extracellular
SRB_MMSAD1	methylmalonate-semialdehyde dehydrogenase	SRB_2mop[c] + SRB_coa[c] + SRB_nad[c] -> SRB_co2[c] + SRB_nadh[c] + SRB_ppcoa[c]	( g.3519.peg.2307 or g.3519.peg.667 )	0	1000	0	Valine, leucine, and isoleucine metabolism
SRB_MMSAD3	methylmalonate-semialdehyde dehydrogenase (malonic semialdehyde)	SRB_coa[c] + SRB_msa[c] + SRB_nad[c] -> SRB_accoa[c] + SRB_co2[c] + SRB_nadh[c]	( g.3519.peg.667 or g.3519.peg.2307 )	0	1000	0	Valine, leucine, and isoleucine metabolism
SRB_MMSAD5	3-Oxopropanoate:NADP+ oxidoreductase (decarboxylating, CoA-acetylating)	SRB_coa[c] + SRB_msa[c] + SRB_nadp[c] <=> SRB_h[c] + SRB_malcoa[c] + SRB_nadph[c]	g.3519.peg.2554	-1000	1000	0	Propanoate metabolism
SRB_MNLpts	mannitol transport via PEP:Pyr PTS	SRB_mnl[e] + SRB_pep[c] -> SRB_mnl1p[c] + SRB_pyr[c]	( g.3519.peg.215 and Unknown and Unknown and Unknown and Unknown )	0	1000	0	Transport, extracellular
SRB_MNt2	manganese transport in via proton symport	SRB_h[e] + SRB_mn2[e] -> SRB_h[c] + SRB_mn2[c]	Unknown	0	1000	0	Transport, extracellular
SRB_MOAT	3-deoxy-D-manno-octulosonic acid transferase	SRB_cpd02546[c] + SRB_lipidA[c] -> SRB_cmp[c] + SRB_h[c] + SRB_kdolipid4[c]	g.3519.peg.1112	0	1000	0	Lipopolysaccharide biosynthesis
SRB_MOAT3C	3-deoxy-D-manno-octulosonic acid transferase III (LPS core biosynthesis)	SRB_cpd02546[c] + SRB_phphhlipa[c] -> SRB_cmp[c] + SRB_h[c] + SRB_kphphhlipa[c]	Unknown	0	1000	0	Lipopolysaccharide biosynthesis
SRB_MOHMT	3-methyl-2-oxobutanoate hydroxymethyltransferase	SRB_3mob[c] + SRB_h2o[c] + SRB_mlthf[c] -> SRB_2dhp[c] + SRB_thf[c]	871585.3.peg.3486	0	1000	0	CoA synthesis
SRB_MOPSabc	MOPS transport via ABC system	SRB_atp[c] + SRB_cpd11575[e] + SRB_h2o[c] -> SRB_adp[c] + SRB_cpd11575[c] + SRB_h[c] + SRB_pi[c]	(( g.3519.peg.388 or g.3519.peg.127 ) and ( g.3519.peg.294 or g.3519.peg.180 or g.3519.peg.181 or g.3519.peg.280 ) and ( g.3519.peg.225 or g.3519.peg.2922 or g.3519.peg.652 or g.3519.peg.654 or g.3519.peg.2799 ))	0	1000	0	Transport, extracellular
SRB_MSO3abc	methanesulfonate transport via ABC system (periplasm)	SRB_atp[c] + SRB_h2o[c] + SRB_mso3[e] -> SRB_adp[c] + SRB_h[c] + SRB_mso3[c] + SRB_pi[c]	(( g.3519.peg.181 or g.3519.peg.294 or g.3519.peg.180 or g.3519.peg.280 ) and ( g.3519.peg.388 or g.3519.peg.127 ) and ( g.3519.peg.2922 or g.3519.peg.225 or g.3519.peg.654 or g.3519.peg.2799 or g.3519.peg.652 ))	0	1000	0	Transport, extracellular
SRB_MTAN	methylthioadenosine nucleosidase	SRB_5mta[c] + SRB_h2o[c] -> SRB_5mtr[c] + SRB_ade[c]	(( g.3519.peg.2628 or g.3519.peg.3523 or g.3519.peg.3242 ) and ( g.3519.peg.3242 or g.3519.peg.2628 or g.3519.peg.3523 ))	0	1000	0	Arginine and proline metabolism
SRB_MTHFC	Methenyltetrahydrofolate Cyclohydrolase	SRB_h2o[c] + SRB_methf[c] <=> SRB_10fthf[c] + SRB_h[c]	( g.3519.peg.1547 and g.3519.peg.1547 )	-1000	1000	0	Folate metabolism
SRB_MTHFD2	Methylenetetrahydrofolate Dehydrogenase (NAD)	SRB_mlthf[c] + SRB_nad[c] <=> SRB_methf[c] + SRB_nadh[c]		-1000	1000	0	Folate metabolism
SRB_MTHGXLDH	pyruvaldehyde NAD oxidoreductase	SRB_h2o[c] + SRB_mthgxl[c] + SRB_nad[c] -> 2 SRB_h[c] + SRB_nadh[c] + SRB_pyr[c]	( g.3519.peg.3190 or g.3519.peg.854 or g.3519.peg.334 or g.3519.peg.2521 or g.3519.peg.764 )	0	1000	0	Pyruvate metabolism
SRB_MTHPTGHM	5 methyltetrahydropteroyltriglutamate homocysteine S methyltransferase	SRB_hcys__L[c] + SRB_mhpglu[c] -> SRB_hpglu[c] + SRB_met__L[c]	871585.3.peg.3584	0	1000	0	Methionine and cysteine metabolism
SRB_MUCCYCI	muconate cycloisomerase	SRB_cpd01630[c] + SRB_h[c] <=> SRB_cpd02536[c]	g.3519.peg.250	-1000	1000	0	Benzoate degradation
SRB_NACt2r	Nicotinic acid transport by proton symport reversible	SRB_h[c] + SRB_nac[c] <=> SRB_h[e] + SRB_nac[e]		-1000	1000	0	Transport, extracellular
SRB_NADH10	NADH dehydrogenase (menaquinone-8 & 0 protons)	SRB_h[c] + SRB_mqn8[c] + SRB_nadh[c] -> SRB_mql8[c] + SRB_nad[c]	( g.3519.peg.947 or g.3519.peg.1613 )	0	1000	0	Respiration
SRB_NADH9	NADH dehydrogenase (demethylmenaquinone-8 & 0 protons)	SRB_2dmmq8[c] + SRB_h[c] + SRB_nadh[c] -> SRB_2dmmql8[c] + SRB_nad[c]	( g.3519.peg.947 or g.3519.peg.1613 )	0	1000	0	Respiration
SRB_NADK	NAD Kinase	SRB_atp[c] + SRB_nad[c] -> SRB_adp[c] + SRB_h[c] + SRB_nadp[c]	g.3519.peg.633	0	1000	0	NAD metabolism
SRB_NADK2	NAD kinase (dTTP)	SRB_dttp[c] + SRB_nad[c] -> SRB_dtdp[c] + SRB_h[c] + SRB_nadp[c]	g.3519.peg.633	0	1000	0	NAD metabolism
SRB_NADN	NAD Nucleosidase	SRB_h2o[c] + SRB_nad[c] -> SRB_adprib[c] + SRB_h[c] + SRB_ncam[c]		0	1000	0	NAD metabolism
SRB_NADS1	NAD synthase (nh3)	SRB_atp[c] + SRB_dnad[c] + SRB_nh3[c] -> SRB_amp[c] + SRB_h[c] + SRB_nad[c] + SRB_ppi[c]	871585.3.peg.123	0	1000	0	NAD metabolism
SRB_NADS2	NAD Synthase (Glutamine-Hydrolysing)	SRB_atp[c] + SRB_dnad[c] + SRB_gln__L[c] + SRB_h2o[c] -> SRB_amp[c] + SRB_glu__L[c] + SRB_h[c] + SRB_nad[c] + SRB_ppi[c]	g.3519.peg.848	0	1000	0	NAD metabolism
SRB_NAPRT	NAPRTase	SRB_h[c] + SRB_nac[c] + SRB_prpp[c] -> SRB_nicrnt[c] + SRB_ppi[c]	g.3519.peg.2316	0	1000	0	NAD metabolism
SRB_NCAMabc	Nicotinamide transport via ABC system	SRB_atp[c] + SRB_h2o[c] + SRB_ncam[e] -> SRB_adp[c] + SRB_h[c] + SRB_ncam[c] + SRB_pi[c]		0	1000	0	Transport, extracellular
SRB_NDPK1	Nucleoside-Diphosphate Kinase (ATP:GDP)	SRB_atp[c] + SRB_gdp[c] -> SRB_adp[c] + SRB_gtp[c]	g.3519.peg.2143	0	1000	0	Nucleotide interconversion
SRB_NDPK2	Nucleoside-Diphosphate Kinase (ATP:UDP)	SRB_atp[c] + SRB_udp[c] -> SRB_adp[c] + SRB_utp[c]	871585.3.peg.3404	0	1000	0	Nucleotide interconversion
SRB_NDPK3	Nucleoside-Diphosphate Kinase (ATP:CDP)	SRB_atp[c] + SRB_cdp[c] -> SRB_adp[c] + SRB_ctp[c]	g.3519.peg.2143	0	1000	0	Nucleotide interconversion
SRB_NDPK4	Nucleoside-Diphosphate Kinase (ATP:dTDP)	SRB_atp[c] + SRB_dtdp[c] -> SRB_adp[c] + SRB_dttp[c]	g.3519.peg.2143	0	1000	0	Nucleotide interconversion
SRB_NDPK5	Nucleoside-Diphosphate Kinase (ATP:dGDP)	SRB_atp[c] + SRB_dgdp[c] -> SRB_adp[c] + SRB_dgtp[c]	g.3519.peg.2143	0	1000	0	Nucleotide interconversion
SRB_NDPK6	Nucleoside-Diphosphate Kinase (ATP:dUDP)	SRB_atp[c] + SRB_dudp[c] -> SRB_adp[c] + SRB_dutp[c]	g.3519.peg.2143	0	1000	0	Nucleotide interconversion
SRB_NDPK7	Nucleoside-Diphosphate Kinase (ATP:dCDP)	SRB_atp[c] + SRB_dcdp[c] -> SRB_adp[c] + SRB_dctp[c]	g.3519.peg.2143	0	1000	0	Nucleotide interconversion
SRB_NDPK8	Nucleoside-Diphosphate Kinase (ATP:dADP)	SRB_atp[c] + SRB_dadp[c] -> SRB_adp[c] + SRB_datp[c]	g.3519.peg.2143	0	1000	0	Nucleotide interconversion
SRB_NDPK9	Nucleoside-Diphosphate Kinase (ATP:IDP)	SRB_atp[c] + SRB_idp[c] <=> SRB_adp[c] + SRB_itp[c]	g.3519.peg.2143	-1000	1000	0	Nucleotide interconversion
SRB_NH4tb	Transport of Ammonium ion	SRB_nh3[e] <=> SRB_nh3[c]	( g.3519.peg.1707 or g.3519.peg.2376 )	-1000	1000	0	Transport, extracellular
SRB_NMNAT	nicotinamide-nucleotide adenylyltransferase	SRB_atp[c] + SRB_h[c] + SRB_nmn[c] -> SRB_nad[c] + SRB_ppi[c]	g.3519.peg.1235	0	1000	0	NAD metabolism
SRB_NMNPH	NMN phosphatase	SRB_adp[c] + SRB_h[c] + SRB_nmn[c] -> SRB_atp[c] + SRB_rnam[c]	g.3519.peg.2800	0	1000	0	NAD metabolism
SRB_NMNS	Nicotinamide Ribotide (NMN) Synthetase	SRB_h[c] + SRB_ncam[c] + SRB_prpp[c] -> SRB_nmn[c] + SRB_ppi[c]	g.3519.peg.454	0	1000	0	NAD metabolism
SRB_NNAM	nicotinamidase	SRB_h2o[c] + SRB_ncam[c] -> SRB_nac[c] + SRB_nh3[c]	g.3519.peg.2840	0	1000	0	NAD metabolism
SRB_NNATr	Nicotinate-Nucleotide Adenylyltransferase	SRB_atp[c] + SRB_h[c] + SRB_nicrnt[c] -> SRB_dnad[c] + SRB_ppi[c]		0	1000	0	NAD metabolism
SRB_NNDPR	Nicotinate-Nucleotide Diphosphorylase (Carboxylating)	2 SRB_h[c] + SRB_prpp[c] + SRB_quln[c] -> SRB_co2[c] + SRB_nicrnt[c] + SRB_ppi[c]	871585.3.peg.2962	0	1000	0	NAD metabolism
SRB_NO2t2r	nitrite transport in via proton symport, reversible	SRB_h[e] + SRB_no2[e] <=> SRB_h[c] + SRB_no2[c]	( g.3519.peg.1814 or g.3519.peg.442 or g.3519.peg.558 or g.3519.peg.841 or g.3519.peg.857 )	-1000	1000	0	Transport, extracellular
SRB_NO3R1	Nitrate reductase (Ubiquinol-8)	2 SRB_h[c] + SRB_no3[c] + SRB_q8h2[c] -> SRB_h2o[c] + 2 SRB_h[e] + SRB_no2[c] + SRB_q8[c]	g.3519.peg.170	0	1000	0	Nitrogen metabolism
SRB_NO3R2	Nitrate reductase (Menaquinol-8)	2 SRB_h[c] + SRB_mql8[c] + SRB_no3[c] -> SRB_h2o[c] + 2 SRB_h[e] + SRB_mqn8[c] + SRB_no2[c]	( g.3519.peg.817 or g.3519.peg.803 or g.3519.peg.170 )	0	1000	0	Nitrogen metabolism
SRB_NO3abc	nitrate transport via ABC system	SRB_atp[c] + SRB_h2o[c] + SRB_no3[e] -> SRB_adp[c] + SRB_h[c] + SRB_no3[c] + SRB_pi[c]	g.3519.peg.27	0	1000	0	Transport, extracellular
SRB_NO3t2	nitrate transport in via proton symport	SRB_h[e] + SRB_no3[e] -> SRB_h[c] + SRB_no3[c]	( g.3519.peg.1814 or g.3519.peg.442 or g.3519.peg.558 or g.3519.peg.857 or g.3519.peg.841 )	0	1000	0	Transport, extracellular
SRB_NOPHMO	R04987	SRB_2oph[c] + SRB_h[c] + SRB_nadph[c] + SRB_o2[c] -> SRB_2ohph[c] + SRB_h2o[c] + SRB_nadp[c]	g.3519.peg.2631	0	1000	0	Ubiquinone and other terpenoid-quinone biosynthesis
SRB_NP1_r	nucleotide phosphatase	SRB_h[c] + SRB_nac[c] + SRB_r1p[c] <=> SRB_nicrns[c] + SRB_pi[c]	g.3519.peg.2443	-1000	1000	0	NAD metabolism
SRB_NT5C	Nicotinate D-Ribonucleotide Phosphohydrolase	SRB_h2o[c] + SRB_nicrnt[c] -> SRB_nicrns[c] + SRB_pi[c]	g.3519.peg.249	0	1000	0	NAD metabolism
SRB_NTD1	5-Nucleotidase (dUMP)	SRB_dump[c] + SRB_h2o[c] -> SRB_duri[c] + SRB_pi[c]	( g.3519.peg.249 or g.3519.peg.943 or g.3519.peg.1660 )	0	1000	0	Pyrimidine catabolism
SRB_NTD10	5-Nucleotidase (XMP)	SRB_h2o[c] + SRB_xmp[c] -> SRB_pi[c] + SRB_xtsn[c]	g.3519.peg.249	0	1000	0	Nucleotide interconversion
SRB_NTD11	5-Nucleotidase (IMP)	SRB_h2o[c] + SRB_imp[c] -> SRB_ins[c] + SRB_pi[c]	g.3519.peg.249	0	1000	0	Purine catabolism
SRB_NTD2	5-Nucleotidase (UMP)	SRB_h2o[c] + SRB_ump[c] -> SRB_pi[c] + SRB_uri[c]	g.3519.peg.249	0	1000	0	Pyrimidine catabolism
SRB_NTD3	5-Nucleotidase (dCMP)	SRB_dcmp[c] + SRB_h2o[c] -> SRB_dcyt[c] + SRB_pi[c]	g.3519.peg.249	0	1000	0	Pyrimidine catabolism
SRB_NTD4	5-Nucleotidase (CMP)	SRB_cmp[c] + SRB_h2o[c] -> SRB_cytd[c] + SRB_pi[c]	g.3519.peg.249	0	1000	0	Pyrimidine catabolism
SRB_NTD5	5-Nucleotidase (dTMP)	SRB_dtmp[c] + SRB_h2o[c] -> SRB_pi[c] + SRB_thymd[c]	g.3519.peg.249	0	1000	0	Pyrimidine catabolism
SRB_NTD5_a	5-Nucleotidase (dTMP)	SRB_h2o[c] + SRB_nmn[c] -> SRB_pi[c] + SRB_rnam[c]	g.3519.peg.249	0	1000	0	Vitamin B2 metabolism
SRB_NTD6	5-Nucleotidase (dAMP)	SRB_damp[c] + SRB_h2o[c] -> SRB_dad_2[c] + SRB_pi[c]	g.3519.peg.249	0	1000	0	Nucleotide interconversion
SRB_NTD7	5-Nucleotidase (AMP)	SRB_amp[c] + SRB_h2o[c] -> SRB_adn[c] + SRB_pi[c]	g.3519.peg.249	0	1000	0	Nucleotide interconversion
SRB_NTD8	5-Nucleotidase (dGMP)	SRB_dgmp[c] + SRB_h2o[c] -> SRB_dgsn[c] + SRB_pi[c]	g.3519.peg.249	0	1000	0	Nucleotide interconversion
SRB_NTD9	5-Nucleotidase (GMP)	SRB_gmp[c] + SRB_h2o[c] -> SRB_gsn[c] + SRB_pi[c]	g.3519.peg.249	0	1000	0	Nucleotide interconversion
SRB_NTPP7	Nucleoside triphosphate pyrophosphorylase (dttp)	SRB_dttp[c] + SRB_h2o[c] -> SRB_dtmp[c] + SRB_h[c] + SRB_ppi[c]		0	1000	0	Nucleotide interconversion
SRB_NTRARx	nitrate reductase NADH	SRB_h[c] + SRB_nadh[c] + SRB_no3[c] -> SRB_h2o[c] + SRB_nad[c] + SRB_no2[c]	871585.3.peg.1485	0	1000	0	Nitrogen metabolism
SRB_NTRARy	nitrate reductase NADPH	SRB_h[c] + SRB_nadph[c] + SRB_no3[c] -> SRB_h2o[c] + SRB_nadp[c] + SRB_no2[c]	871585.3.peg.1485	0	1000	0	Nitrogen metabolism
SRB_NTRIR2x	nitrite Reductase (NADH)	5 SRB_h[c] + 3 SRB_nadh[c] + SRB_no2[c] -> 2 SRB_h2o[c] + 3 SRB_nad[c] + SRB_nh3[c]	( 871585.3.peg.1486 and 871585.3.peg.1487 )	0	1000	0	Respiration
SRB_NTRIR2y	Nitrite reductase (NADP)	5 SRB_h[c] + 3 SRB_nadph[c] + SRB_no2[c] -> 2 SRB_h2o[c] + 3 SRB_nadp[c] + SRB_nh3[c]	( 871585.3.peg.1486 and 871585.3.peg.1487 )	0	1000	0	Respiration
SRB_O2t	O2 Transport (Diffusion)	SRB_o2[e] <=> SRB_o2[c]	Unknown	-1000	1000	0	Transport, extracellular
SRB_OAACLi	ITP oxaloacetate carboxy lyase adding ITP phosphoenolpyruvate forming, irreversible	SRB_itp[c] + SRB_oaa[c] -> SRB_co2[c] + SRB_idp[c] + SRB_pep[c]	g.3519.peg.1038	0	1000	0	Citric acid cycle
SRB_OAASr	Oxaloacetate synthase, reversible	SRB_cit[c] + SRB_coa[c] + SRB_h[c] <=> SRB_accoa[c] + SRB_h2o[c] + SRB_oaa[c]	871585.3.peg.2158	-1000	1000	0	Citric acid cycle
SRB_OCBT	ornithine carbamoyltransferase	SRB_cbp[c] + SRB_orn[c] -> SRB_citr__L[c] + SRB_h[c] + SRB_pi[c]	g.3519.peg.699	0	1000	0	Urea cycle
SRB_OCDCAt2	Octadecanoate transport via proton symport	SRB_h[e] + SRB_ocdca[e] -> SRB_h[c] + SRB_ocdca[c]	g.3519.peg.2434	0	1000	0	Transport, extracellular
SRB_OCDCEAtr	Fatty Acid Transport via Diffusion	SRB_ocdcea[e] <=> SRB_ocdcea[c]		-1000	1000	0	Transport, extracellular
SRB_OHPBAT	O-Phospho-4-hydroxy-L-threonine:2-oxoglutarate aminotransferase	SRB_glu__L[c] + SRB_ohpb[c] <=> SRB_akg[c] + SRB_phthr[c]	871585.3.peg.2461	-1000	1000	0	Vitamin B6 metabolism
SRB_OHPHM	2-octaprenyl-6-hydroxyphenol methylase	SRB_2ohph[c] + SRB_amet[c] -> SRB_2omph[c] + SRB_ahcys[c] + SRB_h[c]	871585.3.peg.2952	0	1000	0	Ubiquinone and other terpenoid-quinone biosynthesis
SRB_OIVD1r	2-oxoisovalerate dehydrogenase (acylating; 4-methyl-2-oxopentaoate)	SRB_4mop[c] + SRB_coa[c] + SRB_nad[c] <=> SRB_co2[c] + SRB_ivcoa[c] + SRB_nadh[c]		-1000	1000	0	Valine, leucine, and isoleucine metabolism
SRB_OIVD2	2-oxoisovalerate dehydrogenase (acylating; 3-methyl-2-oxobutanoate)	SRB_3mob[c] + SRB_coa[c] + SRB_nad[c] -> SRB_co2[c] + SRB_ibcoa[c] + SRB_nadh[c]		0	1000	0	Valine, leucine, and isoleucine metabolism
SRB_OIVD3	2-oxoisovalerate dehydrogenase (acylating; 3-methyl-2-oxopentanoate)	SRB_3mop[c] + SRB_coa[c] + SRB_nad[c] -> SRB_2mbcoa[c] + SRB_co2[c] + SRB_nadh[c]		0	1000	0	Valine, leucine, and isoleucine metabolism
SRB_OMBZLM	2-Octaprenyl-6-methoxy-benzoquinol methylase	SRB_2ombzl[c] + SRB_amet[c] -> SRB_2ommbl[c] + SRB_ahcys[c] + SRB_h[c]	871585.3.peg.3256	0	1000	0	Ubiquinone and other terpenoid-quinone biosynthesis
SRB_OMCDC	2-Oxo-4-methyl-3-carboxypentanoate decarboxylation	SRB_3c4mop[c] + SRB_h[c] -> SRB_4mop[c] + SRB_co2[c]	g.3519.peg.2414	0	1000	0	Valine, leucine, and isoleucine metabolism
SRB_OMMBLHX3	2-Octaprenyl-3-methyl-6-methoxy-1,4-benzoquinol hydroxylase (anaerobic)	SRB_2ommbl[c] + 2 SRB_atp[c] + 3 SRB_h2o[c] + SRB_nad[c] -> 2 SRB_adp[c] + SRB_cpd15360[c] + 3 SRB_h[c] + SRB_nadh[c] + 2 SRB_pi[c]		0	1000	0	Ubiquinone and other terpenoid-quinone biosynthesis
SRB_OMPDC	Orotidine-5-Phosphate Decarboxylase	SRB_h[c] + SRB_orot5p[c] -> SRB_co2[c] + SRB_ump[c]	871585.3.peg.964	0	1000	0	Pyrimidine synthesis
SRB_OMPHHX3	2-octaprenyl-6-methoxyphenol hydroxylase (anaerobic)	SRB_2omph[c] + 2 SRB_atp[c] + 3 SRB_h2o[c] + SRB_nad[c] -> SRB_2ombzl[c] + 2 SRB_adp[c] + 3 SRB_h[c] + SRB_nadh[c] + 2 SRB_pi[c]		0	1000	0	Ubiquinone and other terpenoid-quinone biosynthesis
SRB_OPHBDC	Octaprenyl-hydroxybenzoate decarboxylase	SRB_3ophb[c] + SRB_h[c] -> SRB_2oph[c] + SRB_co2[c]	871585.3.peg.3259	0	1000	0	Ubiquinone and other terpenoid-quinone biosynthesis
SRB_OPHHX	2-Octaprenylphenol hydroxylase	SRB_2oph[c] + 0.5 SRB_o2[c] -> SRB_2ohph[c]	871585.3.peg.3254	0	1000	0	Ubiquinone and other terpenoid-quinone biosynthesis
SRB_OPHHX3	2-Octaprenylphenol hydroxylase (anaerobic)	SRB_2oph[c] + 2 SRB_atp[c] + 3 SRB_h2o[c] + SRB_nad[c] -> SRB_2ohph[c] + 2 SRB_adp[c] + 3 SRB_h[c] + SRB_nadh[c] + 2 SRB_pi[c]		0	1000	0	Ubiquinone and other terpenoid-quinone biosynthesis
SRB_ORNDC	Ornithine Decarboxylase	SRB_h[c] + SRB_orn[c] -> SRB_co2[c] + SRB_ptrc[c]	g.3519.peg.1457	0	1000	0	Urea cycle
SRB_ORNTA	ornithine transaminase	SRB_akg[c] + SRB_orn[c] -> SRB_glu5sa[c] + SRB_glu__L[c]		0	1000	0	Arginine and proline metabolism
SRB_ORNTAC	ornithine transacetylase	SRB_acorn[c] + SRB_glu__L[c] <=> SRB_acglu[c] + SRB_orn[c]	871585.3.peg.3556	-1000	1000	0	Arginine and proline metabolism
SRB_ORNt2r	orntithine reversible transport in via proton symport	SRB_h[e] + SRB_orn[e] -> SRB_h[c] + SRB_orn[c]		0	1000	0	Transport, extracellular
SRB_OROTPT	Orotidine-5-phosphate pyrophosphate phosphoribosyltransferase	SRB_orot[c] + SRB_prpp[c] -> SRB_orot5p[c] + SRB_ppi[c]	871585.3.peg.2808	0	1000	0	Pyrimidine synthesis
SRB_OXOAEL	3-oxoadipate enol-lactone hydrolase	SRB_5odhf2a[c] + SRB_h2o[c] -> SRB_3oxoadp[c] + SRB_h[c]	( g.3519.peg.116 or g.3519.peg.737 )	0	1000	0	Benzoate degradation
SRB_P1CM	S adenosyl L methionine precorrin 1 C methyltransferase	SRB_amet[c] + SRB_cpd11206[c] <=> SRB_ahcys[c] + SRB_cpd01620[c]	g.3519.peg.1869	-1000	1000	0	Vitamin B12 metabolism
SRB_P5CD	1-pyrroline-5-carboxylate dehydrogenase	SRB_1pyr5c[c] + 2 SRB_h2o[c] + SRB_nad[c] -> SRB_glu__L[c] + SRB_h[c] + SRB_nadh[c]	g.3519.peg.3579	0	1000	0	Glutamate metabolism
SRB_P5CRyr	L-ProlineNADP+ 5-oxidoreductase	SRB_nadp[c] + SRB_pro__L[c] <=> SRB_1pyr5c[c] + 2 SRB_h[c] + SRB_nadph[c]	( 871585.3.peg.3511 or 871585.3.peg.494 )	-1000	1000	0	Arginine and proline metabolism
SRB_PAAI17P	anteisoheptadecanoyl-phosphatidic acid phosphatase	SRB_cpd15678[c] + SRB_h2o[c] -> SRB_cpd15702[c] + SRB_pi[c]		0	1000	0	Glycerophospholipid metabolism
SRB_PACCOAL	Phenylacetate Coenzyme A Ligase	SRB_atp[c] + SRB_coa[c] + SRB_cpd00430[c] -> SRB_amp[c] + SRB_phaccoa[c] + SRB_ppi[c]	( g.3519.peg.3389 or g.3519.peg.2345 )	0	1000	0	Phenylalanine metabolism
SRB_PACCOAL2r	phenylacetate-CoA ligase (hydroxyphenylacetate)	SRB_4hphac[c] + SRB_atp[c] + SRB_coa[c] <=> SRB_amp[c] + SRB_hphaccoa[c] + SRB_ppi[c]		-1000	1000	0	Tyrosine metabolism
SRB_PACTH	phosphonoacetaldehyde hydrolase	SRB_Pald[c] + SRB_h2o[c] -> SRB_acald[c] + SRB_pi[c]	g.3519.peg.3164	0	1000	0	Aminophosphonate metabolism
SRB_PACt2r	phenylacetate transport in via proton symporter	SRB_cpd00430[e] + SRB_h[e] <=> SRB_cpd00430[c] + SRB_h[c]		-1000	1000	0	Transport, extracellular
SRB_PAI17P	isoheptadecanoyl-phosphatidic acid phosphatase	SRB_cpd15677[c] + SRB_h2o[c] -> SRB_cpd15701[c] + SRB_pi[c]		0	1000	0	Glycerophospholipid metabolism
SRB_PANTS	pantothenate synthase	SRB_ala_B[c] + SRB_atp[c] + SRB_pant__R[c] -> SRB_amp[c] + SRB_h[c] + SRB_pnto__R[c] + SRB_ppi[c]	871585.3.peg.3487	0	1000	0	CoA synthesis
SRB_PAPA180	Phosphatidate phosphatase (n-C18:0)	SRB_cpd15526[c] + SRB_h2o[c] -> SRB_12dgr180[c] + SRB_pi[c]		0	1000	0	Glycerophospholipid metabolism
SRB_PAPPT3	phospho-N-acetylmuramoyl-pentapeptide-transferase (meso-2,6-diaminopimelate)	SRB_cpd00286[c] + SRB_cpd02968[c] -> SRB_cpd03494[c] + SRB_ump[c]	g.3519.peg.1693	0	1000	0	Cell wall biosynthesis
SRB_PCAB	2-Carboxy-2,5-dihydro-5-oxofuran-2-acetate lyase (decyclizing)	SRB_cpd00938[c] <=> SRB_CCbuttc[c] + SRB_h[c]	g.3519.peg.531	-1000	1000	0	Benzoate degradation
SRB_PDE1	3, 5-Cyclic-Nucleotide Phosphodiesterase	SRB_camp[c] + SRB_h2o[c] -> SRB_amp[c] + SRB_h[c]	g.3519.peg.2614	0	1000	0	Nucleotide interconversion
SRB_PDHa	pyruvate dehydrogenase (lipoamide)	SRB_h[c] + SRB_lpam[c] + SRB_pyr[c] -> SRB_HC00682[c] + SRB_co2[c]		0	1000	0	Glycolysis/gluconeogenesis
SRB_PDHbr	pyruvate dehydrogenase (dihydrolipoamide) reversible	SRB_HC00682[c] + SRB_coa[c] <=> SRB_accoa[c] + SRB_dhlam[c]	( g.3519.peg.1383 or g.3519.peg.101 )	-1000	1000	0	Glycolysis/gluconeogenesis
SRB_PDHc	pyruvate dehydrogenase (dihydrolipoamide dehydrogenase)	SRB_dhlam[c] + SRB_nad[c] -> SRB_h[c] + SRB_lpam[c] + SRB_nadh[c]	( g.3519.peg.1023 or g.3519.peg.1149 or g.3519.peg.148 )	0	1000	0	Glycolysis/gluconeogenesis
SRB_PDX5PO	Pyridoxine 5-Phosphate Oxidase	SRB_o2[c] + SRB_pdx5p[c] -> SRB_h2o2[c] + SRB_pydx5p[c]	g.3519.peg.1328	0	1000	0	Vitamin B6 metabolism
SRB_PDX5PO2	pyridoxine 5-phosphate oxidase (anaerboic	SRB_nad[c] + SRB_pdx5p[c] -> SRB_h[c] + SRB_nadh[c] + SRB_pydx5p[c]	871585.3.peg.2785	0	1000	0	Vitamin B6 metabolism
SRB_PDX5PS	Pyridoxine 5-phosphate synthase	SRB_dxyl5p[c] + SRB_nad[c] + SRB_phthr[c] -> SRB_co2[c] + 2 SRB_h2o[c] + SRB_h[c] + SRB_nadh[c] + SRB_pdx5p[c] + SRB_pi[c]	871585.3.peg.1984	0	1000	0	Vitamin B6 metabolism
SRB_PDX5PSYN	pyridoxine 5-phosphate synthase	SRB_cpd08449[c] + SRB_dxyl5p[c] -> 2 SRB_h2o[c] + SRB_h[c] + SRB_pdx5p[c] + SRB_pi[c]	g.3519.peg.1244	0	1000	0	Vitamin B6 metabolism
SRB_PEPCK	Phosphoenolpyruvate Carboxykinase (GTP)	SRB_gtp[c] + SRB_oaa[c] -> SRB_co2[c] + SRB_gdp[c] + SRB_pep[c]	871585.3.peg.2112	0	1000	0	Glycolysis/gluconeogenesis
SRB_PEPGLY	Peptidoglycan subunit synthesis	SRB_cpd03495[c] + SRB_cpd15666[c] + SRB_h[c] -> SRB_co2[c] + SRB_cpd15665[c] + SRB_udcpdp[c]	( g.3519.peg.1301 or g.3519.peg.812 )	0	1000	0	Cell wall biosynthesis
SRB_PERD	Erythronate 4-phosphate (4per) dehydrogenase	SRB_4per[c] + SRB_nad[c] <=> SRB_h[c] + SRB_nadh[c] + SRB_ohpb[c]	( 871585.3.peg.1273 or 871585.3.peg.2074 or 871585.3.peg.2617 )	-1000	1000	0	Vitamin B6 metabolism
SRB_PFK	Phosphofructokinase	SRB_atp[c] + SRB_f6p[c] -> SRB_adp[c] + SRB_fdp[c] + SRB_h[c]		0	1000	0	Glycolysis/gluconeogenesis
SRB_PGAMT	phosphoglucosamine mutase	SRB_gam1p[c] <=> SRB_gam6p[c]	871585.3.peg.2786	-1000	1000	0	Cell wall biosynthesis
SRB_PGCDr	3-Phospho-D-glycerateNAD+ 2-oxidoreductase	SRB_3pg[c] + SRB_nad[c] <=> SRB_3php[c] + SRB_h[c] + SRB_nadh[c]	( 871585.3.peg.1273 or 871585.3.peg.2617 )	-1000	1000	0	Glycine, serine, alanine, and threonine metabolism
SRB_PGI	Glucose-6-Phosphate Isomerase	SRB_g6p[c] <=> SRB_f6p[c]	871585.3.peg.2985	-1000	1000	0	Glycolysis/gluconeogenesis
SRB_PGK	Phosphoglycerate Kinase	SRB_3pg[c] + SRB_atp[c] <=> SRB_13dpg[c] + SRB_adp[c]	871585.3.peg.932	-1000	1000	0	Glycolysis/gluconeogenesis
SRB_PGM	Phosphoglycerate Mutase	SRB_2pg[c] <=> SRB_3pg[c]	871585.3.peg.3140	-1000	1000	0	Glycolysis/gluconeogenesis
SRB_PGMT	Phosphoglucomutase	SRB_cpd00089[c] <=> SRB_g6p[c]		-1000	1000	0	Glycolysis/gluconeogenesis
SRB_PGPGT	Polyglycerol-phosphate alpha-glucosyltransferase	SRB_prenoN_acid[c] + 45 SRB_udpg[c] <=> 45 SRB_h[c] + SRB_prenoN_ated[c] + 45 SRB_udp[c]	( g.3519.peg.2009 or g.3519.peg.1326 or g.3519.peg.2718 or g.3519.peg.1107 or g.3519.peg.3396 )	-1000	1000	0	Cell wall biosynthesis
SRB_PGPP120	phosphatidylglycerol phosphate phosphatase (n-C14:0)	SRB_h2o[c] + SRB_pgp120[c] -> SRB_cpd15535[c] + SRB_pi[c]	g.3519.peg.2729	0	1000	0	Glycerophospholipid metabolism
SRB_PGPP140	phosphatidylglycerol phosphate phosphatase (n-C14:0)	SRB_h2o[c] + SRB_pgp140[c] -> SRB_cpd15536[c] + SRB_pi[c]	g.3519.peg.2729	0	1000	0	Glycerophospholipid metabolism
SRB_PGPP141	phosphatidylglycerol phosphate phosphatase (n-C14:1)	SRB_h2o[c] + SRB_pgp141[c] -> SRB_cpd15537[c] + SRB_pi[c]	g.3519.peg.2729	0	1000	0	Glycerophospholipid metabolism
SRB_PGPP160	phosphatidylglycerol phosphate phosphatase (n-C16:0)	SRB_cpd15545[c] + SRB_h2o[c] -> SRB_cpd15538[c] + SRB_pi[c]	g.3519.peg.2729	0	1000	0	Glycerophospholipid metabolism
SRB_PGPP161	phosphatidylglycerol phosphate phosphatase (n-C16:1)	SRB_cpd15546[c] + SRB_h2o[c] -> SRB_cpd15539[c] + SRB_pi[c]	g.3519.peg.2729	0	1000	0	Glycerophospholipid metabolism
SRB_PGPP180	phosphatidylglycerol phosphate phosphatase (n-C18:0)	SRB_cpd15547[c] + SRB_h2o[c] -> SRB_cpd15540[c] + SRB_pi[c]	g.3519.peg.2729	0	1000	0	Glycerophospholipid metabolism
SRB_PGPP181	phosphatidylglycerol phosphate phosphatase (n-C18:1)	SRB_h2o[c] + SRB_pgp181[c] -> SRB_cpd15541[c] + SRB_pi[c]	g.3519.peg.2729	0	1000	0	Glycerophospholipid metabolism
SRB_PGPPAI15	anteisopentadecanoyl-Phosphatidylglycerophosphate phosphohydrolase	SRB_cpd15720[c] + SRB_h2o[c] -> SRB_cpd15726[c] + SRB_pi[c]	g.3519.peg.2729	0	1000	0	Glycerophospholipid metabolism
SRB_PGPPAI17	anteisoheptadecanoyl-Phosphatidylglycerophosphate phosphohydrolase	SRB_cpd15717[c] + SRB_h2o[c] -> SRB_cpd15723[c] + SRB_pi[c]	g.3519.peg.2729	0	1000	0	Glycerophospholipid metabolism
SRB_PGPPI14	isotetradecanoyl-Phosphatidylglycerophosphate phosphohydrolase	SRB_cpd15718[c] + SRB_h2o[c] -> SRB_cpd15724[c] + SRB_pi[c]	g.3519.peg.2729	0	1000	0	Glycerophospholipid metabolism
SRB_PGPPI15	isopentadecanoyl-Phosphatidylglycerophosphate phosphohydrolase	SRB_cpd15719[c] + SRB_h2o[c] -> SRB_cpd15725[c] + SRB_pi[c]	g.3519.peg.2729	0	1000	0	Glycerophospholipid metabolism
SRB_PGPPI16	isohexadecanoyl-Phosphatidylglycerophosphate phosphohydrolase	SRB_cpd15721[c] + SRB_h2o[c] -> SRB_cpd15727[c] + SRB_pi[c]	g.3519.peg.2729	0	1000	0	Glycerophospholipid metabolism
SRB_PGPPI17	isoheptadecanoyl-Phosphatidylglycerophosphate phosphohydrolase	SRB_cpd15716[c] + SRB_h2o[c] -> SRB_cpd15722[c] + SRB_pi[c]	g.3519.peg.2729	0	1000	0	Glycerophospholipid metabolism
SRB_PGSA120	Phosphatidylglycerol synthase (n-C12:0)	SRB_cdpdddecg[c] + SRB_glyc3p[c] -> SRB_cmp[c] + SRB_h[c] + SRB_pgp120[c]	g.3519.peg.2036	0	1000	0	Glycerophospholipid metabolism
SRB_PGSA140	Phosphatidylglycerol synthase (n-C14:0)	SRB_cpd15423[c] + SRB_glyc3p[c] -> SRB_cmp[c] + SRB_h[c] + SRB_pgp140[c]	g.3519.peg.2036	0	1000	0	Glycerophospholipid metabolism
SRB_PGSA141	Phosphatidylglycerol synthase (n-C14:1)	SRB_cpd15422[c] + SRB_glyc3p[c] -> SRB_cmp[c] + SRB_h[c] + SRB_pgp141[c]	g.3519.peg.2036	0	1000	0	Glycerophospholipid metabolism
SRB_PGSA160	Phosphatidylglycerol synthase (n-C16:0)	SRB_cpd15419[c] + SRB_glyc3p[c] -> SRB_cmp[c] + SRB_cpd15545[c] + SRB_h[c]	g.3519.peg.2036	0	1000	0	Glycerophospholipid metabolism
SRB_PGSA161	Phosphatidylglycerol synthase (n-C16:1)	SRB_cpd15418[c] + SRB_glyc3p[c] -> SRB_cmp[c] + SRB_cpd15546[c] + SRB_h[c]	g.3519.peg.2036	0	1000	0	Glycerophospholipid metabolism
SRB_PGSA180	Phosphatidylglycerol synthase (n-C18:0)	SRB_cpd15421[c] + SRB_glyc3p[c] -> SRB_cmp[c] + SRB_cpd15547[c] + SRB_h[c]	g.3519.peg.2036	0	1000	0	Glycerophospholipid metabolism
SRB_PGSA181	Phosphatidylglycerol synthase (n-C18:1)	SRB_cpd15420[c] + SRB_glyc3p[c] -> SRB_cmp[c] + SRB_h[c] + SRB_pgp181[c]	g.3519.peg.2036	0	1000	0	Glycerophospholipid metabolism
SRB_PGSAAI15	anteisopentadecanoyl-CDPdiacylglycerolsn-glycerol-3-phosphate 3-phosphatidyltransferase	SRB_cpd15687[c] + SRB_glyc3p[c] -> SRB_cmp[c] + SRB_cpd15720[c] + SRB_h[c]	g.3519.peg.2036	0	1000	0	Glycerophospholipid metabolism
SRB_PGSAAI17	anteisoheptadecanoyl-CDPdiacylglycerolsn-glycerol-3-phosphate 3-phosphatidyltransferase	SRB_cpd15684[c] + SRB_glyc3p[c] -> SRB_cmp[c] + SRB_cpd15717[c] + SRB_h[c]	g.3519.peg.2036	0	1000	0	Glycerophospholipid metabolism
SRB_PGSAI14	isotetradecanoyl-CDPdiacylglycerolsn-glycerol-3-phosphate 3-phosphatidyltransferase	SRB_cpd15685[c] + SRB_glyc3p[c] -> SRB_cmp[c] + SRB_cpd15718[c] + SRB_h[c]	g.3519.peg.2036	0	1000	0	Glycerophospholipid metabolism
SRB_PGSAI15	isopentadecanoyl-CDPdiacylglycerolsn-glycerol-3-phosphate 3-phosphatidyltransferase	SRB_cpd15686[c] + SRB_glyc3p[c] -> SRB_cmp[c] + SRB_cpd15719[c] + SRB_h[c]	g.3519.peg.2036	0	1000	0	Glycerophospholipid metabolism
SRB_PGSAI16	isohexadecanoyl-CDPdiacylglycerolsn-glycerol-3-phosphate 3-phosphatidyltransferase	SRB_cpd15688[c] + SRB_glyc3p[c] -> SRB_cmp[c] + SRB_cpd15721[c] + SRB_h[c]	g.3519.peg.2036	0	1000	0	Glycerophospholipid metabolism
SRB_PGSAI17	isoheptadecanoyl-CDPdiacylglycerolsn-glycerol-3-phosphate 3-phosphatidyltransferase	SRB_cpd15683[c] + SRB_glyc3p[c] -> SRB_cmp[c] + SRB_cpd15716[c] + SRB_h[c]	g.3519.peg.2036	0	1000	0	Glycerophospholipid metabolism
SRB_PHACOAO	predicted multicomponent oxygenase/reductase subunit for phenylacetic acid degradation	SRB_h2o[c] + SRB_o2[c] + SRB_phaccoa[c] -> SRB_dhdpacoa[c]		0	1000	0	Phenylalanine metabolism
SRB_PHETA1	Phenylalanine Transaminase	SRB_akg[c] + SRB_phe__L[c] <=> SRB_glu__L[c] + SRB_phpyr[c]	871585.3.peg.3531	-1000	1000	0	Phenylalanine metabolism
SRB_PHEt2r	L-phenylalanine reversible transport via proton symport	SRB_h[e] + SRB_phe__L[e] <=> SRB_h[c] + SRB_phe__L[c]	(( g.3519.peg.1175 or g.3519.peg.1829 or g.3519.peg.2564 or g.3519.peg.1612 or g.3519.peg.747 or g.3519.peg.2049 or g.3519.peg.1695 ) and g.3519.peg.643 )	-1000	1000	0	Transport, extracellular
SRB_PHPYRt2r	Phenylpyruvate transport in via proton symport reversible	SRB_h[e] + SRB_phpyr[e] <=> SRB_h[c] + SRB_phpyr[c]		-1000	1000	0	Transport, extracellular
SRB_PHTHRDH	NAD-dependent threonine 4-phosphate dehydrogenase	SRB_nad[c] + SRB_phthr[c] <=> SRB_cpd04539[c] + SRB_h[c] + SRB_nadh[c]	( g.3519.peg.1170 or g.3519.peg.1170 )	-1000	1000	0	Vitamin B6 metabolism
SRB_PHYCBOXL	L-Phenylalanine Carboxy-Lyase	SRB_h[c] + SRB_phe__L[c] -> SRB_co2[c] + SRB_peamn[c]	g.3519.peg.2793	0	1000	0	Phenylalanine metabolism
SRB_PIabc	phosphate transport via ABC system	SRB_atp[c] + SRB_h2o[c] + SRB_pi[e] -> SRB_adp[c] + SRB_h[c] + 2 SRB_pi[c]	( g.3519.peg.1594 and g.3519.peg.1894 and g.3519.peg.1853 and g.3519.peg.1703 )	0	1000	0	Transport, extracellular
SRB_PIt6b	Transport of Orthophosphate	SRB_h[e] + SRB_pi[e] <=> SRB_h[c] + SRB_pi[c]	g.3519.peg.1427	-1000	1000	0	Transport, extracellular
SRB_PIt7ir	PIt7ir	3 SRB_na1[e] + SRB_pi[e] -> 3 SRB_na1[c] + SRB_pi[c]	g.3519.peg.2549	0	1000	0	Transport, extracellular
SRB_PMANM	Phosphomannomutase	SRB_man1p[c] <=> SRB_man6p[c]	( g.3519.peg.2905 or g.3519.peg.728 )	-1000	1000	0	Fructose and mannose metabolism
SRB_PMDPHT	pyrimidine phosphatase	SRB_5aprbu[c] + SRB_h2o[c] -> SRB_4r5au[c] + SRB_pi[c]	Unknown	0	1000	0	Vitamin B2 metabolism
SRB_PMPK	phosphomethylpyrimidine kinase	SRB_4ampm[c] + SRB_atp[c] -> SRB_2mahmp[c] + SRB_adp[c]	871585.3.peg.90	0	1000	0	Thiamine metabolism
SRB_PMTCOATA	hexadecanoyl-ACP[acyl-carrier-protein] transferase	SRB_coa[c] + SRB_palmACP[c] <=> SRB_cpd11493[c] + SRB_pmtcoa[c]	( g.3519.peg.3178 or g.3519.peg.3175 )	-1000	1000	0	Glycerophospholipid metabolism
SRB_PNP	Purine-Nucleoside Phosphorylase	SRB_pi[c] + SRB_rnam[c] <=> SRB_h[c] + SRB_ncam[c] + SRB_r1p[c]	g.3519.peg.2443	-1000	1000	0	NAD metabolism
SRB_PNTK	Pantothenate Kinase	SRB_atp[c] + SRB_pnto__R[c] -> SRB_4ppan[c] + SRB_adp[c] + SRB_h[c]	871585.3.peg.63	0	1000	0	CoA synthesis
SRB_PPA	Inorganic Diphosphatase	SRB_h2o[c] + SRB_ppi[c] -> SRB_h[c] + 2 SRB_pi[c]	g.3519.peg.2358	0	1000	0	Oxidative phosphorylation
SRB_PPAKr	Propionate kinase	SRB_adp[c] + SRB_ppap[c] <=> SRB_atp[c] + SRB_ppa[c]	g.3519.peg.2755	-1000	1000	0	Propanoate metabolism
SRB_PPAt2	propionate transporter, irreversible	SRB_ppa[c] -> SRB_ppa[e]		0	1000	0	Transport, extracellular
SRB_PPAt2r	Propionate transport via proton symport reversible	SRB_h[c] + SRB_ppa[c] <=> SRB_h[e] + SRB_ppa[e]		-1000	1000	0	Transport, extracellular
SRB_PPBNGS	Porphobilinogen Synthase	2 SRB_5aop[c] -> 2 SRB_h2o[c] + SRB_h[c] + SRB_ppbng[c]	g.3519.peg.324	0	1000	0	Heme synthesis
SRB_PPC	phosphoenolpyruvate carboxylase	SRB_co2[c] + SRB_h2o[c] + SRB_pep[c] -> SRB_h[c] + SRB_oaa[c] + SRB_pi[c]	g.3519.peg.2793	0	1000	0	Pyruvate metabolism
SRB_PPCDC	Phosphopantothenoylcysteine Decarboxylase	SRB_4ppcys[c] + SRB_h[c] -> SRB_co2[c] + SRB_pan4p[c]	871585.3.peg.2379	0	1000	0	CoA synthesis
SRB_PPIt2e	Diphosphate export via proton symport	SRB_h[c] + SRB_ppi[c] -> SRB_h[e] + SRB_ppi[e]	g.3519.peg.1427	0	1000	0	Transport, extracellular
SRB_PPM	Phosphopentomutase	SRB_r1p[c] <=> SRB_r5p[c]	( g.3519.peg.344 or g.3519.peg.461 )	-1000	1000	0	Pentose phosphate pathway
SRB_PPNCL3	Phosphopantothenate-Cysteine Ligase	SRB_4ppan[c] + SRB_atp[c] + SRB_cys__L[c] -> SRB_4ppcys[c] + SRB_amp[c] + SRB_h[c] + SRB_ppi[c]	871585.3.peg.2379	0	1000	0	CoA synthesis
SRB_PPND	prephenate dehydrogenase	SRB_nad[c] + SRB_pphn[c] -> SRB_34hpp[c] + SRB_co2[c] + SRB_nadh[c]	871585.3.peg.1762	0	1000	0	Tyrosine metabolism
SRB_PPND2	PrephenateNADP+ oxidoreductase(decarboxylating)	SRB_nadp[c] + SRB_pphn[c] -> SRB_34hpp[c] + SRB_co2[c] + SRB_nadph[c]	g.3519.peg.707	0	1000	0	Tyrosine metabolism
SRB_PPNDH	prephenate dehydratase	SRB_h[c] + SRB_pphn[c] -> SRB_co2[c] + SRB_h2o[c] + SRB_phpyr[c]	871585.3.peg.1763	0	1000	0	Phenylalanine metabolism
SRB_PPOR	Phenylpyruvate:Oxygen Oxidoreductase (Hydroxylating, Decarboxylating)	SRB_o2[c] + SRB_phpyr[c] -> SRB_2hyoxplac[c] + SRB_co2[c]	( g.3519.peg.2066 or g.3519.peg.2066 )	0	1000	0	Phenylalanine metabolism
SRB_PPPGO3	protoporphyrinogen oxidase (anaerobic)	3 SRB_fum[c] + SRB_pppg9[c] -> SRB_ppp9[c] + 3 SRB_succ[c]		0	1000	0	Vitamin B12 metabolism
SRB_PPS	phosphoenolpyruvate synthase	SRB_atp[c] + SRB_h2o[c] + SRB_pyr[c] -> SRB_amp[c] + 2 SRB_h[c] + SRB_pep[c] + SRB_pi[c]	g.3519.peg.295	0	1000	0	Glycolysis/gluconeogenesis
SRB_PRAGS	phosphoribosylglycinamide synthetase	SRB_atp[c] + SRB_gly[c] + SRB_pram[c] -> SRB_adp[c] + SRB_gar[c] + SRB_h[c] + SRB_pi[c]	871585.3.peg.1670	0	1000	0	Purine synthesis
SRB_PRAI	phosphoribosylanthranilate isomerase	SRB_pran[c] <=> SRB_2cpr5p[c]	871585.3.peg.2338	-1000	1000	0	Tryptophan metabolism
SRB_PRAIS	phosphoribosylaminoimidazole synthase	SRB_atp[c] + SRB_fpram[c] -> SRB_adp[c] + SRB_air[c] + 2 SRB_h[c] + SRB_pi[c]	( 871585.3.peg.2041 or 871585.3.peg.2042 )	0	1000	0	Purine synthesis
SRB_PRAMPC	phosphoribosyl-AMP cyclohydrolase	SRB_cpd01777[c] + SRB_h2o[c] -> SRB_prfp[c]	(( g.3519.peg.2181 and g.3519.peg.2181 ) or g.3519.peg.3519 )	0	1000	0	Histidine metabolism
SRB_PRASCSi	phosphoribosylaminoimidazolesuccinocarboxamide synthase	SRB_5aizc[c] + SRB_asp__L[c] + SRB_atp[c] -> SRB_25aics[c] + SRB_adp[c] + SRB_h[c] + SRB_pi[c]	871585.3.peg.2892	0	1000	0	Purine synthesis
SRB_PRATPP	phosphoribosyl-ATP pyrophosphatase	SRB_cpd01775[c] + SRB_h2o[c] -> SRB_cpd01777[c] + SRB_h[c] + SRB_ppi[c]	( g.3519.peg.2181 and g.3519.peg.2181 )	0	1000	0	Histidine metabolism
SRB_PRDX	Peroxidase (Multiple Substrates)	SRB_h2o2[c] + SRB_meoh[c] -> SRB_fald[c] + 2 SRB_h2o[c]	( g.3519.peg.360 or g.3519.peg.3163 or g.3519.peg.2561 or g.3519.peg.3214 or g.3519.peg.2561 )	0	1000	0	Miscellaneous
SRB_PREN	prenyl transferase	SRB_frdp[c] + 4 SRB_ipdp[c] -> SRB_cpd02590[c] + 4 SRB_ppi[c]		0	1000	0	Terpenoid backbone biosynthesis
SRB_PRFGS	Phosphoribosylformylglycinamidine Synthase	SRB_atp[c] + SRB_fgam[c] + SRB_gln__L[c] + SRB_h2o[c] -> SRB_adp[c] + SRB_fpram[c] + SRB_glu__L[c] + SRB_h[c] + SRB_pi[c]	871585.3.peg.2019	0	1000	0	Purine synthesis
SRB_PRMICI	1-(5-phosphoribosyl)-5-[(5-phosphoribosylamino)methylideneamino)imidazole-4-carboxamide isomerase	SRB_prfp[c] <=> SRB_prlp[c]	g.3519.peg.1454	-1000	1000	0	Histidine metabolism
SRB_PROD3	Proline dehydrogenase (trans-4-Hydroxy-L-proline)	SRB_4hpro_LT[c] + SRB_cpd00015[c] <=> SRB_1p3h5c[c] + SRB_fadh2[c] + SRB_h[c]	g.3519.peg.3579	-1000	1000	0	Arginine and proline metabolism
SRB_PRODTHLOX	NADPH protein-disulfide oxidoreductase	SRB_cpd12072[c] + SRB_nadp[c] <=> SRB_cpd12139[c] + SRB_h[c] + SRB_nadph[c]	g.3519.peg.2615	-1000	1000	0	Others
SRB_PROLR	proline racemase	SRB_pro__L[c] <=> SRB_pro__D[c]	g.3519.peg.3441	-1000	1000	0	Arginine and proline metabolism
SRB_PROPAT4te	Transport of Proline via Pat4	SRB_pro__L[e] <=> SRB_pro__L[c]	( g.3519.peg.1504 or g.3519.peg.1250 )	-1000	1000	0	Transport, extracellular
SRB_PROt2	L proline transport in via proton symport	SRB_h[e] + SRB_pro__L[e] -> SRB_h[c] + SRB_pro__L[c]	( g.3519.peg.1250 or g.3519.peg.1504 )	0	1000	0	Transport, extracellular
SRB_PROt4	Na+/Proline-L Symporter	SRB_na1[e] + SRB_pro__L[e] -> SRB_na1[c] + SRB_pro__L[c]	g.3519.peg.3039	0	1000	0	Transport, extracellular
SRB_PRPPS	Phosphoribosylpyrophosphate Synthetase	SRB_atp[c] + SRB_r5p[c] <=> SRB_amp[c] + SRB_h[c] + SRB_prpp[c]	( g.3519.peg.553 or g.3519.peg.3456 )	-1000	1000	0	Pentose phosphate pathway
SRB_PSCVT	3-phosphoshikimate 1-carboxyvinyltransferase	SRB_pep[c] + SRB_skm5p[c] <=> SRB_3psme[c] + SRB_pi[c]	871585.3.peg.1762	-1000	1000	0	Phenylalanine metabolism
SRB_PSD120	Phosphatidylserine decarboxylase (n-C12:0)	SRB_cpd15552[c] + SRB_h[c] -> SRB_co2[c] + SRB_cpd15528[c]	g.3519.peg.2748	0	1000	0	Glycerophospholipid metabolism
SRB_PSD140	Phosphatidylserine decarboxylase (n-C14:0)	SRB_cpd15553[c] + SRB_h[c] -> SRB_co2[c] + SRB_cpd15529[c]	g.3519.peg.2748	0	1000	0	Glycerophospholipid metabolism
SRB_PSD141	Phosphatidylserine decarboxylase (n-C14:1)	SRB_cpd15554[c] + SRB_h[c] -> SRB_co2[c] + SRB_cpd15530[c]	g.3519.peg.2748	0	1000	0	Glycerophospholipid metabolism
SRB_PSD160	Phosphatidylserine decarboxylase (n-C16:0)	SRB_cpd15555[c] + SRB_h[c] -> SRB_co2[c] + SRB_pe160[c]	g.3519.peg.2748	0	1000	0	Glycerophospholipid metabolism
SRB_PSD161	Phosphatidylserine decarboxylase (n-C16:1)	SRB_cpd15556[c] + SRB_h[c] -> SRB_co2[c] + SRB_cpd15532[c]	g.3519.peg.2748	0	1000	0	Glycerophospholipid metabolism
SRB_PSD180	Phosphatidylserine decarboxylase (n-C18:0)	SRB_cpd15557[c] + SRB_h[c] -> SRB_co2[c] + SRB_cpd15533[c]	g.3519.peg.2748	0	1000	0	Glycerophospholipid metabolism
SRB_PSD181	Phosphatidylserine decarboxylase (n-C18:1)	SRB_cpd15558[c] + SRB_h[c] -> SRB_co2[c] + SRB_cpd15534[c]	g.3519.peg.2748	0	1000	0	Glycerophospholipid metabolism
SRB_PSDAI15	anteisopentadecanoyl-phosphatidylserine decarboxylase	SRB_cpd15693[c] + SRB_h[c] -> SRB_co2[c] + SRB_cpd15699[c]	g.3519.peg.2748	0	1000	0	Glycerophospholipid metabolism
SRB_PSDAI17	anteisoheptadecanoyl-phosphatidylserine decarboxylase	SRB_cpd15690[c] + SRB_h[c] -> SRB_co2[c] + SRB_cpd15696[c]	g.3519.peg.2748	0	1000	0	Glycerophospholipid metabolism
SRB_PSDI14	isotetradecanoyl-phosphatidylserine decarboxylase	SRB_cpd15691[c] + SRB_h[c] -> SRB_co2[c] + SRB_cpd15697[c]	g.3519.peg.2748	0	1000	0	Glycerophospholipid metabolism
SRB_PSDI15	isopentadecanoyl-phosphatidylserine decarboxylase	SRB_cpd15692[c] + SRB_h[c] -> SRB_co2[c] + SRB_cpd15698[c]	g.3519.peg.2748	0	1000	0	Glycerophospholipid metabolism
SRB_PSDI16	isohexadecanoyl-phosphatidylserine decarboxylase	SRB_cpd15694[c] + SRB_h[c] -> SRB_co2[c] + SRB_cpd15700[c]	g.3519.peg.2748	0	1000	0	Glycerophospholipid metabolism
SRB_PSDI17	isoheptadecanoyl-phosphatidylserine decarboxylase	SRB_cpd15689[c] + SRB_h[c] -> SRB_co2[c] + SRB_cpd15695[c]	g.3519.peg.2748	0	1000	0	Glycerophospholipid metabolism
SRB_PSERT	Phosphoserine Transaminase	SRB_3php[c] + SRB_glu__L[c] -> SRB_akg[c] + SRB_cpd00738[c]	871585.3.peg.2053	0	1000	0	Glycine, serine, alanine, and threonine metabolism
SRB_PSP_L	Phosphoserine Phosphatase (L-Serine)	SRB_cpd00738[c] + SRB_h2o[c] -> SRB_pi[c] + SRB_ser__L[c]	( 871585.3.peg.1965 or 871585.3.peg.2228 or 871585.3.peg.2505 or 871585.3.peg.2856 or 871585.3.peg.3317 or 871585.3.peg.538 )	0	1000	0	Glycine, serine, alanine, and threonine metabolism
SRB_PSSA120	Phosphatidylserine syntase (n-C12:0)	SRB_cdpdddecg[c] + SRB_ser__L[c] -> SRB_cmp[c] + SRB_cpd15552[c] + SRB_h[c]	g.3519.peg.1519	0	1000	0	Glycerophospholipid metabolism
SRB_PSSA140	Phosphatidylserine syntase (n-C14:0)	SRB_cpd15423[c] + SRB_ser__L[c] -> SRB_cmp[c] + SRB_cpd15553[c] + SRB_h[c]	g.3519.peg.1519	0	1000	0	Glycerophospholipid metabolism
SRB_PSSA141	Phosphatidylserine syntase (n-C14:1)	SRB_cpd15422[c] + SRB_ser__L[c] -> SRB_cmp[c] + SRB_cpd15554[c] + SRB_h[c]	g.3519.peg.1519	0	1000	0	Glycerophospholipid metabolism
SRB_PSSA160	Phosphatidylserine syntase (n-C16:0)	SRB_cpd15419[c] + SRB_ser__L[c] -> SRB_cmp[c] + SRB_cpd15555[c] + SRB_h[c]	g.3519.peg.1519	0	1000	0	Glycerophospholipid metabolism
SRB_PSSA161	Phosphatidylserine syntase (n-C16:1)	SRB_cpd15418[c] + SRB_ser__L[c] -> SRB_cmp[c] + SRB_cpd15556[c] + SRB_h[c]	g.3519.peg.1519	0	1000	0	Glycerophospholipid metabolism
SRB_PSSA180	Phosphatidylserine syntase (n-C18:0)	SRB_cpd15421[c] + SRB_ser__L[c] -> SRB_cmp[c] + SRB_cpd15557[c] + SRB_h[c]	g.3519.peg.1519	0	1000	0	Glycerophospholipid metabolism
SRB_PSSA181	Phosphatidylserine syntase (n-C18:1)	SRB_cpd15420[c] + SRB_ser__L[c] -> SRB_cmp[c] + SRB_cpd15558[c] + SRB_h[c]	g.3519.peg.1519	0	1000	0	Glycerophospholipid metabolism
SRB_PSSAAI15	anteisopentadecanoyl-CDPdiacylglycerol-serine O-phosphatidyltransferase	SRB_cpd15687[c] + SRB_ser__L[c] -> SRB_cmp[c] + SRB_cpd15693[c] + SRB_h[c]	g.3519.peg.1519	0	1000	0	Glycerophospholipid metabolism
SRB_PSSAAI17	anteisoheptadecanoyl-CDPdiacylglycerol-serine O-phosphatidyltransferase	SRB_cpd15684[c] + SRB_ser__L[c] -> SRB_cmp[c] + SRB_cpd15690[c] + SRB_h[c]	g.3519.peg.1519	0	1000	0	Glycerophospholipid metabolism
SRB_PSSAI14	isotetradecanoyl-CDPdiacylglycerol-serine O-phosphatidyltransferase	SRB_cpd15685[c] + SRB_ser__L[c] -> SRB_cmp[c] + SRB_cpd15691[c] + SRB_h[c]	g.3519.peg.1519	0	1000	0	Glycerophospholipid metabolism
SRB_PSSAI15	isopentadecanoyl-CDPdiacylglycerol-serine O-phosphatidyltransferase	SRB_cpd15686[c] + SRB_ser__L[c] -> SRB_cmp[c] + SRB_cpd15692[c] + SRB_h[c]	g.3519.peg.1519	0	1000	0	Glycerophospholipid metabolism
SRB_PSSAI16	isohexadecanoyl-CDPdiacylglycerol-serine O-phosphatidyltransferase	SRB_cpd15688[c] + SRB_ser__L[c] -> SRB_cmp[c] + SRB_cpd15694[c] + SRB_h[c]	g.3519.peg.1519	0	1000	0	Glycerophospholipid metabolism
SRB_PSSAI17	isoheptadecanoyl-CDPdiacylglycerol-serine O-phosphatidyltransferase	SRB_cpd15683[c] + SRB_ser__L[c] -> SRB_cmp[c] + SRB_cpd15689[c] + SRB_h[c]	g.3519.peg.1519	0	1000	0	Glycerophospholipid metabolism
SRB_PTA2	Phosphate acetyltransferase	SRB_pi[c] + SRB_ppcoa[c] -> SRB_coa[c] + SRB_ppap[c]	g.3519.peg.2652	0	1000	0	Propanoate metabolism
SRB_PTAr	phosphotransacetylase	SRB_accoa[c] + SRB_pi[c] -> SRB_actp[c] + SRB_coa[c]	g.3519.peg.2652	0	1000	0	Pyruvate metabolism
SRB_PTPAT	Phosphopantetheine Adenylyltransferase (Ec 2.7.7.3)	SRB_atp[c] + SRB_h[c] + SRB_pan4p[c] -> SRB_dpcoa[c] + SRB_ppi[c]	871585.3.peg.111	0	1000	0	CoA synthesis
SRB_PTRCt2r	putrescine transport in via proton symport	SRB_h[e] + SRB_ptrc[e] <=> SRB_h[c] + SRB_ptrc[c]		-1000	1000	0	Transport, extracellular
SRB_PUNP1	Purine-Nucleoside Phosphorylase (Adenosine)	SRB_adn[c] + SRB_pi[c] <=> SRB_ade[c] + SRB_r1p[c]	g.3519.peg.2443	-1000	1000	0	Nucleotide interconversion
SRB_PUNP2	Purine-Nucleoside Phosphorylase (Deoxyadenosine)	SRB_dad_2[c] + SRB_pi[c] <=> SRB_2dr1p[c] + SRB_ade[c]	g.3519.peg.2443	-1000	1000	0	Purine catabolism
SRB_PUNP3	Purine-Nucleoside Phosphorylase (Guanosine)	SRB_gsn[c] + SRB_pi[c] <=> SRB_gua[c] + SRB_r1p[c]	g.3519.peg.2443	-1000	1000	0	Purine catabolism
SRB_PUNP4	Purine-Nucleoside Phosphorylase (Deoxyguanosine)	SRB_dgsn[c] + SRB_pi[c] <=> SRB_2dr1p[c] + SRB_gua[c]	g.3519.peg.2443	-1000	1000	0	Purine catabolism
SRB_PUNP5	Purine-Nucleoside Phosphorylase (Inosine)	SRB_ins[c] + SRB_pi[c] <=> SRB_hxan[c] + SRB_r1p[c]	g.3519.peg.2443	-1000	1000	0	Purine catabolism
SRB_PUNP6	Purine-Nucleoside Phosphorylase (Deoxyinosine)	SRB_din[c] + SRB_pi[c] <=> SRB_2dr1p[c] + SRB_hxan[c]	g.3519.peg.2443	-1000	1000	0	Purine catabolism
SRB_PUNP7	Purine-Nucleoside Phosphorylase (Xanthosine)	SRB_pi[c] + SRB_xtsn[c] -> SRB_r1p[c] + SRB_xan[c]	( g.3519.peg.2443 or g.3519.peg.454 )	0	1000	0	Nucleotide interconversion
SRB_PUTA3	1-pyrroline-5-carboxylate dehydrogenase	SRB_glu5sa[c] + SRB_h2o[c] + SRB_nad[c] -> SRB_glu__L[c] + 2 SRB_h[c] + SRB_nadh[c]	g.3519.peg.3579	0	1000	0	Glutamate metabolism
SRB_PYAM5POr	Pyridoxamine 5-Phosphate Oxidase	SRB_h2o[c] + SRB_o2[c] + SRB_pyam5p[c] -> SRB_h2o2[c] + SRB_nh3[c] + SRB_pydx5p[c]	871585.3.peg.2785	0	1000	0	Vitamin B6 metabolism
SRB_PYDAMK	Pyridoxamine Kinase	SRB_atp[c] + SRB_pydam[c] -> SRB_adp[c] + SRB_h[c] + SRB_pyam5p[c]	( g.3519.peg.1368 or g.3519.peg.1781 )	0	1000	0	Vitamin B6 metabolism
SRB_PYDAMabc	Pyridoxamine transport via ECF transporter	SRB_atp[c] + SRB_h2o[c] + SRB_pydam[e] -> SRB_adp[c] + SRB_h[c] + SRB_pi[c] + SRB_pydam[c]		0	1000	0	Transport, extracellular
SRB_PYDXK	Pyridoxal Kinase	SRB_atp[c] + SRB_pydx[c] -> SRB_adp[c] + SRB_h[c] + SRB_pydx5p[c]	( g.3519.peg.1368 or g.3519.peg.1781 )	0	1000	0	Vitamin B6 metabolism
SRB_PYDXNK	Pyridoxine Kinase	SRB_atp[c] + SRB_pydxn[c] -> SRB_adp[c] + SRB_h[c] + SRB_pdx5p[c]	( g.3519.peg.1368 or g.3519.peg.1781 )	0	1000	0	Vitamin B6 metabolism
SRB_PYDXNabc	Pyridoxine transport via ECF transporter	SRB_atp[c] + SRB_h2o[c] + SRB_pydxn[e] -> SRB_adp[c] + SRB_h[c] + SRB_pi[c] + SRB_pydxn[c]		0	1000	0	Transport, extracellular
SRB_PYDXabc	Pyridoxal transport via ECF transporter	SRB_atp[c] + SRB_h2o[c] + SRB_pydx[e] -> SRB_adp[c] + SRB_h[c] + SRB_pi[c] + SRB_pydx[c]		0	1000	0	Transport, extracellular
SRB_PYK	Pyruvate Kinase	SRB_adp[c] + SRB_h[c] + SRB_pep[c] -> SRB_atp[c] + SRB_pyr[c]		0	1000	0	Glycolysis/gluconeogenesis
SRB_PYRCT	S 2 Methyl 3 oxopropanoyl CoA pyruvate carboxyltransferase	SRB_mmcoa__S[c] + SRB_pyr[c] <=> SRB_oaa[c] + SRB_ppcoa[c]	g.3519.peg.2750	-1000	1000	0	Propanoate metabolism
SRB_PYRDC	pyruvate decarboxylase	SRB_h[c] + SRB_pyr[c] -> SRB_acald[c] + SRB_co2[c]	( g.3519.peg.1488 or g.3519.peg.1488 )	0	1000	0	Pyruvate metabolism
SRB_Q8abc	Ubiquinone-8 uptake via ABC transporter	SRB_atp[c] + SRB_h2o[c] + SRB_q8[e] -> SRB_adp[c] + SRB_h[c] + SRB_pi[c] + SRB_q8[c]		0	1000	0	Transport, extracellular
SRB_QULNS	quinolinate synthase	SRB_dhap[c] + SRB_iasp[c] -> 2 SRB_h2o[c] + SRB_pi[c] + SRB_quln[c]	871585.3.peg.3557	0	1000	0	NAD metabolism
SRB_RADH	Retinal Dehydrogenase	SRB_h2o[c] + SRB_nad[c] + SRB_retinal[c] -> SRB_CE5594[c] + 2 SRB_h[c] + SRB_nadh[c]	g.3519.peg.132	0	1000	0	Vitamin A metabolism
SRB_RB5PE	L-ribulose-5-phosphate 3-epimerase	SRB_ru5p__L[c] <=> SRB_xu5p__L[c]	871585.3.peg.3548	-1000	1000	0	Pentose and glucuronate interconversions
SRB_RBFK	Riboflavin Kinase	SRB_atp[c] + SRB_ribflv[c] -> SRB_adp[c] + SRB_cpd00050[c] + SRB_h[c]	871585.3.peg.2938	0	1000	0	Vitamin B2 metabolism
SRB_RBFSa	riboflavin synthase	SRB_4r5au[c] + SRB_cpd11225[c] -> SRB_cpd02656[c] + 2 SRB_h2o[c] + SRB_pi[c]	871585.3.peg.2859	0	1000	0	Vitamin B2 metabolism
SRB_RBFSb	riboflavin synthase	2 SRB_cpd02656[c] -> SRB_4r5au[c] + SRB_ribflv[c]	871585.3.peg.3133	0	1000	0	Vitamin B2 metabolism
SRB_RBK	Ribokinase	SRB_atp[c] + SRB_rib__D[c] -> SRB_adp[c] + SRB_h[c] + SRB_r5p[c]	g.3519.peg.168	0	1000	0	Pentose phosphate pathway
SRB_RBK_D	D-Ribulokinase	SRB_atp[c] + SRB_rbl__D[c] -> SRB_adp[c] + SRB_h[c] + SRB_ru5p__D[c]	g.3519.peg.109	0	1000	0	Pentose phosphate pathway
SRB_RDH1	Retinol Dehydrogenase (All-Trans)	SRB_nad[c] + SRB_retinol[c] <=> SRB_h[c] + SRB_nadh[c] + SRB_retinal[c]	( g.3519.peg.450 or g.3519.peg.1172 or g.3519.peg.2001 or g.3519.peg.727 )	-1000	1000	0	Vitamin A metabolism
SRB_RHAT1	rhamnosyltransferase I (LPS core biosynthesis)	SRB_dtdprmn[c] + SRB_kphphhlipa[c] -> SRB_cpd15489[c] + SRB_dtdp[c] + SRB_h[c]	Unknown	0	1000	0	Lipopolysaccharide biosynthesis
SRB_RHCCE	S-ribosylhomocysteine cleavage enzyme	SRB_cpd02227[c] -> SRB_cpd08636[c] + SRB_hcys__L[c]		0	1000	0	Methionine and cysteine metabolism
SRB_RNDR1	Ribonucleoside-Diphosphate Reductase (ADP)	SRB_adp[c] + SRB_trdrd[c] -> SRB_cpd11420[c] + SRB_dadp[c] + SRB_h2o[c]	( g.3519.peg.357 or g.3519.peg.724 )	0	1000	0	Nucleotide interconversion
SRB_RNDR2	Ribonucleoside-Diphosphate Reductase (GDP)	SRB_gdp[c] + SRB_trdrd[c] -> SRB_cpd11420[c] + SRB_dgdp[c] + SRB_h2o[c]	( g.3519.peg.357 or g.3519.peg.724 )	0	1000	0	Nucleotide interconversion
SRB_RNDR3	Ribonucleoside-Diphosphate Reductase (CDP)	SRB_cdp[c] + SRB_trdrd[c] -> SRB_cpd11420[c] + SRB_dcdp[c] + SRB_h2o[c]	( g.3519.peg.357 or g.3519.peg.724 )	0	1000	0	Nucleotide interconversion
SRB_RNDR4	Ribonucleoside-Diphosphate Reductase (UDP)	SRB_trdrd[c] + SRB_udp[c] -> SRB_cpd11420[c] + SRB_dudp[c] + SRB_h2o[c]	( g.3519.peg.357 or g.3519.peg.724 )	0	1000	0	Nucleotide interconversion
SRB_RPE	Ribulose 5-Phosphate 3-Epimerase	SRB_ru5p__D[c] <=> SRB_xu5p__D[c]	g.3519.peg.2532	-1000	1000	0	Pentose phosphate pathway
SRB_RPI	Ribose-5-Phosphate Isomerase	SRB_r5p[c] <=> SRB_ru5p__D[c]	871585.3.peg.1390	-1000	1000	0	Pentose phosphate pathway
SRB_S7PIr	sedoheptulose 7-phosphate isomerase (reversible)	SRB_s7p[c] <=> SRB_cpd04918[c]	Unknown	-1000	1000	0	Lipopolysaccharide biosynthesis
SRB_SADH	Succinylarginine dihydrolase	2 SRB_h2o[c] + 2 SRB_h[c] + SRB_sucarg[c] -> SRB_co2[c] + 2 SRB_nh3[c] + SRB_sucorn[c]	g.3519.peg.1306	0	1000	0	Arginine and proline metabolism
SRB_SADT	Sulfate Adenylyltransferase	SRB_atp[c] + SRB_h[c] + SRB_so4[c] -> SRB_aps[c] + SRB_ppi[c]	( g.3519.peg.2784 or g.3519.peg.2965 )	0	1000	0	Sulfur metabolism
SRB_SADT2	Sulfate adenyltransferase	SRB_atp[c] + SRB_gtp[c] + SRB_h2o[c] + SRB_so4[c] -> SRB_aps[c] + SRB_gdp[c] + SRB_pi[c] + SRB_ppi[c]	( 871585.3.peg.281 or 871585.3.peg.282 )	0	1000	0	Sulfur metabolism
SRB_SALCACD	salicylate,NADH:oxygen oxidoreductase (1-hydroxylating, decarboxylating)	SRB_cpd00599[c] + SRB_h[c] + SRB_nadh[c] + SRB_o2[c] <=> SRB_catechol[c] + SRB_co2[c] + SRB_h2o[c] + SRB_nad[c]	( g.3519.peg.2220 or g.3519.peg.718 )	-1000	1000	0	Polycyclic aromatic hydrocarbon degradation
SRB_SALCpts	salicin transport via PEP:Pyr PTS	SRB_pep[c] + SRB_salcn[e] -> SRB_pyr[c] + SRB_salcn6p[c]	( g.3519.peg.215 and Unknown and Unknown and Unknown and Unknown )	0	1000	0	Transport, extracellular
SRB_SBTDOX	(S,S)-Butane-2,3-diol:NAD+ oxidoreductase	SRB_cpd01949[c] + SRB_nad[c] <=> SRB_cpd01221[c] + SRB_h[c] + SRB_nadh[c]	( g.3519.peg.570 or g.3519.peg.263 )	-1000	1000	0	Butanoate metabolism
SRB_SBTpts	D sorbitol transport via PEPPyr PTS	SRB_pep[c] + SRB_sbt__D[e] -> SRB_pyr[c] + SRB_sbt6p[c]	( Unknown and g.3519.peg.215 and Unknown and Unknown and Unknown )	0	1000	0	Transport, extracellular
SRB_SERATi	Serine acetyltransferase (EC 2.3.1.30)	SRB_accoa[c] + SRB_ser__L[c] -> SRB_acser[c] + SRB_coa[c]	( 871585.3.peg.788 or 871585.3.peg.843 )	0	1000	0	Methionine and cysteine metabolism
SRB_SERD_D	d_Serine deaminase	SRB_ser__D[c] -> SRB_nh3[c] + SRB_pyr[c]	g.3519.peg.1432	0	1000	0	Glycine, serine, alanine, and threonine metabolism
SRB_SERt2r	L-serine reversible transport via proton symport	SRB_h[e] + SRB_ser__L[e] <=> SRB_h[c] + SRB_ser__L[c]	( g.3519.peg.1231 or g.3519.peg.2773 or g.3519.peg.2335 or g.3519.peg.2892 )	-1000	1000	0	Transport, extracellular
SRB_SGAT	Stearoyl-glycerol-3-phosphate O-acyltransferase	SRB_glyc3p[c] + SRB_stcoa[c] -> SRB_1odecg3p[c] + SRB_coa[c]	g.3519.peg.1019	0	1000	0	Cell wall biosynthesis
SRB_SGDS	Succinylglutamate desuccinylase	SRB_h2o[c] + SRB_sucglu[c] -> SRB_glu__L[c] + SRB_succ[c]	( g.3519.peg.1068 or g.3519.peg.1068 )	0	1000	0	Arginine and proline metabolism
SRB_SGSAD	Succinylglutamic semialdehyde dehydrogenase	SRB_h2o[c] + SRB_nad[c] + SRB_sucgsa[c] -> 2 SRB_h[c] + SRB_nadh[c] + SRB_sucglu[c]	g.3519.peg.1984	0	1000	0	Arginine and proline metabolism
SRB_SHCHD2	sirohydrochlorin dehydrogenase (NAD)	SRB_cpd01620[c] + SRB_nad[c] -> SRB_h[c] + SRB_nadh[c] + SRB_scl[c]		0	1000	0	Vitamin B12 metabolism
SRB_SHCHF	sirohydrochlorin ferrochelatase	SRB_fe2[c] + SRB_scl[c] -> 3 SRB_h[c] + SRB_sheme[c]	g.3519.peg.1869	0	1000	0	Vitamin B12 metabolism
SRB_SHEMEabc	Siroheme transport via ABC system	SRB_atp[c] + SRB_h2o[c] + SRB_sheme[e] -> SRB_adp[c] + SRB_h[c] + SRB_pi[c] + SRB_sheme[c]		0	1000	0	Transport, extracellular
SRB_SHK3Dr	shikimate dehydrogenase	SRB_3dhsk[c] + SRB_h[c] + SRB_nadph[c] <=> SRB_nadp[c] + SRB_skm[c]	g.3519.peg.1234	-1000	1000	0	Phenylalanine metabolism
SRB_SHKK	shikimate kinase	SRB_atp[c] + SRB_skm[c] -> SRB_adp[c] + SRB_h[c] + SRB_skm5p[c]	871585.3.peg.2655	0	1000	0	Phenylalanine metabolism
SRB_SNCOAT	Acetyl-CoA:acetoacetyl-CoA transferase, alpha subunit (EC 2.8.3.8)	SRB_cpd09818[c] + SRB_succoa[c] <=> SRB_cpd09819[c] + SRB_succ[c]	( g.3519.peg.999 and g.3519.peg.816 )	-1000	1000	0	Naphthalene degradation
SRB_SO4t2	sulfate transport in via proton symport	SRB_h[e] + SRB_so4[e] <=> SRB_h[c] + SRB_so4[c]	g.3519.peg.837	-1000	1000	0	Transport, extracellular
SRB_SOTA	Succinylornithine transaminase	SRB_akg[c] + SRB_sucorn[c] -> SRB_glu__L[c] + SRB_sucgsa[c]	( g.3519.peg.2124 or g.3519.peg.1851 )	0	1000	0	Arginine and proline metabolism
SRB_SPMS	Spermidine Synthase	SRB_ametam[c] + SRB_ptrc[c] -> SRB_5mta[c] + SRB_h[c] + SRB_spmd[c]		0	1000	0	Urea cycle
SRB_SRTNt2	Dopamine transport out via proton symport	SRB_h[c] + SRB_srtn[c] -> SRB_h[e] + SRB_srtn[e]		0	1000	0	Transport, extracellular
SRB_STCOATA	stearyl-ACP[acyl-carrier-protein] transferase	SRB_coa[c] + SRB_cpd11573[c] <=> SRB_cpd11493[c] + SRB_stcoa[c]	( g.3519.peg.3175 or g.3519.peg.3178 )	-1000	1000	0	Glycerophospholipid metabolism
SRB_SUCCITRDSs	N-succinyl-L-citrulline desuccinylase (spontaneous)	SRB_h2o[c] + SRB_succitr_L[c] -> SRB_citr__L[c] + SRB_h[c] + SRB_succ[c]		0	1000	0	Arginine and proline metabolism
SRB_SUCCt	Succinate transport via diffusion	SRB_succ[c] <=> SRB_succ[e]		-1000	1000	0	Transport, extracellular
SRB_SUCCt2_2	succinate transport via proton symport (2 H)	2 SRB_h[e] + SRB_succ[e] -> 2 SRB_h[c] + SRB_succ[c]	( g.3519.peg.481 or g.3519.peg.449 )	0	1000	0	Transport, extracellular
SRB_SUCD1	succinate dehydrogenase	SRB_cpd00015[c] + SRB_succ[c] <=> SRB_fadh2[c] + SRB_fum[c]	( g.3519.peg.1624 or g.3519.peg.1771 or ( Unknown and g.3519.peg.1577 and g.3519.peg.1418 ))	0	1000	0	Citric acid cycle
SRB_SUCDimq	succinate dehydrogenase (irreversible) (menaquinone8)	SRB_mqn8[c] + SRB_succ[c] -> SRB_fum[c] + SRB_mql8[c]	( 871585.3.peg.2153 and 871585.3.peg.2154 and 871585.3.peg.2155 and 871585.3.peg.2156 )	0	1000	0	Citric acid cycle
SRB_SUCOAS	succinyl-CoA synthetase (ADP-forming)	SRB_atp[c] + SRB_coa[c] + SRB_succ[c] <=> SRB_adp[c] + SRB_pi[c] + SRB_succoa[c]	( 871585.3.peg.2146 or 871585.3.peg.2147 )	-1000	1000	0	Citric acid cycle
SRB_SUCORNTC	N-succinyl-L-ornithine transcarbamylase	SRB_cbp[c] + SRB_sucorn[c] -> SRB_pi[c] + SRB_succitr_L[c]		0	1000	0	Arginine and proline metabolism
SRB_SUCpts	sucrose transport via PEP:Pyr PTS	SRB_pep[c] + SRB_sucr[e] -> SRB_pyr[c] + SRB_suc6p[c]	( Unknown and g.3519.peg.215 and Unknown and Unknown )	0	1000	0	Transport, extracellular
SRB_SULFACabc	sulfoacetate transport via ABC system	SRB_atp[c] + SRB_h2o[c] + SRB_sula[e] -> SRB_adp[c] + SRB_h[c] + SRB_pi[c] + SRB_sula[c]	(( g.3519.peg.181 or g.3519.peg.180 or g.3519.peg.294 or g.3519.peg.280 ) and ( g.3519.peg.127 or g.3519.peg.388 ) and ( g.3519.peg.225 or g.3519.peg.2922 or g.3519.peg.652 or g.3519.peg.654 or g.3519.peg.2799 ))	0	1000	0	Transport, extracellular
SRB_SULR	sulfite reductase (NADPH2)	SRB_HC00250[c] + 3 SRB_h2o[c] + 3 SRB_nadp[c] <=> 5 SRB_h[c] + 3 SRB_nadph[c] + SRB_so3[c]	( Unknown and g.3519.peg.1005 )	-1000	0	0	Sulfur metabolism
SRB_SULabc	sulfate transport via ABC system	SRB_atp[c] + SRB_h2o[c] + SRB_so4[e] -> SRB_adp[c] + SRB_h[c] + SRB_pi[c] + SRB_so4[c]	( g.3519.peg.1540 and g.3519.peg.1850 and g.3519.peg.1215 and g.3519.peg.1654 )	0	1000	0	Transport, extracellular
SRB_TALA	Transaldolase	SRB_cpd00102[c] + SRB_s7p[c] <=> SRB_e4p[c] + SRB_f6p[c]	871585.3.peg.1532	-1000	1000	0	Pentose phosphate pathway
SRB_TAUDO	Taurine dioxygenase	SRB_akg[c] + SRB_o2[c] + SRB_taur[c] -> SRB_aacald[c] + SRB_co2[c] + SRB_h[c] + SRB_so3[c] + SRB_succ[c]	g.3519.peg.3558	0	1000	0	Sulfur metabolism
SRB_TAURabc	taurine transport via ABC system	SRB_atp[c] + SRB_h2o[c] + SRB_taur[e] -> SRB_adp[c] + SRB_h[c] + SRB_pi[c] + SRB_taur[c]	((( g.3519.peg.127 or g.3519.peg.388 ) and ( g.3519.peg.181 or g.3519.peg.294 or g.3519.peg.180 or g.3519.peg.280 ) and ( g.3519.peg.2799 or g.3519.peg.654 or g.3519.peg.652 or g.3519.peg.2922 or g.3519.peg.225 )) or g.3519.peg.27 or g.3519.peg.3107 or g.3519.peg.3322 or g.3519.peg.3004 )	0	1000	0	Transport, extracellular
SRB_TDCOATA	tetradecanoyl-ACP[acyl-carrier-protein] transferase	SRB_coa[c] + SRB_myrsACP[c] <=> SRB_cpd11493[c] + SRB_tdcoa[c]	( g.3519.peg.3178 or g.3519.peg.3175 )	-1000	1000	0	Glycerophospholipid metabolism
SRB_TDG3PACT	Tetradecanoyl-CoA(myristoyl)-glycerol-3-phosphate O-acyltransferase	SRB_glyc3p[c] + SRB_tdcoa[c] <=> SRB_coa[c] + SRB_cpd15331[c]	g.3519.peg.1019	-1000	1000	0	Cell wall biosynthesis
SRB_TDPDRE	DTDP-4-Dehydrorhamnose 3, 5-Epimerase	SRB_dtdp4d6dg[c] -> SRB_dtdp4d6dm[c]	Unknown	0	1000	0	Cell wall biosynthesis
SRB_TDPDRRr	dTDP-4-dehydrorhamnose reductase, reversible	SRB_dtdp4d6dm[c] + SRB_h[c] + SRB_nadph[c] <=> SRB_dtdprmn[c] + SRB_nadp[c]	Unknown	-1000	1000	0	Lipopolysaccharide biosynthesis
SRB_TDPGDH	DTDPglucose 4, 6-Dehydratase	SRB_dtdpglu[c] -> SRB_dtdp4d6dg[c] + SRB_h2o[c]	Unknown	0	1000	0	Nucleotide sugar metabolism
SRB_TDSK	Tetraacyldisaccharide 4kinase	SRB_atp[c] + SRB_lipidA_HP[c] -> SRB_adp[c] + SRB_h[c] + SRB_lipidA[c]	g.3519.peg.3102	0	1000	0	Lipopolysaccharide biosynthesis
SRB_TECA2S140	Myristoyl-lipoteichoic acid synthesis n=24 linked glucose substituted	SRB_cpd15747[c] + 24 SRB_udpg[c] <=> SRB_cpd15756[c] + 24 SRB_h[c] + 24 SRB_udp[c]	( g.3519.peg.3396 or g.3519.peg.1107 or g.3519.peg.1326 or g.3519.peg.2718 or g.3519.peg.2009 )	-1000	1000	0	Cell wall biosynthesis
SRB_TECA2S160	Palmitoyl-lipoteichoic acid synthesis n=24 linked glucose substituted	SRB_cpd15746[c] + 24 SRB_udpg[c] <=> SRB_cpd15755[c] + 24 SRB_h[c] + 24 SRB_udp[c]	( g.3519.peg.3396 or g.3519.peg.1107 or g.3519.peg.1326 or g.3519.peg.2718 or g.3519.peg.2009 )	-1000	1000	0	Cell wall biosynthesis
SRB_TECA2S180	Stearoyl-lipoteichoic acsd synthesis n=24 linked glucose substituted	SRB_cpd15748[c] + 24 SRB_udpg[c] <=> SRB_cpd15757[c] + 24 SRB_h[c] + 24 SRB_udp[c]	( g.3519.peg.2009 or g.3519.peg.1326 or g.3519.peg.2718 or g.3519.peg.3396 or g.3519.peg.1107 )	-1000	1000	0	Cell wall biosynthesis
SRB_TECA2SAI15	Anteisopentadecanoyl-lipoteichoic acid synthesis n=24 linked glucose substituted	SRB_cpd15753[c] + 24 SRB_udpg[c] <=> SRB_cpd15762[c] + 24 SRB_h[c] + 24 SRB_udp[c]	( g.3519.peg.1326 or g.3519.peg.2718 or g.3519.peg.2009 or g.3519.peg.1107 or g.3519.peg.3396 )	-1000	1000	0	Cell wall biosynthesis
SRB_TECA2SAI17	Anteisoheptadecanoyl-lipoteichoic acid synthesis n=24 linked glucose substituted	SRB_cpd15750[c] + 24 SRB_udpg[c] <=> SRB_cpd15759[c] + 24 SRB_h[c] + 24 SRB_udp[c]	( g.3519.peg.3396 or g.3519.peg.1107 or g.3519.peg.2009 or g.3519.peg.1326 or g.3519.peg.2718 )	-1000	1000	0	Cell wall biosynthesis
SRB_TECA2SI14	Isotetradecanoyl-lipoteichoic acid synthesis n=24 linked glucose substituted	SRB_cpd15751[c] + 24 SRB_udpg[c] <=> SRB_cpd15760[c] + 24 SRB_h[c] + 24 SRB_udp[c]	( g.3519.peg.3396 or g.3519.peg.1107 or g.3519.peg.2718 or g.3519.peg.1326 or g.3519.peg.2009 )	-1000	1000	0	Cell wall biosynthesis
SRB_TECA2SI15	Isopentadecanoyl-lipoteichoic acid synthesis n=24 linked glucose substituted	SRB_cpd15752[c] + 24 SRB_udpg[c] <=> SRB_cpd15761[c] + 24 SRB_h[c] + 24 SRB_udp[c]	( g.3519.peg.2009 or g.3519.peg.1326 or g.3519.peg.2718 or g.3519.peg.1107 or g.3519.peg.3396 )	-1000	1000	0	Cell wall biosynthesis
SRB_TECA2SI16	Isohexadecanoyl-lipoteichoic acid synthesis n=24 linked glucose substituted	SRB_cpd15754[c] + 24 SRB_udpg[c] <=> SRB_cpd15763[c] + 24 SRB_h[c] + 24 SRB_udp[c]	( g.3519.peg.1326 or g.3519.peg.2718 or g.3519.peg.2009 or g.3519.peg.3396 or g.3519.peg.1107 )	-1000	1000	0	Cell wall biosynthesis
SRB_TECA2SI17	Isoheptadecanoyl-lipoteichoic acid synthesis n=24 linked glucose substituted	SRB_cpd15749[c] + 24 SRB_udpg[c] <=> SRB_cpd15758[c] + 24 SRB_h[c] + 24 SRB_udp[c]	( g.3519.peg.1107 or g.3519.peg.3396 or g.3519.peg.2009 or g.3519.peg.1326 or g.3519.peg.2718 )	-1000	1000	0	Cell wall biosynthesis
SRB_TFMO2	FMN-dependent monooxygenase taurine	SRB_fmnh2[c] + SRB_o2[c] + SRB_taur[c] -> SRB_aacald[c] + SRB_cpd00050[c] + SRB_h2o[c] + SRB_h[c] + SRB_so3[c]	( g.3519.peg.781 or g.3519.peg.480 or g.3519.peg.71 or g.3519.peg.42 or g.3519.peg.2140 )	0	1000	0	Sulfur metabolism
SRB_THD1	NAD(P) transhydrogenase (B-specific)	SRB_nad[c] + SRB_nadph[c] <=> SRB_nadh[c] + SRB_nadp[c]	( g.3519.peg.128 or g.3519.peg.2890 or g.3519.peg.2983 or g.3519.peg.2767 )	-1000	1000	0	NAD metabolism
SRB_THD2	NAD(P) transhydrogenase	2 SRB_h[e] + SRB_nadh[c] + SRB_nadp[c] -> 2 SRB_h[c] + SRB_nad[c] + SRB_nadph[c]	(( g.3519.peg.2767 and ( g.3519.peg.2890 or g.3519.peg.2983 )) or g.3519.peg.128 )	0	1000	0	NAD metabolism
SRB_THDPS	tetrahydrodipicolinate succinylase	SRB_h2o[c] + SRB_succoa[c] + SRB_thdp[c] -> SRB_coa[c] + SRB_sl2a6o[c]	( g.3519.peg.1945 or g.3519.peg.1945 )	0	1000	0	Lysine metabolism
SRB_THIORDXi	hydrogen peroxide reductase (thioredoxin)	SRB_h2o2[c] + SRB_trdrd[c] -> SRB_cpd11420[c] + 2 SRB_h2o[c]	( g.3519.peg.2190 or g.3519.peg.1036 )	0	1000	0	ROS detoxification
SRB_THMDt2r	Thymidine Transport in via Proton Symport Reversible	SRB_h[e] + SRB_thymd[e] <=> SRB_h[c] + SRB_thymd[c]		-1000	1000	0	Transport, extracellular
SRB_THMPPC	Thiamin diphosphate carboxylase	SRB_acald[c] + SRB_thmpp[c] <=> SRB_2ahethmpp[c]	( g.3519.peg.1488 or g.3519.peg.1488 )	-1000	1000	0	Glycolysis/gluconeogenesis
SRB_THMt3	Thiamine Transport in via Proton Antiport	SRB_h[c] + SRB_thm[e] <=> SRB_h[e] + SRB_thm[c]	( g.3519.peg.3105 or g.3519.peg.3094 )	-1000	1000	0	Transport, extracellular
SRB_THRD_L	L-Threonine Deaminase	SRB_thr__L[c] -> SRB_2obut[c] + SRB_nh3[c]	( 871585.3.peg.1391 or 871585.3.peg.2246 )	0	1000	0	Glycine, serine, alanine, and threonine metabolism
SRB_THRS	Threonine Synthase	SRB_h2o[c] + SRB_phom[c] -> SRB_pi[c] + SRB_thr__L[c]	871585.3.peg.3146	0	1000	0	Glycine, serine, alanine, and threonine metabolism
SRB_THRt2r	L-threonine reversible transport via proton symport	SRB_h[e] + SRB_thr__L[e] <=> SRB_h[c] + SRB_thr__L[c]		-1000	1000	0	Transport, extracellular
SRB_THZPSN	thiazole phosphate synthesis	SRB_atp[c] + SRB_cys__L[c] + SRB_dxyl5p[c] + SRB_tyr__L[c] -> SRB_4hba[c] + SRB_4mpetz[c] + SRB_ala__L[c] + SRB_amp[c] + SRB_co2[c] + SRB_h2o[c] + SRB_h[c] + SRB_ppi[c]	871585.3.peg.1755	0	1000	0	Thiamine metabolism
SRB_TKT1	Transketolase	SRB_r5p[c] + SRB_xu5p__D[c] <=> SRB_cpd00102[c] + SRB_s7p[c]	( 871585.3.peg.247 or 871585.3.peg.248 or 871585.3.peg.908 )	-1000	1000	0	Pentose phosphate pathway
SRB_TKT2	Transketolase	SRB_e4p[c] + SRB_xu5p__D[c] <=> SRB_cpd00102[c] + SRB_f6p[c]	( 871585.3.peg.247 or 871585.3.peg.248 or 871585.3.peg.908 )	-1000	1000	0	Pentose phosphate pathway
SRB_TMDK1	Thymidine Kinase (ATP:Thymidine)	SRB_atp[c] + SRB_thymd[c] -> SRB_adp[c] + SRB_dtmp[c] + SRB_h[c]		0	1000	0	Nucleotide interconversion
SRB_TMDK2	thymidine kinase GTPThymidine	SRB_gtp[c] + SRB_thymd[c] -> SRB_dtmp[c] + SRB_gdp[c] + SRB_h[c]		0	1000	0	Pyrimidine synthesis
SRB_TMDS	Thymidylate Synthase	SRB_dump[c] + SRB_mlthf[c] -> SRB_dhf[c] + SRB_dtmp[c]	g.3519.peg.2293	0	1000	0	Nucleotide interconversion
SRB_TMK	thiamine kinase	SRB_atp[c] + SRB_thm[c] -> SRB_adp[c] + SRB_h[c] + SRB_thmmp[c]		0	1000	0	Thiamine metabolism
SRB_TMN	thiaminase	SRB_h2o[c] + SRB_thm[c] -> SRB_4ahmmp[c] + SRB_4mhetz[c] + SRB_h[c]		0	1000	0	Thiamine metabolism
SRB_TMPK	thiamine-phosphate kinase	SRB_atp[c] + SRB_thmmp[c] -> SRB_adp[c] + SRB_thmpp[c]	g.3519.peg.2595	0	1000	0	Thiamine metabolism
SRB_TMPPP	thiamine-phosphate diphosphorylase	SRB_2mahmp[c] + SRB_4mpetz[c] + SRB_h[c] -> SRB_ppi[c] + SRB_thmmp[c]	871585.3.peg.1932	0	1000	0	Thiamine metabolism
SRB_TPI	Triose-Phosphate Isomerase	SRB_dhap[c] <=> SRB_cpd00102[c]	871585.3.peg.3236	-1000	1000	0	Glycolysis/gluconeogenesis
SRB_TRDOXOX	Peptide-methionine thioredoxin-disulfide S-oxidoreductase	SRB_cpd11420[c] + SRB_cpd12237[c] + SRB_h2o[c] <=> SRB_cpd14507[c] + SRB_trdrd[c]	g.3519.peg.3377	-1000	1000	0	Others
SRB_TRDRr	Thioredoxin reductase (EC 1.8.1.9)	SRB_cpd11420[c] + SRB_h[c] + SRB_nadph[c] <=> SRB_nadp[c] + SRB_trdrd[c]	( g.3519.peg.690 or g.3519.peg.533 )	-1000	1000	0	Sulfur metabolism
SRB_TRE6PP	trehalose-phosphatase	SRB_h2o[c] + SRB_tre6p[c] -> SRB_pi[c] + SRB_tre[c]	g.3519.peg.3509	0	1000	0	Starch and sucrose metabolism
SRB_TRE6PS	alpha,alpha-trehalose-phosphate synthase (UDP-forming)	SRB_g6p[c] + SRB_udpg[c] -> SRB_h[c] + SRB_tre6p[c] + SRB_udp[c]	g.3519.peg.3368	0	1000	0	Starch and sucrose metabolism
SRB_TREpts	trehalose transport via PEP:Pyr PTS	SRB_pep[c] + SRB_tre[e] -> SRB_pyr[c] + SRB_tre6p[c]	( Unknown and Unknown and g.3519.peg.215 and Unknown )	0	1000	0	Transport, extracellular
SRB_TRIOK	Triokinase	SRB_atp[c] + SRB_glyald[c] -> SRB_adp[c] + SRB_cpd00102[c] + SRB_h[c]	g.3519.peg.1882	0	1000	0	Fructose and mannose metabolism
SRB_TRPS1	tryptophan synthase (indoleglycerol phosphate)	SRB_3ig3p[c] + SRB_ser__L[c] -> SRB_cpd00102[c] + SRB_h2o[c] + SRB_trp__L[c]	( 871585.3.peg.2332 or 871585.3.peg.2337 )	0	1000	0	Tryptophan metabolism
SRB_TRPS2	tryptophan synthase (indole)	SRB_indole[c] + SRB_ser__L[c] -> SRB_h2o[c] + SRB_trp__L[c]	( 871585.3.peg.2332 or 871585.3.peg.2337 )	0	1000	0	Tryptophan metabolism
SRB_TRPS3	tryptophan synthase (indoleglycerol phosphate)	SRB_3ig3p[c] -> SRB_cpd00102[c] + SRB_indole[c]	( 871585.3.peg.2332 or 871585.3.peg.2337 )	0	1000	0	Tryptophan metabolism
SRB_TRPTA	tryptophan transaminase	SRB_akg[c] + SRB_trp__L[c] <=> SRB_glu__L[c] + SRB_indpyr[c]	871585.3.peg.3531	-1000	1000	0	Tryptophan metabolism
SRB_TRPt2r	L-tryptophan reversible transport via proton symport	SRB_h[e] + SRB_trp__L[e] <=> SRB_h[c] + SRB_trp__L[c]	( g.3519.peg.1175 or g.3519.peg.1829 or g.3519.peg.2564 or g.3519.peg.1695 or g.3519.peg.747 or g.3519.peg.1612 or g.3519.peg.2049 )	-1000	1000	0	Transport, extracellular
SRB_TRSARr	tartronate semialdehyde reductase	SRB_2h3opp[c] + SRB_h[c] + SRB_nadh[c] -> SRB_glyc__R[c] + SRB_nad[c]	( g.3519.peg.353 or g.3519.peg.2500 or g.3519.peg.353 or g.3519.peg.2500 )	0	1000	0	Glyoxylate and dicarboxylate metabolism
SRB_TRSARry	tartronate semialdehyde reductase, NADP	SRB_2h3opp[c] + SRB_h[c] + SRB_nadph[c] -> SRB_glyc__R[c] + SRB_nadp[c]	( g.3519.peg.353 or g.3519.peg.2500 or g.3519.peg.353 or g.3519.peg.2500 )	0	1000	0	Glyoxylate and dicarboxylate metabolism
SRB_TRYPTAt2	Tryptamine transport out via proton symport	SRB_h[c] + SRB_trypta[c] -> SRB_h[e] + SRB_trypta[e]		0	1000	0	Transport, extracellular
SRB_TSULST	Thiosulfate thiol sulfurtransferase	SRB_HC01501[c] + 2 SRB_gthrd[c] <=> SRB_HC00250[c] + SRB_gthox[c] + SRB_so3[c]	g.3519.peg.3442	-1000	1000	0	Sulfur metabolism
SRB_TSULabc	thiosulfate transport via ABC system	SRB_HC01501[e] + SRB_atp[c] + SRB_h2o[c] -> SRB_HC01501[c] + SRB_adp[c] + SRB_h[c] + SRB_pi[c]	( g.3519.peg.1215 or g.3519.peg.1654 )	0	1000	0	Transport, extracellular
SRB_TTDCAt2	Tetradecanoate transport via proton symport	SRB_h[e] + SRB_ttdca[e] -> SRB_h[c] + SRB_ttdca[c]	g.3519.peg.2434	0	1000	0	Transport, extracellular
SRB_TYMt2r	Tyramine transport in via proton symport reversible	SRB_h[e] + SRB_tym[e] <=> SRB_h[c] + SRB_tym[c]		-1000	1000	0	Transport, extracellular
SRB_TYRCBOX	L-Tyrosine Carboxy-Lyase	SRB_h[c] + SRB_tyr__L[c] -> SRB_co2[c] + SRB_tym[c]	g.3519.peg.2793	0	1000	0	Tyrosine metabolism
SRB_TYRTA	Tyrosine Transaminase	SRB_akg[c] + SRB_tyr__L[c] <=> SRB_34hpp[c] + SRB_glu__L[c]	871585.3.peg.3531	-1000	1000	0	Tyrosine metabolism
SRB_TYRt2r	L-tyrosine reversible transport via proton symport	SRB_h[e] + SRB_tyr__L[e] <=> SRB_h[c] + SRB_tyr__L[c]	( g.3519.peg.2564 or g.3519.peg.1612 or g.3519.peg.747 or g.3519.peg.2049 or g.3519.peg.1695 or g.3519.peg.1175 or g.3519.peg.1829 )	-1000	1000	0	Transport, extracellular
SRB_U23GAAT	UDP-3-O-(3-hydroxymyristoyl)glucosamine acyltransferase	SRB_3hmrsACP[c] + SRB_u3hga[c] -> SRB_cpd02835[c] + SRB_cpd11493[c] + SRB_h[c]	g.3519.peg.864	0	1000	0	Lipopolysaccharide biosynthesis
SRB_UAAGDS	UDP-N-acetylmuramoyl-L-alanyl-D-glutamyl-meso-2,6-diaminopimelate synthetase	SRB_26dap__M[c] + SRB_atp[c] + SRB_cpd00525[c] -> SRB_adp[c] + SRB_h[c] + SRB_pi[c] + SRB_ugmd[c]	g.3519.peg.1133	0	1000	0	Cell wall biosynthesis
SRB_UAG2E	UDP-N-acetylglucosamine 2-epimerase	SRB_uacgam[c] <=> SRB_uacmam[c]	g.3519.peg.2921	-1000	1000	0	Aminosugar metabolism
SRB_UAG2EMA	UDP-N-acetyl-D-glucosamine 2-epimerase (Hydrolysis)	SRB_h2o[c] + SRB_uacgam[c] <=> SRB_acmana[c] + SRB_h[c] + SRB_udp[c]	g.3519.peg.2921	-1000	1000	0	Aminosugar metabolism
SRB_UAG4E	UDP-N-Acetylglucosamine 4-Epimerase	SRB_uacgam[c] <=> SRB_uacgala[c]	( g.3519.peg.2315 or g.3519.peg.758 )	-1000	1000	0	Aminosugar metabolism
SRB_UAGAAT	UDP-N-acetylglucosamine acyltransferase	SRB_3hmrsACP[c] + SRB_uacgam[c] <=> SRB_cpd02886[c] + SRB_cpd11493[c]	( g.3519.peg.404 or g.3519.peg.539 )	-1000	1000	0	Aminosugar metabolism
SRB_UAGCVT_r	UDP-N-acetylglucosamine 1-carboxyvinyltransferase (EC 2.5.1.7)	SRB_pep[c] + SRB_uacgam[c] <=> SRB_pi[c] + SRB_uaccg[c]	g.3519.peg.2839	-1000	1000	0	Aminosugar metabolism
SRB_UAGDP	UDP-N-Acetylglucosamine Diphosphorylase	SRB_cpd02611[c] + SRB_h[c] + SRB_utp[c] -> SRB_ppi[c] + SRB_uacgam[c]	871585.3.peg.2863	0	1000	0	Aminosugar metabolism
SRB_UAGPT3	UDP-N-acetylglucosamine-N-acetylmuramyl-(pentapeptide)pyrophosphoryl-undecaprenol N-acetylglucosamine transferase	SRB_cpd03494[c] + SRB_uacgam[c] -> SRB_cpd03495[c] + SRB_h[c] + SRB_udp[c]	g.3519.peg.2450	0	1000	0	Cell wall biosynthesis
SRB_UAMAGS	UDP-N-acetylmuramoyl-L-alanyl-D-glutamate synthetase	SRB_atp[c] + SRB_glu__D[c] + SRB_uama[c] -> SRB_adp[c] + SRB_cpd00525[c] + SRB_h[c] + SRB_pi[c]	g.3519.peg.2016	0	1000	0	Cell wall biosynthesis
SRB_UAMAS	UDP-N-acetylmuramoyl-L-alanine synthetase	SRB_ala__L[c] + SRB_atp[c] + SRB_uamr[c] -> SRB_adp[c] + SRB_h[c] + SRB_pi[c] + SRB_uama[c]	g.3519.peg.2379	0	1000	0	Cell wall biosynthesis
SRB_UAPGR	UDP-N-acetylenolpyruvoylglucosamine reductase	SRB_h[c] + SRB_nadph[c] + SRB_uaccg[c] -> SRB_nadp[c] + SRB_uamr[c]	g.3519.peg.953	0	1000	0	Cell wall biosynthesis
SRB_UDCPDP	undecaprenyl-diphosphatase	SRB_h2o[c] + SRB_udcpdp[c] -> SRB_cpd00286[c] + SRB_h[c] + SRB_pi[c]	g.3519.peg.1913	0	1000	0	Cell wall biosynthesis
SRB_UDCPDPS	Undecaprenyl diphosphate synthase	SRB_frdp[c] + 8 SRB_ipdp[c] -> 8 SRB_ppi[c] + SRB_udcpdp[c]	g.3519.peg.644	0	1000	0	Cell wall biosynthesis
SRB_UDPG4E	UDPglucose 4-Epimerase	SRB_udpg[c] <=> SRB_udpgal[c]	( g.3519.peg.2315 or g.3519.peg.758 )	-1000	1000	0	Galactose metabolism
SRB_UDPGDr	UDPglucoseNAD+ oxidoreductase	SRB_h2o[c] + 2 SRB_nad[c] + SRB_udpg[c] <=> 3 SRB_h[c] + 2 SRB_nadh[c] + SRB_udpglcur[c]	( g.3519.peg.2179 or g.3519.peg.2913 )	-1000	1000	0	Pentose and glucuronate interconversions
SRB_UGLYCH	Ureidoglycolate hydrolase	SRB_h2o[c] + 2 SRB_h[c] + SRB_urdglyc[c] -> SRB_co2[c] + SRB_glx[c] + 2 SRB_nh3[c]	g.3519.peg.2024	0	1000	0	Nitrogen metabolism
SRB_UGMDDS	UDP-N-acetylmuramoyl-L-alanyl-D-glutamyl-meso-2,6-diaminopimeloyl-D-alanyl-D-alanine synthetase	SRB_alaala[c] + SRB_atp[c] + SRB_ugmd[c] -> SRB_adp[c] + SRB_cpd02968[c] + SRB_h[c] + SRB_pi[c]	Unknown	0	1000	0	Cell wall biosynthesis
SRB_UHGADA	UDP-3-O-acetylglucosamine deacetylase	SRB_cpd02886[c] + SRB_h2o[c] -> SRB_ac[c] + SRB_u3hga[c]	g.3519.peg.1821	0	1000	0	Lipopolysaccharide biosynthesis
SRB_UMPK	UMP Kinase	SRB_atp[c] + SRB_ump[c] <=> SRB_adp[c] + SRB_udp[c]	871585.3.peg.1454	-1000	1000	0	Nucleotide interconversion
SRB_UP4GH	P1,P4-Bis(5-nucleosyl)-tetraphosphate nucleotidohydrolase	SRB_cpd03706[c] + SRB_h2o[c] <=> 2 SRB_h[c] + SRB_ump[c] + SRB_utp[c]	g.3519.peg.61	-1000	1000	0	Pyrimidine catabolism
SRB_UPP3MT	uroporphyrinogen methyltransferase	2 SRB_amet[c] + SRB_uppg3[c] -> 2 SRB_ahcys[c] + SRB_cpd01620[c] + SRB_h[c]		0	1000	0	Vitamin B12 metabolism
SRB_UPP3MT3	S adenosyl L methionine uroporphyrinogen III C methyltransferase	SRB_amet[c] + SRB_uppg3[c] <=> SRB_ahcys[c] + SRB_cpd11206[c] + SRB_h[c]	g.3519.peg.1869	-1000	1000	0	Vitamin B12 metabolism
SRB_UPP3S	Uroporphyrinogen-Iii Synthase	SRB_hmbil[c] -> SRB_h2o[c] + SRB_uppg3[c]	g.3519.peg.2760	0	1000	0	Heme synthesis
SRB_UPPDC1	Uroporphyrinogen Decarboxylase (Uroporphyrinogen Iii)	4 SRB_h[c] + SRB_uppg3[c] -> 4 SRB_co2[c] + SRB_cpppg3[c]	g.3519.peg.779	0	1000	0	Heme synthesis
SRB_UPPRT	uracil phosphoribosyltransferase	SRB_prpp[c] + SRB_ura[c] -> SRB_ppi[c] + SRB_ump[c]	( Unknown and g.3519.peg.2061 )	0	1000	0	Nucleotide salvage pathway
SRB_URAt2	uracil transport in via proton symport	SRB_h[e] + SRB_ura[e] -> SRB_h[c] + SRB_ura[c]	( g.3519.peg.3105 or g.3519.peg.3094 )	0	1000	0	Transport, extracellular
SRB_URCN	Urocanase	SRB_cpd00581[c] + SRB_h2o[c] -> SRB_4izp[c]	g.3519.peg.2613	0	1000	0	Histidine metabolism
SRB_URDGLYAH	Ureidoglycine aminohydrolase	SRB_cpd01419[c] + SRB_h2o[c] <=> SRB_nh3[c] + SRB_urdglyc[c]	g.3519.peg.1403	-1000	1000	0	Purine catabolism
SRB_UREA	urease	SRB_h2o[c] + 2 SRB_h[c] + SRB_urea[c] -> SRB_co2[c] + 2 SRB_nh3[c]	(( g.3519.peg.2977 and g.3519.peg.2848 and g.3519.peg.2257 ) or ( g.3519.peg.2975 and g.3519.peg.2660 and g.3519.peg.2770 and g.3519.peg.2639 ) or g.3519.peg.1403 )	0	1000	0	Arginine and proline metabolism
SRB_URIDK3	ATP:dUMP Phosphotransferase	SRB_atp[c] + SRB_dump[c] -> SRB_adp[c] + SRB_dudp[c]	g.3519.peg.1745	0	1000	0	Nucleotide interconversion
SRB_URIK1	Uridine Kinase (ATP:Uridine)	SRB_atp[c] + SRB_uri[c] -> SRB_adp[c] + SRB_h[c] + SRB_ump[c]		0	1000	0	Pyrimidine synthesis
SRB_URIt2r	Uridine Transport in via Proton Symport Reversible	SRB_h[e] + SRB_uri[e] <=> SRB_h[c] + SRB_uri[c]		-1000	1000	0	Transport, extracellular
SRB_USHD	UDP-sugar hydrolase	SRB_cpd02835[c] + SRB_h2o[c] -> 2 SRB_h[c] + SRB_lipidX[c] + SRB_ump[c]	g.3519.peg.778	0	1000	0	Lipopolysaccharide biosynthesis
SRB_UTPATPT	Uridine triphosphate:AMP phosphotransferase	SRB_amp[c] + SRB_utp[c] <=> SRB_adp[c] + SRB_udp[c]	871585.3.peg.304	-1000	1000	0	Nucleotide interconversion
SRB_VALTA	Valine Transaminase	SRB_akg[c] + SRB_val__L[c] <=> SRB_3mob[c] + SRB_glu__L[c]	871585.3.peg.2371	-1000	1000	0	Valine, leucine, and isoleucine metabolism
SRB_VALt2r	L-valine reversible transport via proton symport	SRB_h[e] + SRB_val__L[e] <=> SRB_h[c] + SRB_val__L[c]	g.3519.peg.722	-1000	1000	0	Transport, extracellular
SRB_XANt2	xanthine transport in via proton symport	SRB_h[e] + SRB_xan[e] -> SRB_h[c] + SRB_xan[c]	( g.3519.peg.1723 or g.3519.peg.2395 )	0	1000	0	Transport, extracellular
SRB_XPPT	xanthine phosphoribosyltransferase	SRB_prpp[c] + SRB_xan[c] -> SRB_ppi[c] + SRB_xmp[c]	( g.3519.peg.1863 or g.3519.peg.1526 )	0	1000	0	Purine catabolism
SRB_XYLI1	xylose isomerase	SRB_xyl__D[c] <=> SRB_xylu__D[c]	g.3519.peg.2456	-1000	1000	0	Pentose and glucuronate interconversions
SRB_YUMPS	yUMP synthetase	SRB_r5p[c] + SRB_ura[c] <=> SRB_h2o[c] + SRB_psd5p[c]	(( g.3519.peg.1993 and ( g.3519.peg.2562 or g.3519.peg.1402 )) or ( g.3519.peg.3192 and ( g.3519.peg.2797 or g.3519.peg.1307 ) and g.3519.peg.351 and g.3519.peg.186 and Unknown and ( g.3519.peg.2300 or g.3519.peg.2687 )))	-1000	1000	0	Pyrimidine synthesis
SRB_ZN2t4	ZN2t4	SRB_HC02172[c] + SRB_h[e] + SRB_k[e] <=> SRB_HC02172[e] + SRB_h[c] + SRB_k[c]	( g.3519.peg.2713 or g.3519.peg.1834 or g.3519.peg.1200 or g.3519.peg.2415 )	-1000	1000	0	Transport, extracellular
SRB_ZNabc	zinc transport via ABC system	SRB_HC02172[e] + SRB_atp[c] + SRB_h2o[c] -> SRB_HC02172[c] + SRB_adp[c] + SRB_h[c] + SRB_pi[c]	( g.3519.peg.2594 and g.3519.peg.2350 and g.3519.peg.2790 )	0	1000	0	Transport, extracellular
SRB_r0010	Hydrogen-Peroxide:Hydrogen-Peroxide Oxidoreductase Ec:1.11.1.6	2 SRB_h2o2[c] -> 2 SRB_h2o[c] + SRB_o2[c]	( g.3519.peg.2561 or g.3519.peg.3163 or g.3519.peg.3214 or g.3519.peg.360 or g.3519.peg.360 or g.3519.peg.3214 or g.3519.peg.2561 or g.3519.peg.3163 )	0	1000	0	ROS detoxification
SRB_r0060	L-Serine Ammonia-Lyase Ec:4.3.1.17	SRB_ser__L[c] -> SRB_nh3[c] + SRB_pyr[c]	( g.3519.peg.3029 and g.3519.peg.3029 )	0	1000	0	Methionine and cysteine metabolism
SRB_r0082	Oxalosuccinate:NADP+ Oxidoreductase (Decarboxylating) Ec:1.1.1.42	SRB_HC01434[c] + SRB_h[c] -> SRB_akg[c] + SRB_co2[c]	( g.3519.peg.1297 or g.3519.peg.1472 or g.3519.peg.1341 or g.3519.peg.1714 )	0	1000	0	Citric acid cycle
SRB_r0120	GTP 7, 8-8, 9-Dihydrolase	SRB_gtp[c] + SRB_h2o[c] -> SRB_HC01651[c]	g.3519.peg.704	0	1000	0	Folate metabolism
SRB_r0127	L-Asparagine Amidohydrolase / Cyanoamino Acid Metabolism / Nitrogen Metabolism Ec:3.5.1.1 Ec:3.5.1.38	SRB_asn__L[c] + SRB_h2o[c] -> SRB_asp__L[c] + SRB_nh3[c]	( 871585.3.peg.3331 or 871585.3.peg.846 )	0	1000	0	Alanine and aspartate metabolism
SRB_r0163c	2-oxoglutarate dehydrogenase	SRB_akg[c] + SRB_h[c] + SRB_thmpp[c] -> SRB_HC01435[c] + SRB_co2[c]	g.3519.peg.1148	0	1000	0	Citric acid cycle
SRB_r0220	Propinol Adenylate:Coa Ligase (AMP-Forming) Ec:6.2.1.17 Ec:6.2.1.1	SRB_HC01668[c] + SRB_coa[c] <=> SRB_amp[c] + SRB_h[c] + SRB_ppcoa[c]	( g.3519.peg.1885 or g.3519.peg.2062 or g.3519.peg.2207 or g.3519.peg.1653 )	-1000	1000	0	Unassigned
SRB_r0318i	Propanoate:CoA ligase (AMP-forming) irreversible	SRB_atp[c] + SRB_h[c] + SRB_ppa[c] -> SRB_HC01668[c] + SRB_ppi[c]	( g.3519.peg.2062 or g.3519.peg.2207 or g.3519.peg.1653 or g.3519.peg.1885 )	0	1000	0	Unassigned
SRB_r0339	ATP:(R)-Glycerate 3-Phosphotransferase Ec:2.7.1.31	SRB_atp[c] + SRB_glyc__R[c] -> SRB_3pg[c] + SRB_adp[c] + SRB_h[c]	g.3519.peg.1882	0	1000	0	Pentose phosphate pathway
SRB_r0345	ATP:AMP Phosphotransferase Ec:2.7.4.11	SRB_atp[c] + SRB_damp[c] <=> SRB_adp[c] + SRB_dadp[c]	g.3519.peg.2688	-1000	1000	0	Nucleotide interconversion
SRB_r0392	D-Glyceraldehyde:NAD+ Oxidoreductase Ec:1.2.1.3	SRB_glyald[c] + SRB_h2o[c] + SRB_nad[c] <=> SRB_glyc__R[c] + 2 SRB_h[c] + SRB_nadh[c]	( g.3519.peg.2048 or g.3519.peg.990 or g.3519.peg.1698 or g.3519.peg.1479 or g.3519.peg.3340 or g.3519.peg.715 )	-1000	1000	0	Pentose phosphate pathway
SRB_r0422	Isocitrate:NADP+ Oxidoreductase (Decarboxylating) Ec:1.1.1.42	SRB_icit[c] + SRB_nadp[c] <=> SRB_HC01434[c] + SRB_h[c] + SRB_nadph[c]	( g.3519.peg.1297 or g.3519.peg.1341 or g.3519.peg.1472 or g.3519.peg.1714 )	-1000	1000	0	Citric acid cycle
SRB_r0502	Xanthine:NAD+ Oxidoreductase	SRB_h2o[c] + SRB_nad[c] + SRB_xan[c] -> SRB_h[c] + SRB_nadh[c] + SRB_urate[c]	( g.3519.peg.273 and g.3519.peg.597 and g.3519.peg.597 )	0	1000	0	Purine catabolism
SRB_r0556ci	succinyl-CoA:enzyme N6-(dihydrolipoyl)lysine S-succinyltransferase, irreversible	SRB_dhlam[c] + SRB_succoa[c] -> SRB_coa[c] + SRB_cpd00860[c]	g.3519.peg.1567	0	1000	0	Citric acid cycle
SRB_r0570	2-Deoxy-D-Ribose 1-Phosphate 1, 5-Phosphomutase Ec:5.4.2.7	SRB_2dr1p[c] <=> SRB_2dr5p[c]	( g.3519.peg.344 or g.3519.peg.461 )	-1000	1000	0	Pentose phosphate pathway
SRB_r0671	(R)-4-Phosphopantothenate:L-Cysteine Ligase Ec:6.3.2.5	SRB_4ppan[c] + SRB_ctp[c] + SRB_cys__L[c] -> SRB_4ppcys[c] + SRB_cmp[c] + SRB_h[c] + SRB_ppi[c]	g.3519.peg.1038	0	1000	0	CoA synthesis
SRB_r0708	2-Amino-4-Hydroxy-6- (Erythro-1, 2, 3-Trihydroxypropyl) Dihydropteridine Triphosphate 7, 8-8, 9-Dihydrolase	SRB_ahdt[c] + SRB_h2o[c] -> SRB_HC01710[c]	g.3519.peg.704	0	1000	0	Folate metabolism
SRB_r0739	Alcohol Dehydrogenase Bile Acid Biosynthesis	SRB_nad[c] + SRB_xol7ah3[c] <=> SRB_h[c] + SRB_nadh[c] + SRB_xol7ah2al[c]	( g.3519.peg.727 or g.3519.peg.2001 or g.3519.peg.1172 or g.3519.peg.450 )	-1000	1000	0	Bile acid synthesis
SRB_r0775	Formamidopyrimidine Nucleoside Triphosphate 7, 8-8, 9-Dihydrolase	SRB_HC01651[c] + SRB_h2o[c] -> SRB_HC01652[c] + SRB_for[c] + SRB_h[c]	g.3519.peg.704	0	1000	0	Folate metabolism
SRB_r0777	GTP 7, 8-8, 9-Dihydrolase	SRB_HC01652[c] -> SRB_HC01710[c]	g.3519.peg.704	0	1000	0	Folate metabolism
SRB_r0792	5-Methyltetrahydrofolate:NAD+ Oxidoreductase / Ec:1.5.1.20	SRB_5mthf[c] + SRB_nad[c] <=> 2 SRB_h[c] + SRB_mlthf[c] + SRB_nadh[c]	( g.3519.peg.34 or g.3519.peg.791 )	-1000	1000	0	Folate metabolism
SRB_r1384	Guanosine Aminohydrolase	SRB_gsn[c] + SRB_h2o[c] + SRB_h[c] <=> SRB_nh3[c] + SRB_xtsn[c]	g.3519.peg.2181	-1000	1000	0	Nucleotide interconversion
SRB_r1667	Y+Lat2 Utilized Transport	SRB_arg__L[e] + SRB_orn[c] <=> SRB_arg__L[c] + SRB_orn[e]	g.3519.peg.1238	-1000	1000	0	Transport, extracellular
SRB_r2137	Major Facilitator(MFS) TCDB:2.A.1.14.6	SRB_cl[e] <=> SRB_cl[c]	( g.3519.peg.3081 or g.3519.peg.3019 )	-1000	1000	0	Transport, extracellular
SRB_IEX_12dgr180[u]tr	SRB_IEX_12dgr180[u]tr	SRB_12dgr180[e] <=> 12dgr180[u]		-1000	1000	0	Transport, intercellular
SRB_IEX_26dap__M[u]tr	SRB_IEX_26dap__M[u]tr	SRB_26dap__M[e] <=> 26dap__M[u]		-1000	1000	0	Transport, intercellular
SRB_IEX_2dmmq8[u]tr	SRB_IEX_2dmmq8[u]tr	SRB_2dmmq8[e] <=> 2dmmq8[u]		-1000	1000	0	Transport, intercellular
SRB_IEX_2hyoxplac[u]tr	SRB_IEX_2hyoxplac[u]tr	SRB_2hyoxplac[e] <=> 2hyoxplac[u]		-1000	1000	0	Transport, intercellular
SRB_IEX_2obut[u]tr	SRB_IEX_2obut[u]tr	SRB_2obut[e] <=> 2obut[u]		-1000	1000	0	Transport, intercellular
SRB_IEX_34dhphe[u]tr	SRB_IEX_34dhphe[u]tr	SRB_34dhphe[e] <=> 34dhphe[u]		-1000	1000	0	Transport, intercellular
SRB_IEX_3mop[u]tr	SRB_IEX_3mop[u]tr	SRB_3mop[e] <=> 3mop[u]		-1000	1000	0	Transport, intercellular
SRB_IEX_4abz[u]tr	SRB_IEX_4abz[u]tr	SRB_4abz[e] <=> 4abz[u]		-1000	1000	0	Transport, intercellular
SRB_IEX_4hoxpacd[u]tr	SRB_IEX_4hoxpacd[u]tr	SRB_4hoxpacd[e] <=> 4hoxpacd[u]		-1000	1000	0	Transport, intercellular
SRB_IEX_4hphac[u]tr	SRB_IEX_4hphac[u]tr	SRB_4hphac[e] <=> 4hphac[u]		-1000	1000	0	Transport, intercellular
SRB_IEX_HC00250[u]tr	SRB_IEX_sulfide[u]tr	SRB_HC00250[e] <=> HC00250[u]		-1000	6.2775	0	Transport, intercellular
SRB_IEX_HC00319[u]tr	SRB_IEX_HC00319[u]tr	SRB_HC00319[e] <=> HC00319[u]		-1000	1000	0	Transport, intercellular
SRB_IEX_HC01161[u]tr	SRB_IEX_apoprotein[u]tr	SRB_HC01161[e] <=> HC01161[u]		-1000	1000	0	Transport, intercellular
SRB_IEX_HC01501[u]tr	SRB_IEX_HC01501[u]tr	SRB_HC01501[e] <=> HC01501[u]		-1000	1000	0	Transport, intercellular
SRB_IEX_HC02172[u]tr	SRB_IEX_HC02172[u]tr	SRB_HC02172[e] <=> HC02172[u]		-1000	1000	0	Transport, intercellular
SRB_IEX_L_alagly[u]tr	SRB_IEX_L_alagly[u]tr	SRB_L_alagly[e] <=> L_alagly[u]		-1000	1000	0	Transport, intercellular
SRB_IEX_Lcyst[u]tr	SRB_IEX_Lcyst[u]tr	SRB_Lcyst[e] <=> Lcyst[u]		-1000	1000	0	Transport, intercellular
SRB_IEX_Lkynr[u]tr	SRB_IEX_Lkynr[u]tr	SRB_Lkynr[e] <=> Lkynr[u]		-1000	1000	0	Transport, intercellular
SRB_IEX_M02447[u]tr	SRB_IEX_M02447[u]tr	SRB_M02447[e] <=> M02447[u]		-1000	1000	0	Transport, intercellular
SRB_IEX_ac[u]tr	SRB_IEX_ac[u]tr	SRB_ac[e] <=> ac[u]		-1000	1000	0	Transport, intercellular
SRB_IEX_acac[u]tr	SRB_IEX_acac[u]tr	SRB_acac[e] <=> acac[u]		-1000	1000	0	Transport, intercellular
SRB_IEX_acgam[u]tr	SRB_IEX_acgam[u]tr	SRB_acgam[e] <=> acgam[u]		-1000	1000	0	Transport, intercellular
SRB_IEX_acoa[u]tr	SRB_IEX_acoa[u]tr	SRB_acoa[e] <=> acoa[u]		-1000	1000	0	Transport, intercellular
SRB_IEX_adn[u]tr	SRB_IEX_adn[u]tr	SRB_adn[e] <=> adn[u]		-1000	1000	0	Transport, intercellular
SRB_IEX_adocbl[u]tr	SRB_IEX_adocbl[u]tr	SRB_adocbl[e] <=> adocbl[u]		-1000	1000	0	Transport, intercellular
SRB_IEX_ala_L_Thr__L[u]tr	SRB_IEX_ala_L_Thr__L[u]tr	SRB_ala_L_Thr__L[e] <=> ala_L_Thr__L[u]		-1000	1000	0	Transport, intercellular
SRB_IEX_ala_L_asp__L[u]tr	SRB_IEX_ala_L_asp__L[u]tr	SRB_ala_L_asp__L[e] <=> ala_L_asp__L[u]		-1000	1000	0	Transport, intercellular
SRB_IEX_ala_L_gln__L[u]tr	SRB_IEX_ala_L_gln__L[u]tr	SRB_ala_L_gln__L[e] <=> ala_L_gln__L[u]		-1000	1000	0	Transport, intercellular
SRB_IEX_ala_L_glu__L[u]tr	SRB_IEX_ala_L_glu__L[u]tr	SRB_ala_L_glu__L[e] <=> ala_L_glu__L[u]		-1000	1000	0	Transport, intercellular
SRB_IEX_ala_L_leu__L[u]tr	SRB_IEX_ala_L_leu__L[u]tr	SRB_ala_L_leu__L[e] <=> ala_L_leu__L[u]		-1000	1000	0	Transport, intercellular
SRB_IEX_ala__D[u]tr	SRB_IEX_ala__D[u]tr	SRB_ala__D[e] <=> ala__D[u]		-1000	1000	0	Transport, intercellular
SRB_IEX_ala__L[u]tr	SRB_IEX_ala__L[u]tr	SRB_ala__L[e] <=> ala__L[u]		-1000	1000	0	Transport, intercellular
SRB_IEX_alltn[u]tr	SRB_IEX_alltn[u]tr	SRB_alltn[e] <=> alltn[u]		-1000	1000	0	Transport, intercellular
SRB_IEX_arg__L[u]tr	SRB_IEX_arg__L[u]tr	SRB_arg__L[e] <=> arg__L[u]		-1000	1000	0	Transport, intercellular
SRB_IEX_asn__L[u]tr	SRB_IEX_asn__L[u]tr	SRB_asn__L[e] <=> asn__L[u]		-1000	1000	0	Transport, intercellular
SRB_IEX_asp__L[u]tr	SRB_IEX_asp__L[u]tr	SRB_asp__L[e] <=> asp__L[u]		-1000	1000	0	Transport, intercellular
SRB_IEX_bhb[u]tr	SRB_IEX_bhb[u]tr	SRB_bhb[e] <=> bhb[u]		-1000	1000	0	Transport, intercellular
SRB_IEX_but[u]tr	SRB_IEX_but[u]tr	SRB_but[e] <=> but[u]		-1000	1000	0	Transport, intercellular
SRB_IEX_butso3[u]tr	SRB_IEX_butso3[u]tr	SRB_butso3[e] <=> butso3[u]		-1000	1000	0	Transport, intercellular
SRB_IEX_ca2[u]tr	SRB_IEX_ca2[u]tr	SRB_ca2[e] <=> ca2[u]		-1000	1000	0	Transport, intercellular
SRB_IEX_cbl1[u]tr	SRB_IEX_cbl1[u]tr	SRB_cbl1[e] <=> cbl1[u]		-1000	1000	0	Transport, intercellular
SRB_IEX_cbl2[u]tr	SRB_IEX_cbl2[u]tr	SRB_cbl2[e] <=> cbl2[u]		-1000	1000	0	Transport, intercellular
SRB_IEX_cd2[u]tr	SRB_IEX_cd2[u]tr	SRB_cd2[e] <=> cd2[u]		-1000	1000	0	Transport, intercellular
SRB_IEX_cgly[u]tr	SRB_IEX_cgly[u]tr	SRB_cgly[e] <=> cgly[u]		-1000	1000	0	Transport, intercellular
SRB_IEX_chol[u]tr	SRB_IEX_chol[u]tr	SRB_chol[e] <=> chol[u]		-1000	1000	0	Transport, intercellular
SRB_IEX_chor[u]tr	SRB_IEX_chor[u]tr	SRB_chor[e] <=> chor[u]		-1000	1000	0	Transport, intercellular
SRB_IEX_cit[u]tr	SRB_IEX_cit[u]tr	SRB_cit[e] <=> cit[u]		-1000	1000	0	Transport, intercellular
SRB_IEX_cl[u]tr	SRB_IEX_cl[u]tr	SRB_cl[e] <=> cl[u]		-1000	1000	0	Transport, intercellular
SRB_IEX_co2[u]tr	SRB_IEX_co2[u]tr	SRB_co2[e] <=> co2[u]		0	1000	0	Transport, intercellular
SRB_IEX_coa[u]tr	SRB_IEX_coa[u]tr	SRB_coa[e] <=> coa[u]		-1000	1000	0	Transport, intercellular
SRB_IEX_cobalt2[u]tr	SRB_IEX_cobalt2[u]tr	SRB_cobalt2[e] <=> cobalt2[u]		-1000	1000	0	Transport, intercellular
SRB_IEX_cpd00028[u]tr	SRB_IEX_cpd00028[u]tr	SRB_cpd00028[e] <=> cpd00028[u]		-1000	1000	0	Transport, intercellular
SRB_IEX_cpd00082[u]tr	SRB_IEX_cpd00082[u]tr	SRB_cpd00082[e] <=> cpd00082[u]		-1000	1000	0	Transport, intercellular
SRB_IEX_cpd00430[u]tr	SRB_IEX_cpd00430[u]tr	SRB_cpd00430[e] <=> cpd00430[u]		-1000	1000	0	Transport, intercellular
SRB_IEX_cpd00490[u]tr	SRB_IEX_cpd00490[u]tr	SRB_cpd00490[e] <=> cpd00490[u]		-1000	1000	0	Transport, intercellular
SRB_IEX_cpd00609[u]tr	SRB_IEX_cpd00609[u]tr	SRB_cpd00609[e] <=> cpd00609[u]		-1000	1000	0	Transport, intercellular
SRB_IEX_cpd03696[u]tr	SRB_IEX_cpd03696[u]tr	SRB_cpd03696[e] <=> cpd03696[u]		-1000	1000	0	Transport, intercellular
SRB_IEX_cpd03724[u]tr	SRB_IEX_cpd03724[u]tr	SRB_cpd03724[e] <=> cpd03724[u]		-1000	1000	0	Transport, intercellular
SRB_IEX_cpd11575[u]tr	SRB_IEX_cpd11575[u]tr	SRB_cpd11575[e] <=> cpd11575[u]		-1000	1000	0	Transport, intercellular
SRB_IEX_cpd11584[u]tr	SRB_IEX_cpd11584[u]tr	SRB_cpd11584[e] <=> cpd11584[u]		-1000	1000	0	Transport, intercellular
SRB_IEX_cpd11589[u]tr	SRB_IEX_cpd11589[u]tr	SRB_cpd11589[e] <=> cpd11589[u]		-1000	1000	0	Transport, intercellular
SRB_IEX_cpd15603[u]tr	SRB_IEX_cpd15603[u]tr	SRB_cpd15603[e] <=> cpd15603[u]		-1000	1000	0	Transport, intercellular
SRB_IEX_cpd15604[u]tr	SRB_IEX_cpd15604[u]tr	SRB_cpd15604[e] <=> cpd15604[u]		-1000	1000	0	Transport, intercellular
SRB_IEX_cpd15605[u]tr	SRB_IEX_cpd15605[u]tr	SRB_cpd15605[e] <=> cpd15605[u]		-1000	1000	0	Transport, intercellular
SRB_IEX_cpd15606[u]tr	SRB_IEX_cpd15606[u]tr	SRB_cpd15606[e] <=> cpd15606[u]		-1000	1000	0	Transport, intercellular
SRB_IEX_csn[u]tr	SRB_IEX_csn[u]tr	SRB_csn[e] <=> csn[u]		-1000	1000	0	Transport, intercellular
SRB_IEX_cu2[u]tr	SRB_IEX_cu2[u]tr	SRB_cu2[e] <=> cu2[u]		-1000	1000	0	Transport, intercellular
SRB_IEX_cynt[u]tr	SRB_IEX_cynt[u]tr	SRB_cynt[e] <=> cynt[u]		-1000	1000	0	Transport, intercellular
SRB_IEX_cys__L[u]tr	SRB_IEX_cys__L[u]tr	SRB_cys__L[e] <=> cys__L[u]		-1000	1000	0	Transport, intercellular
SRB_IEX_cytd[u]tr	SRB_IEX_cytd[u]tr	SRB_cytd[e] <=> cytd[u]		-1000	1000	0	Transport, intercellular
SRB_IEX_dad_2[u]tr	SRB_IEX_dad_2[u]tr	SRB_dad_2[e] <=> dad_2[u]		-1000	1000	0	Transport, intercellular
SRB_IEX_dopa[u]tr	SRB_IEX_dopa[u]tr	SRB_dopa[e] <=> dopa[u]		-1000	1000	0	Transport, intercellular
SRB_IEX_eths[u]tr	SRB_IEX_eths[u]tr	SRB_eths[e] <=> eths[u]		-1000	1000	0	Transport, intercellular
SRB_IEX_fa[u]tr	SRB_IEX_fa[u]tr	SRB_fa[e] <=> fa[u]		-1000	1000	0	Transport, intercellular
SRB_IEX_fe2[u]tr	SRB_IEX_fe2[u]tr	SRB_fe2[e] <=> fe2[u]		-1000	1000	0	Transport, intercellular
SRB_IEX_fe3[u]tr	SRB_IEX_fe3[u]tr	SRB_fe3[e] <=> fe3[u]		-1000	1000	0	Transport, intercellular
SRB_IEX_for[u]tr	SRB_IEX_for[u]tr	SRB_for[e] <=> for[u]		-1000	1000	0	Transport, intercellular
SRB_IEX_fum[u]tr	SRB_IEX_fum[u]tr	SRB_fum[e] <=> fum[u]		-1000	1000	0	Transport, intercellular
SRB_IEX_galct_D[u]tr	SRB_IEX_galct_D[u]tr	SRB_galct_D[e] <=> galct_D[u]		-1000	1000	0	Transport, intercellular
SRB_IEX_galctn__D[u]tr	SRB_IEX_galctn__D[u]tr	SRB_galctn__D[e] <=> galctn__D[u]		-1000	1000	0	Transport, intercellular
SRB_IEX_galt[u]tr	SRB_IEX_galt[u]tr	SRB_galt[e] <=> galt[u]		-1000	1000	0	Transport, intercellular
SRB_IEX_gam[u]tr	SRB_IEX_gam[u]tr	SRB_gam[e] <=> gam[u]		-1000	1000	0	Transport, intercellular
SRB_IEX_gcald[u]tr	SRB_IEX_gcald[u]tr	SRB_gcald[e] <=> gcald[u]		-1000	1000	0	Transport, intercellular
SRB_IEX_glc__D[u]tr	SRB_IEX_glc__D[u]tr	SRB_glc__D[e] <=> glc__D[u]		-1000	1000	0	Transport, intercellular
SRB_IEX_gln__L[u]tr	SRB_IEX_gln__L[u]tr	SRB_gln__L[e] <=> gln__L[u]		-1000	1000	0	Transport, intercellular
SRB_IEX_glu__L[u]tr	SRB_IEX_glu__L[u]tr	SRB_glu__L[e] <=> glu__L[u]		-1000	1000	0	Transport, intercellular
SRB_IEX_gly[u]tr	SRB_IEX_gly[u]tr	SRB_gly[e] <=> gly[u]		-1000	1000	0	Transport, intercellular
SRB_IEX_gly_asn__L[u]tr	SRB_IEX_gly_asn__L[u]tr	SRB_gly_asn__L[e] <=> gly_asn__L[u]		-1000	1000	0	Transport, intercellular
SRB_IEX_gly_gln__L[u]tr	SRB_IEX_gly_gln__L[u]tr	SRB_gly_gln__L[e] <=> gly_gln__L[u]		-1000	1000	0	Transport, intercellular
SRB_IEX_gly_glu__L[u]tr	SRB_IEX_gly_glu__L[u]tr	SRB_gly_glu__L[e] <=> gly_glu__L[u]		-1000	1000	0	Transport, intercellular
SRB_IEX_gly_met__L[u]tr	SRB_IEX_gly_met__L[u]tr	SRB_gly_met__L[e] <=> gly_met__L[u]		-1000	1000	0	Transport, intercellular
SRB_IEX_gly_pro__L[u]tr	SRB_IEX_gly_pro__L[u]tr	SRB_gly_pro__L[e] <=> gly_pro__L[u]		-1000	1000	0	Transport, intercellular
SRB_IEX_glyb[u]tr	SRB_IEX_glyb[u]tr	SRB_glyb[e] <=> glyb[u]		-1000	1000	0	Transport, intercellular
SRB_IEX_glyc[u]tr	SRB_IEX_glyc[u]tr	SRB_glyc[e] <=> glyc[u]		-1000	1000	0	Transport, intercellular
SRB_IEX_glyclt[u]tr	SRB_IEX_glyclt[u]tr	SRB_glyclt[e] <=> glyclt[u]		-1000	1000	0	Transport, intercellular
SRB_IEX_gthrd[u]tr	SRB_IEX_gthrd[u]tr	SRB_gthrd[e] <=> gthrd[u]		-1000	1000	0	Transport, intercellular
SRB_IEX_gua[u]tr	SRB_IEX_gua[u]tr	SRB_gua[e] <=> gua[u]		-1000	1000	0	Transport, intercellular
SRB_IEX_h2o[u]tr	SRB_IEX_h2o[u]tr	SRB_h2o[e] <=> h2o[u]		-1000	1000	0	Transport, intercellular
SRB_IEX_h[u]tr	SRB_IEX_h[u]tr	SRB_h[e] <=> h[u]		-1000	0	0	Transport, intercellular
SRB_IEX_hdca[u]tr	SRB_IEX_hdca[u]tr	SRB_hdca[e] <=> hdca[u]		-1000	1000	0	Transport, intercellular
SRB_IEX_hexs[u]tr	SRB_IEX_hexs[u]tr	SRB_hexs[e] <=> hexs[u]		-1000	1000	0	Transport, intercellular
SRB_IEX_his__L[u]tr	SRB_IEX_his__L[u]tr	SRB_his__L[e] <=> his__L[u]		-1000	1000	0	Transport, intercellular
SRB_IEX_hista[u]tr	SRB_IEX_hista[u]tr	SRB_hista[e] <=> hista[u]		-1000	1000	0	Transport, intercellular
SRB_IEX_hxan[u]tr	SRB_IEX_hxan[u]tr	SRB_hxan[e] <=> hxan[u]		-1000	1000	0	Transport, intercellular
SRB_IEX_ile__L[u]tr	SRB_IEX_ile__L[u]tr	SRB_ile__L[e] <=> ile__L[u]		-1000	1000	0	Transport, intercellular
SRB_IEX_ins[u]tr	SRB_IEX_ins[u]tr	SRB_ins[e] <=> ins[u]		-1000	1000	0	Transport, intercellular
SRB_IEX_isetac[u]tr	SRB_IEX_isetac[u]tr	SRB_isetac[e] <=> isetac[u]		-1000	1000	0	Transport, intercellular
SRB_IEX_k[u]tr	SRB_IEX_k[u]tr	SRB_k[e] <=> k[u]		-1000	1000	0	Transport, intercellular
SRB_IEX_lac__D[u]tr	SRB_IEX_lac__D[u]tr	SRB_lac__D[e] <=> lac__D[u]		-1000	1000	0	Transport, intercellular
SRB_IEX_lac__L[u]tr	SRB_IEX_lac__L[u]tr	SRB_lac__L[e] <=> lac__L[u]		-1000	1000	0	Transport, intercellular
SRB_IEX_leu__L[u]tr	SRB_IEX_leu__L[u]tr	SRB_leu__L[e] <=> leu__L[u]		-1000	1000	0	Transport, intercellular
SRB_IEX_lys__L[u]tr	SRB_IEX_lys__L[u]tr	SRB_lys__L[e] <=> lys__L[u]		-1000	1000	0	Transport, intercellular
SRB_IEX_mal__L[u]tr	SRB_IEX_mal__L[u]tr	SRB_mal__L[e] <=> mal__L[u]		-1000	1000	0	Transport, intercellular
SRB_IEX_malt[u]tr	SRB_IEX_malt[u]tr	SRB_malt[e] <=> malt[u]		-1000	1000	0	Transport, intercellular
SRB_IEX_malttr[u]tr	SRB_IEX_malttr[u]tr	SRB_malttr[e] <=> malttr[u]		-1000	1000	0	Transport, intercellular
SRB_IEX_man[u]tr	SRB_IEX_man[u]tr	SRB_man[e] <=> man[u]		-1000	1000	0	Transport, intercellular
SRB_IEX_met_L_ala__L[u]tr	SRB_IEX_met_L_ala__L[u]tr	SRB_met_L_ala__L[e] <=> met_L_ala__L[u]		-1000	1000	0	Transport, intercellular
SRB_IEX_met__D[u]tr	SRB_IEX_met__D[u]tr	SRB_met__D[e] <=> met__D[u]		-1000	1000	0	Transport, intercellular
SRB_IEX_met__L[u]tr	SRB_IEX_met__L[u]tr	SRB_met__L[e] <=> met__L[u]		-1000	1000	0	Transport, intercellular
SRB_IEX_metox[u]tr	SRB_IEX_metox[u]tr	SRB_metox[e] <=> metox[u]		-1000	1000	0	Transport, intercellular
SRB_IEX_metox__R[u]tr	SRB_IEX_metox__R[u]tr	SRB_metox__R[e] <=> metox__R[u]		-1000	1000	0	Transport, intercellular
SRB_IEX_mg2[u]tr	SRB_IEX_mg2[u]tr	SRB_mg2[e] <=> mg2[u]		-1000	1000	0	Transport, intercellular
SRB_IEX_mn2[u]tr	SRB_IEX_mn2[u]tr	SRB_mn2[e] <=> mn2[u]		-1000	1000	0	Transport, intercellular
SRB_IEX_mnl[u]tr	SRB_IEX_mnl[u]tr	SRB_mnl[e] <=> mnl[u]		-1000	1000	0	Transport, intercellular
SRB_IEX_mqn8[u]tr	SRB_IEX_mqn8[u]tr	SRB_mqn8[e] <=> mqn8[u]		-1000	1000	0	Transport, intercellular
SRB_IEX_mso3[u]tr	SRB_IEX_mso3[u]tr	SRB_mso3[e] <=> mso3[u]		-1000	1000	0	Transport, intercellular
SRB_IEX_na1[u]tr	SRB_IEX_na1[u]tr	SRB_na1[e] <=> na1[u]		-1000	1000	0	Transport, intercellular
SRB_IEX_nac[u]tr	SRB_IEX_nac[u]tr	SRB_nac[e] <=> nac[u]		-1000	1000	0	Transport, intercellular
SRB_IEX_ncam[u]tr	SRB_IEX_ncam[u]tr	SRB_ncam[e] <=> ncam[u]		-1000	1000	0	Transport, intercellular
SRB_IEX_nh3[u]tr	SRB_IEX_nh3[u]tr	SRB_nh3[e] <=> nh3[u]		-1000	1000	0	Transport, intercellular
SRB_IEX_no2[u]tr	SRB_IEX_no2[u]tr	SRB_no2[e] <=> no2[u]		-1000	1000	0	Transport, intercellular
SRB_IEX_no3[u]tr	SRB_IEX_no3[u]tr	SRB_no3[e] <=> no3[u]		-1000	1000	0	Transport, intercellular
SRB_IEX_o2[u]tr	SRB_IEX_o2[u]tr	SRB_o2[e] <=> o2[u]		-1000	1000	0	Transport, intercellular
SRB_IEX_ocdca[u]tr	SRB_IEX_ocdca[u]tr	SRB_ocdca[e] <=> ocdca[u]		-1000	1000	0	Transport, intercellular
SRB_IEX_ocdcea[u]tr	SRB_IEX_ocdcea[u]tr	SRB_ocdcea[e] <=> ocdcea[u]		-1000	1000	0	Transport, intercellular
SRB_IEX_orn[u]tr	SRB_IEX_orn[u]tr	SRB_orn[e] <=> orn[u]		-1000	1000	0	Transport, intercellular
SRB_IEX_phe__L[u]tr	SRB_IEX_phe__L[u]tr	SRB_phe__L[e] <=> phe__L[u]		-1000	1000	0	Transport, intercellular
SRB_IEX_phpyr[u]tr	SRB_IEX_phpyr[u]tr	SRB_phpyr[e] <=> phpyr[u]		-1000	1000	0	Transport, intercellular
SRB_IEX_pi[u]tr	SRB_IEX_pi[u]tr	SRB_pi[e] <=> pi[u]		-1000	1000	0	Transport, intercellular
SRB_IEX_ppa[u]tr	SRB_IEX_ppa[u]tr	SRB_ppa[e] <=> ppa[u]		-1000	1000	0	Transport, intercellular
SRB_IEX_ppi[u]tr	SRB_IEX_ppi[u]tr	SRB_ppi[e] <=> ppi[u]		-1000	1000	0	Transport, intercellular
SRB_IEX_pro__L[u]tr	SRB_IEX_pro__L[u]tr	SRB_pro__L[e] <=> pro__L[u]		-1000	1000	0	Transport, intercellular
SRB_IEX_ptrc[u]tr	SRB_IEX_ptrc[u]tr	SRB_ptrc[e] <=> ptrc[u]		-1000	1000	0	Transport, intercellular
SRB_IEX_pydam[u]tr	SRB_IEX_pydam[u]tr	SRB_pydam[e] <=> pydam[u]		-1000	1000	0	Transport, intercellular
SRB_IEX_pydx[u]tr	SRB_IEX_pydx[u]tr	SRB_pydx[e] <=> pydx[u]		-1000	1000	0	Transport, intercellular
SRB_IEX_pydxn[u]tr	SRB_IEX_pydxn[u]tr	SRB_pydxn[e] <=> pydxn[u]		-1000	1000	0	Transport, intercellular
SRB_IEX_q8[u]tr	SRB_IEX_q8[u]tr	SRB_q8[e] <=> q8[u]		-1000	1000	0	Transport, intercellular
SRB_IEX_salcn[u]tr	SRB_IEX_salcn[u]tr	SRB_salcn[e] <=> salcn[u]		-1000	1000	0	Transport, intercellular
SRB_IEX_sbt__D[u]tr	SRB_IEX_sbt__D[u]tr	SRB_sbt__D[e] <=> sbt__D[u]		-1000	1000	0	Transport, intercellular
SRB_IEX_ser__D[u]tr	SRB_IEX_ser__D[u]tr	SRB_ser__D[e] <=> ser__D[u]		-1000	1000	0	Transport, intercellular
SRB_IEX_ser__L[u]tr	SRB_IEX_ser__L[u]tr	SRB_ser__L[e] <=> ser__L[u]		-1000	1000	0	Transport, intercellular
SRB_IEX_sheme[u]tr	SRB_IEX_sheme[u]tr	SRB_sheme[e] <=> sheme[u]		-1000	1000	0	Transport, intercellular
SRB_IEX_so4[u]tr	SRB_IEX_so4[u]tr	SRB_so4[e] <=> so4[u]		-1000	0	0	Transport, intercellular
SRB_IEX_srtn[u]tr	SRB_IEX_srtn[u]tr	SRB_srtn[e] <=> srtn[u]		-1000	1000	0	Transport, intercellular
SRB_IEX_succ[u]tr	SRB_IEX_succ[u]tr	SRB_succ[e] <=> succ[u]		-1000	1000	0	Transport, intercellular
SRB_IEX_sucr[u]tr	SRB_IEX_sucr[u]tr	SRB_sucr[e] <=> sucr[u]		-1000	1000	0	Transport, intercellular
SRB_IEX_sula[u]tr	SRB_IEX_sula[u]tr	SRB_sula[e] <=> sula[u]		-1000	1000	0	Transport, intercellular
SRB_IEX_taur[u]tr	SRB_IEX_taur[u]tr	SRB_taur[e] <=> taur[u]		-1000	1000	0	Transport, intercellular
SRB_IEX_thm[u]tr	SRB_IEX_thm[u]tr	SRB_thm[e] <=> thm[u]		-1000	1000	0	Transport, intercellular
SRB_IEX_thr__L[u]tr	SRB_IEX_thr__L[u]tr	SRB_thr__L[e] <=> thr__L[u]		-1000	1000	0	Transport, intercellular
SRB_IEX_thymd[u]tr	SRB_IEX_thymd[u]tr	SRB_thymd[e] <=> thymd[u]		-1000	1000	0	Transport, intercellular
SRB_IEX_tre[u]tr	SRB_IEX_tre[u]tr	SRB_tre[e] <=> tre[u]		-1000	1000	0	Transport, intercellular
SRB_IEX_trp__L[u]tr	SRB_IEX_trp__L[u]tr	SRB_trp__L[e] <=> trp__L[u]		-1000	1000	0	Transport, intercellular
SRB_IEX_trypta[u]tr	SRB_IEX_trypta[u]tr	SRB_trypta[e] <=> trypta[u]		-1000	1000	0	Transport, intercellular
SRB_IEX_ttdca[u]tr	SRB_IEX_ttdca[u]tr	SRB_ttdca[e] <=> ttdca[u]		-1000	1000	0	Transport, intercellular
SRB_IEX_tym[u]tr	SRB_IEX_tym[u]tr	SRB_tym[e] <=> tym[u]		-1000	1000	0	Transport, intercellular
SRB_IEX_tyr__L[u]tr	SRB_IEX_tyr__L[u]tr	SRB_tyr__L[e] <=> tyr__L[u]		-1000	1000	0	Transport, intercellular
SRB_IEX_ura[u]tr	SRB_IEX_ura[u]tr	SRB_ura[e] <=> ura[u]		-1000	1000	0	Transport, intercellular
SRB_IEX_uri[u]tr	SRB_IEX_uri[u]tr	SRB_uri[e] <=> uri[u]		-1000	1000	0	Transport, intercellular
SRB_IEX_val__L[u]tr	SRB_IEX_val__L[u]tr	SRB_val__L[e] <=> val__L[u]		-1000	1000	0	Transport, intercellular
SRB_IEX_xan[u]tr	SRB_IEX_xan[u]tr	SRB_xan[e] <=> xan[u]		-1000	1000	0	Transport, intercellular
SRB_R00885	GTP:alpha-D-mannose-1-phosphate guanylyltransferase	SRB_gtp[c] + SRB_h[c] + SRB_man1p[c] <=> SRB_gdpmann[c] + SRB_ppi[c]		-1000	1000	0	Fructose and mannose metabolism
SRB_R00772	D-mannose-6-phosphate aldose-ketose-isomerase	SRB_man6p[c] <=> SRB_f6p[c]		-1000	1000	0	Fructose and mannose metabolism
SRB_baumanii_model_1	synthesis of octadecenoyl-[acyl-carrier protein]	8 SRB_cpd11492[c] + SRB_cpd11494[c] + 23 SRB_h[c] + 15 SRB_nadph[c] -> 8 SRB_co2[c] + 8 SRB_cpd11493[c] + SRB_cpd11825[c] + 8 SRB_h2o[c] + 15 SRB_nadp[c]		0	1000	0	Cell wall biosynthesis
SRB_baumanii_model_2	terminal alkane-1-monooxygenase	SRB_cpd11468[c] + SRB_fadh2[c] + SRB_o2[c] -> SRB_bhdodec[c] + SRB_cpd00015[c] + SRB_cpd11493[c]		0	1000	0	Cell wall biosynthesis
SRB_baumanii_model_3	terminal alkane-1-monooxygenase	SRB_fadh2[c] + 6 SRB_h2o[c] + SRB_myrsACP[c] + SRB_o2[c] -> SRB_bhtetdec[c] + SRB_cpd00015[c] + SRB_cpd11493[c] + 6 SRB_h[c]		0	1000	0	Cell wall biosynthesis
SRB_baumanii_model_4	malonyl CoA-acyl carrier protein transacylase	SRB_cpd11493[c] + SRB_ppcoa[c] -> SRB_coa[c] + SRB_ppacp[c]		0	1000	0	Cell wall biosynthesis
SRB_baumanii_model_5	synthesis of pentadecanoyl-[acyl-carrier protein]	6 SRB_cpd11492[c] + 12 SRB_nadph[c] + SRB_ppacp[c] -> 6 SRB_co2[c] + 6 SRB_cpd11493[c] + 12 SRB_nadp[c] + SRB_pdACP[c]		0	1000	0	Cell wall biosynthesis
SRB_baumanii_model_6	synthesis of heptadecanoyl-[acyl-carrier protein]	7 SRB_cpd11492[c] + 14 SRB_nadph[c] + SRB_ppacp[c] -> 7 SRB_co2[c] + 7 SRB_cpd11493[c] + SRB_hepacp[c] + 14 SRB_nadp[c]		0	1000	0	Cell wall biosynthesis
SRB_baumanii_model_7	synthesis of heptadecenoyl-[acyl-carrier protein]	7 SRB_cpd11492[c] + 13 SRB_nadph[c] + SRB_ppacp[c] -> 7 SRB_co2[c] + 7 SRB_cpd11493[c] + SRB_hepeacp[c] + 13 SRB_nadp[c]		0	1000	0	Cell wall biosynthesis
SRB_baumanii_model_8	3-oxoacyl-[acyl-carrier-protein] reductase (n-C16:1)	SRB_3ocpalm9eACP[c] + SRB_h[c] + SRB_nadph[c] <=> SRB_3hcpalm9eACP[c] + SRB_nadp[c]		-1000	1000	0	Cell wall biosynthesis
SRB_baumanii_model_9	3-oxoacyl-[acyl-carrier-protein] reductase (n-C14:1)	SRB_3ocmrs7eACP[c] + SRB_h[c] + SRB_nadph[c] -> SRB_3hcmrs7eACP[c] + SRB_nadp[c]		0	1000	0	Cell wall biosynthesis
SRB_baumanii_model_10	3-oxoacyl-[acyl-carrier-protein] reductase (n-C12:1)	SRB_3ocddec5eACP[c] + SRB_h[c] + SRB_nadph[c] -> SRB_3hcddec5eACP[c] + SRB_nadp[c]		0	1000	0	Cell wall biosynthesis
SRB_baumanii_model_11	(3R)-3-Hydroxydecanoyl-[acyl-carrier protein] hydro-lyase	SRB_3hdecACP[c] <=> SRB_cdec3eACP[c] + SRB_h2o[c]		-1000	1000	0	Cell wall biosynthesis
SRB_R00851	acyl-CoA:sn-glycerol-3-phosphate 1-O-acyltransferase	SRB_acoa[c] + SRB_glyc3p[c] + 2 SRB_h[c] -> SRB_1ag3p[c] + SRB_coa[c]		0	1000	0	Glycerophospholipid metabolism
SRB_R02241	acyl-CoA:1-acyl-sn-glycerol-3-phosphate 2-O-acyltransferase	SRB_12dag3p[c] + SRB_coa[c] <=> SRB_1ag3p[c] + SRB_acoa[c]		-1000	1000	0	Glycerophospholipid metabolism
SRB_R01799	CTP:phosphatidate cytidyltransferase	SRB_12dag3p[c] + SRB_ctp[c] + SRB_h[c] -> SRB_cdpdag[c] + SRB_ppi[c]		0	1000	0	Glycerophospholipid metabolism
SRB_R01801	CDP-diacylglycerol:sn-glycerol-3-phosphate 3-phosphatidyltransferase	SRB_cdpdag[c] + SRB_glyc3p[c] -> SRB_cmp[c] + SRB_pgp[c]		0	1000	0	Glycerophospholipid metabolism
SRB_R02029	Phosphatidylglycerophosphate phosphohydrolase	SRB_h2o[c] + SRB_pgp[c] -> 2 SRB_h[c] + SRB_pg[c] + SRB_pi[c]		0	1000	0	Glycerophospholipid metabolism
SRB_ClsC	cardiolipin synthase C	SRB_cdpdag[c] + SRB_pg[c] -> SRB_clpn[c] + SRB_cmp[c] + 2 SRB_h[c]		0	1000	0	Glycerophospholipid metabolism
SRB_R01800	CDP-diacylglycerol:L-serine 3-phosphatidyltransferase	SRB_cdpdag[c] + SRB_ser__L[c] -> SRB_cmp[c] + 2 SRB_h[c] + SRB_ps[c]		0	1000	0	Glycine, serine and threonine metabolism
SRB_R02055	Phsophatidyl-L-serine carboxy-lyase	SRB_ps[c] -> SRB_co2[c] + SRB_pe[c]		0	1000	0	Glycine, serine and threonine metabolism
SRB_R02054	phosphatidylethanolamine 2-acylhydrolase	SRB_h2o[c] + SRB_pe[c] -> SRB_2agpe[c] + SRB_fa[c]		0	1000	0	Glycine, serine and threonine metabolism
SRB_protein_biosynthesis	protein_biosynthesis	0.1193 SRB_ala__L[c] + 0.0402 SRB_arg__L[c] + 0.1045 SRB_asp__L[c] + 0.0092 SRB_cys__L[c] + 0.1095 SRB_glu__L[c] + 0.1009 SRB_gly[c] + 0.0163 SRB_his__L[c] + 0.0523 SRB_ile__L[c] + 0.0838 SRB_leu__L[c] + 0.0569 SRB_lys__L[c] + 0.0233 SRB_met__L[c] + 0.0317 SRB_phe__L[c] + 0.0381 SRB_pro__L[c] + 0.0473 SRB_ser__L[c] + 0.0596 SRB_thr__L[c] + 0.0314 SRB_tyr__L[c] + 0.0756 SRB_val__L[c] -> SRB_PROTEI…		0	1000	0	Biomass biosynthesis
SRB_DNA_biosynthesis	DNA_biosynthesis	0.3055 SRB_datp[c] + 0.1936 SRB_dctp[c] + 0.1946 SRB_dgtp[c] + 0.3062 SRB_dttp[c] -> SRB_DNA[c]		0	1000	0	Biomass biosynthesis
SRB_RNA__biosynthesis	RNA__biosynthesis	0.3005 SRB_atp[c] + 0.1867 SRB_ctp[c] + 0.2132 SRB_gtp[c] + 0.2996 SRB_utp[c] -> SRB_RNA[c]		0	1000	0	Biomass biosynthesis
SRB_Lipid_biosynthesis	Lipid_biosynthesis	0.0407923 SRB_bhdodec[c] + 0.0481609 SRB_cpd11468[c] + 0.0151362 SRB_cpd11474[c] + 0.00824913 SRB_cpd11573[c] + 0.374783 SRB_cpd11825[c] + 0.192681 SRB_cpd15239[c] + 0.0173539 SRB_hepacp[c] + 0.0155415 SRB_hepeacp[c] + 0.00342526 SRB_myrsACP[c] + 0.280649 SRB_palmACP[c] + 0.00322705 SRB_pdACP[c] -> SRB_LIPID[c]		0	1000	0	Biomass biosynthesis
SRB_Phospholipid_biosynthesis	Phospholipid_biosynthesis	0.105448 SRB_2agpe[c] + 0.147627 SRB_clpn[c] + 0.481547 SRB_pe[c] + 0.265378 SRB_pg[c] -> SRB_PHOSPHOLIPID[c]		0	1000	0	Biomass biosynthesis
SRB_LPS_biosynthesis	LPS_biosynthesis	0.0314115 SRB_bhdodec[c] + 0.0282306 SRB_bhtetdec[c] + 0.0147117 SRB_cpd11468[c] + 0.00357853 SRB_cpd11573[c] + 0.00318091 SRB_cpd11825[c] + 0.00715706 SRB_dtdprmn[c] + 0.326441 SRB_glc_D_B[c] + 0.0723658 SRB_kdo[c] + 0.0055666 SRB_palmACP[c] + 0.101392 SRB_uacgala[c] + 0.145129 SRB_uacgam[c] + 0.260835 SRB_udpgal[c] -> SRB_LPS[c]		0	1000	0	Biomass biosynthesis
SRB_CARB_biosynthesis	CARB_biosynthesis	0.459 SRB_dtdprmn[c] + 0.16 SRB_gdpmann[c] + 0.381 SRB_glc_D_B[c] -> SRB_CARB[c]		0	1000	0	Biomass biosynthesis
SRB_Solublepool_biosynthesis	Solublepool_biosynthesis	0.0685 SRB_coa[c] + 0.067 SRB_cpd00015[c] + 0.1152 SRB_cpd00050[c] + 0.1705 SRB_mqn8[c] + 0.0792 SRB_nad[c] + 0.0707 SRB_nadp[c] + 0.3109 SRB_pydxn[c] + 0.1181 SRB_thf[c] -> SRB_SOLPOOL[c]		0	1000	0	Biomass biosynthesis
SRB_biomass_ac_biosynthesis	biomass_ac_biosynthesis	0.0388 SRB_CARB[c] + 0.0306 SRB_DNA[c] + 0.0204 SRB_LIPID[c] + 0.0051 SRB_LPS[c] + 0.0408 SRB_PHOSPHOLIPID[c] + 0.6122 SRB_PROTEIN[c] + 0.1939 SRB_RNA[c] + 0.0306 SRB_SOLPOOL[c] + 25.059 SRB_atp[c] + 0.0276 SRB_cpd15665[c] + 25.059 SRB_h2o[c] -> 25.059 SRB_adp[c] + 0.0276 SRB_cpd15666[c] + 25.059 SRB_pi[c]		0	1000	1	Biomass biosynthesis
SRB_Hdr-Flx	Hdr-Flx (NADH dehydrogenase)	3 SRB_nadh[c] + 2 SRB_fdxo_2_2[c] + SRB_cpd26985[c] -> 3 SRB_nad[c] + SRB_HC00250[c] + 2 SRB_fdxrd[c] + SRB_cpd26984[c]		0	1000	0	Sulfur metabolism
SRB_FDH_p	Periplasm formate Dehydrogenase (FdhAB/C3) (TpIc3)	SRB_for[c] + 2 SRB_cpd00109[c] -> SRB_co2[c] + SRB_h[e] + 2 SRB_cpd00110[c]		0	1000	0	Respiration
SRB_hase_p	Periplasm hydrogenase (HynAB&HysAB&HynABC3&HydAB)	SRB_h2[c] + 2 SRB_cpd00109[c] -> 2 SRB_h[e] + 2 SRB_cpd00110[c]		0	1000	0	Respiration
SRB_NfnAB	NfnAB (Fd:NADP+ oxidoreductase)	SRB_nadh[c] + 2 SRB_nadp[c] + 2 SRB_fdxrd[c] -> SRB_nad[c] + 2 SRB_nadph[c] + 2 SRB_fdxo_2_2[c]		0	1000	0	Respiration
SRB_QMO_Aps	QMO APS reductase (MqH2)	SRB_aps[c] + SRB_mql8[c] + SRB_h[c] -> SRB_amp[c] + 2 SRB_h[e] + SRB_so3[c] + SRB_mqn8[c]		0	1000	0	Sulfur metabolism
SRB_DsrAB	DsrAB (Mq8:DsrC)	2 SRB_h[c] + SRB_so3[c] + SRB_mql8[c] + SRB_cpd26984[c] <=> 3 SRB_h2o[c] + SRB_mqn8[c] + SRB_cpd26985[c]		-1000	1000	0	Sulfur metabolism
SRB_DsrMJKOP	DsrMJKOP (Mq8:DsrC)	4 SRB_h[c] + 2 SRB_mql8[c] + SRB_cpd26985[c] -> 4 SRB_h[e] + SRB_HC00250[c] + 2 SRB_mqn8[c] + SRB_cpd26984[c]		0	1000	0	Sulfur metabolism
SRB_Tmx	Tmc(TpIc3:DsrC)	6 SRB_h[c] + 4 SRB_cpd00110[c] + SRB_cpd26985[c] -> 4 SRB_cpd00109[c] + SRB_HC00250[c] + SRB_cpd26984[c]		0	1000	0	Sulfur metabolism
SRB_R00700	Hydrogenase	SRB_h[c] + SRB_nadh[c] -> SRB_nad[c] + SRB_h2[c]		0	1000	0	Respiration
SRB_NGAM	NGAM	SRB_atp[c] + SRB_h2o[c] -> SRB_adp[c] + SRB_h[c] + SRB_pi[c]		0	1000	0	NGAM reaction
SRB_TR_CoA	TR_CoA (Demand)	SRB_coa[c] <=> SRB_coa[e]		-1000	1000	0	Transport, extracellular
SRB_TR_ACP	TR_ACP (Demand)	SRB_HC01161[c] <=> SRB_HC01161[e]		-1000	1000	0	Transport, extracellular
SRB_TR_ACoA	TR_ACoA (Demand)	SRB_acoa[c] <=> SRB_acoa[e]		-1000	1000	0	Transport, extracellular
SRB_TR_FA	TR_FA (Demand)	SRB_fa[c] <=> SRB_fa[e]		-1000	1000	0	Transport, extracellular
SRB_h2_tr	Hydrogen gas transfer inter	SRB_h2[c] <=> SRB_h2[e]		-1000	1000	0
SRB_IEX_h2[u]tr	Hydrogen gas transfer intra	SRB_h2[e] <=> h2[u]		-1000	1000	0
SRB_h	SRB_h[u]	SRB_h[e] ->		0	1000	0	Exchange
SRB_hex	SRB_h[u]	SRB_h[e] <=> h_ex[u]		-1000	1e-05	0	Exchange
MET_R_rxn02201_c0	2_amino_4_hydroxy_6_hydroxymethyl_7_8_dihydropteridine_diphosphate_4_aminobenzoate_2_amino_4_hydroxydihydropteridine_6_methenyltransferase_c0	MET_2ahhmd[c] + MET_4abz[c] -> MET_dhpt[c] + MET_ppi[c]	fig or 6666666.753996.peg.221	0	1000	0	Cofactors, Vitamins, Prosthetic Groups, Pigments
MET_R_rxn00390_c0	N_Acyl_L_aspartate_amidohydrolase_c0	MET_cpd01759[c] + MET_h2o[c] <=> MET_asp__L[c] + MET_cpd00049[c]	fig or 6666666.753996.peg.1690	-1000	1000	0
MET_R_rxn00364_c0	ATP_CMP_phosphotransferase_c0	MET_atp[c] + MET_cmp[c] + MET_h[c] <=> MET_adp[c] + MET_cdp[c]	fig or 6666666.753996.peg.2570	-1000	1000	0	Nucleosides and Nucleotides
MET_R_rxn01673_c0	ATP_dCDP_phosphotransferase_c0	MET_atp[c] + MET_dcdp[c] -> MET_adp[c] + MET_dctp[c]	fig or 6666666.753996.peg.1637	0	1000	0	Nucleosides and Nucleotides
MET_R_rxn00642_c0	GDP_mannose_4_6_hydro_lyase_GDP_4_dehydro_6_deoxy_D_mannose_forming_c0	MET_gdpmann[c] -> MET_gdpddman[c] + MET_h2o[c]	fig or 6666666.753996.peg.1793	0	1000	0	Cell Wall and Capsule
MET_R_rxn00973_c0	citrate_hydroxymutase_c0	MET_cit[c] <=> MET_icit[c]	( Unknown and fig or 6666666.753996.peg.328 and Unknown and Unknown and Unknown )	-1000	1000	0	Citric acid cycle
MET_R_rxn02000_c0	dTDP_4_dehydro_6_deoxy_D_glucose_3_5_epimerase_c0	MET_dtdp4d6dg[c] <=> MET_dtdp4d6dm[c]	fig or 6666666.753996.peg.2486	-1000	1000	0	Cell Wall and Capsule
MET_R_rxn04271_c0	trans_2_Methyl_5_isopropylhexa_2_5_dienal_dehydrogenase_c0	MET_cpd08739[c] + MET_h2o[c] + MET_nad[c] <=> MET_cpd08740[c] + 2 MET_h[c] + MET_nadh[c]	fig or 6666666.753996.peg.1165	-1000	1000	0
MET_R_rxn12637_c0	RXN0_6987c_c0	MET_cpd11589[c] + MET_h2o[c] <=> MET_asp__L[c] + MET_gly[c]	fig or 6666666.753996.peg.1842	-1000	1000	0	Carbohydrates
MET_R_rxn01219_c0	ATP_dCMP_phosphotransferase_c0	MET_atp[c] + MET_dcmp[c] + MET_h[c] -> MET_adp[c] + MET_dcdp[c]	fig or 6666666.753996.peg.2570	0	1000	0	Nucleosides and Nucleotides
MET_R_rxn00519_c0	ITP_oxaloacetate_carboxy_lyase_adding_ITP_phosphoenolpyruvate_forming_c0	MET_itp[c] + MET_oaa[c] <=> MET_co2[c] + MET_idp[c] + MET_pep[c]	fig or 6666666.753996.peg.3336	-1000	1000	0
MET_R_rxn00258_c0	Malonyl_CoA_pyruvate_carboxytransferase_c0	MET_malcoa[c] + MET_pyr[c] <=> MET_accoa[c] + MET_oaa[c]	fig or 6666666.753996.peg.2526	-1000	1000	0	Pyruvate metabolism
MET_R_rxn00800_c0	N6_1_2_dicarboxyethylAMP_AMP_lyase_fumarate_forming_c0	MET_dcamp[c] <=> MET_amp[c] + MET_fum[c]	( fig or 6666666.753996.peg.2563 or fig or 6666666.753996.peg.2563 )	-1000	1000	0	Nucleosides and Nucleotides
MET_R_rxn09177_c0	R_4_Phosphopantothenate_L_cysteine_ligase_c0	MET_4ppan[c] + MET_ctp[c] + MET_cys__L[c] -> MET_4ppcys[c] + MET_cmp[c] + 2 MET_h[c] + MET_ppi[c]	fig or 6666666.753996.peg.3336	0	1000	0	Cofactors, Vitamins, Prosthetic Groups, Pigments
MET_R_rxn00211_c0	UDP_glucose_NAD_plus__6_oxidoreductase_c0	MET_h2o[c] + 2 MET_nad[c] + MET_udpg[c] <=> 3 MET_h[c] + 2 MET_nadh[c] + MET_udpglcur[c]	fig or 6666666.753996.peg.1762	-1000	1000	0	Carbohydrates
MET_R_rxn00192_c0	acetyl_CoA_L_glutamate_N_acetyltransferase_c0	MET_accoa[c] + MET_glu__L[c] -> MET_acglu[c] + MET_coa[c] + MET_h[c]	fig or 6666666.753996.peg.1398	0	1000	0	Amino Acids and Derivatives
MET_R_rxn01547_c0	Guanosine_aminohydrolase_c0	MET_gsn[c] + MET_h2o[c] + MET_h[c] <=> MET_nh3[c] + MET_xtsn[c]	fig or 6666666.753996.peg.1896	-1000	1000	0
MET_R_rxn02320_c0	5_Amino_2_oxopentanoate_2_oxoglutarate_aminotransferase_c0	MET_akg[c] + MET_hisp[c] <=> MET_glu__L[c] + MET_imacp[c]	( fig or 6666666.753996.peg.1550 and Unknown )	-1000	1000	0	Amino Acids and Derivatives
MET_R_rxn01486_c0	trans_trans_Farnesyl_diphosphate_isopentenyl_diphosphate_farnesyltranstransferase_c0	MET_frdp[c] + MET_ipdp[c] -> MET_ggdp[c] + MET_h[c] + MET_ppi[c]	fig or 6666666.753996.peg.2451	0	1000	0	Fatty Acids, Lipids, and Isoprenoids
MET_R_rxn00898_c0	2_3_Dihydroxy_3_methylbutanoate_hydro_lyase_c0	MET_23dhmb[c] -> MET_3mob[c] + MET_h2o[c]	fig or 6666666.753996.peg.1107	0	1000	0	Amino Acids and Derivatives
MET_R_rxn05040_c0	D_ribulose_5_phosphate_formate_lyase_L_3_4_dihydroxybutan_2_one_4_phosphate_forming_c0	MET_ru5p__D[c] -> MET_cpd11225[c] + MET_for[c] + MET_h[c]	( fig or 6666666.753996.peg.1113 and fig or 6666666.753996.peg.1113 )	0	1000	0	Cofactors, Vitamins, Prosthetic Groups, Pigments
MET_R_rxn01636_c0	N2_Acetyl_L_ornithine_L_glutamate_N_acetyltransferase_c0	MET_acorn[c] + MET_glu__L[c] <=> MET_acglu[c] + MET_orn[c]	fig or 6666666.753996.peg.1398	-1000	1000	0	Amino Acids and Derivatives
MET_R_rxn05235_c0	2_Deoxyuridine_5_triphosphate_oxydized_thioredoxin_2_oxidoreductase_c0	MET_ctp[c] + MET_trdrd[c] -> MET_cpd11420[c] + MET_dctp[c] + MET_h2o[c]	fig or 6666666.753996.peg.2014	0	1000	0	Nucleosides and Nucleotides
MET_R_rxn02090_c0	Creatinine_iminohydrolase_c0	MET_crtn[c] + MET_h2o[c] + MET_h[c] <=> MET_cpd01679[c] + MET_nh3[c]	fig or 6666666.753996.peg.1113	-1000	1000	0
MET_R_rxn02988_c0	glycerone_phosphate_iminosuccinate_alkyltransferase_cyclizing_c0	MET_dhap[c] + MET_iasp[c] -> 2 MET_h2o[c] + MET_h[c] + MET_pi[c] + MET_quln[c]	( fig or 6666666.753996.peg.2658 or fig or 6666666.753996.peg.188 )	0	1000	0	Cofactors, Vitamins, Prosthetic Groups, Pigments
MET_R_rxn00678_c0	S_2_Methyl_3_oxopropanoyl_CoA_pyruvate_carboxyltransferase_c0	MET_mmcoa__S[c] + MET_pyr[c] <=> MET_oaa[c] + MET_ppcoa[c]	fig or 6666666.753996.peg.2526	-1000	1000	0
MET_R_rxn03667_c0	2_Hydroxy_6_oxo_octa_2_4_dienoate_acylhydrolase_c0	MET_cpd04393[c] + MET_h2o[c] <=> MET_cpd00461[c] + MET_h[c] + MET_ppa[c]	fig or 6666666.753996.peg.1617	-1000	1000	0
MET_R_rxn00001_c0	diphosphate_phosphohydrolase_c0	MET_h2o[c] + MET_ppi[c] -> MET_h[c] + 2 MET_pi[c]	fig or 6666666.753996.peg.1834	0	1000	0	Phosphorus Metabolism
MET_R_rxn06297_c0	S_Adenosyl_L_methionine_tRNA_uridine_3_3_amino_3_carboxypropyltransferase_c0	MET_amet[c] + MET_cpd11767[c] <=> MET_5mta[c] + MET_cpd12564[c] + MET_h[c]	fig or 6666666.753996.peg.2451	-1000	1000	0
MET_R_rxn00710_c0	orotidine_5_phosphate_carboxy_lyase_UMP_forming_c0	MET_h[c] + MET_orot5p[c] -> MET_co2[c] + MET_ump[c]	fig or 6666666.753996.peg.2361	0	1000	0	Nucleosides and Nucleotides
MET_R_rxn01114_c0	ATP_D_ribulose_5_phosphotransferase_c0	MET_atp[c] + MET_rbl__D[c] -> MET_adp[c] + MET_h[c] + MET_ru5p__D[c]	fig or 6666666.753996.peg.3234	0	1000	0	Carbohydrates
MET_R_rxn04114_c0	S_adenosyl_L_methionine_16_Hydroxytabersonine_16_O_methyltransferase_c0	MET_amet[c] + MET_cpd08454[c] <=> MET_ahcys[c] + MET_cpd08486[c] + MET_h[c]	fig or 6666666.753996.peg.1392	-1000	1000	0
MET_R_rxn02305_c0	2_methyl_4_amino_5_hydroxymethylpyrimidine_diphosphate_4_methyl_5_2_phosphoethyl_thiazole_2_methyl_4_aminopyridine_5_methenyltransferase_c0	MET_2mahmp[c] + MET_4mpetz[c] + MET_h[c] <=> MET_ppi[c] + MET_thmmp[c]	fig or 6666666.753996.peg.3233	-1000	1000	0	Cofactors, Vitamins, Prosthetic Groups, Pigments
MET_R_rxn00470_c0	L_ornithine_carboxy_lyase_putrescine_forming_c0	MET_h[c] + MET_orn[c] -> MET_co2[c] + MET_ptrc[c]	fig or 6666666.753996.peg.1702	0	1000	0	Amino Acids and Derivatives
MET_R_rxn11944_c0	Methyltransferase_c0	MET_amet[c] + MET_hpglu[c] -> MET_ahcys[c] + MET_h[c] + MET_mhpglu[c]	fig or 6666666.753996.peg.161	0	1000	0	Amino Acids and Derivatives
MET_R_rxn00717_c0	Cytosine_aminohydrolase_c0	MET_csn[c] + MET_h2o[c] + MET_h[c] -> MET_nh3[c] + MET_ura[c]	fig or 6666666.753996.peg.310	0	1000	0	Amino Acids and Derivatives
MET_R_rxn01682_c0	1S_2R_1_C_indol_3_ylglycerol_3_phosphate_D_glyceraldehyde_3_phosphate_lyase_c0	MET_3ig3p[c] <=> MET_cpd00102[c] + MET_indole[c]	(( fig or 6666666.753996.peg.1733 and fig or 6666666.753996.peg.1734 ) or fig or 6666666.753996.peg.1443 )	-1000	1000	0	Amino Acids and Derivatives
MET_R_rxn11940_c0	rxn11940_c0	MET_cpd02762[c] + MET_h2o[c] + MET_nad[c] <=> MET_cpd08629[c] + MET_h[c] + MET_nadh[c]	( fig or 6666666.753996.peg.695 or fig or 6666666.753996.peg.694 )	-1000	1000	0	Cofactors, Vitamins, Prosthetic Groups, Pigments
MET_R_rxn01604_c0	Formate_dihydrofolate_ligase_ADP_forming_c0	MET_atp[c] + MET_dhf[c] + MET_for[c] <=> MET_adp[c] + MET_cpd02046[c] + MET_pi[c]	fig or 6666666.753996.peg.517	-1000	1000	0
MET_R_rxn12846_c0	Gly_Phe_aminopeptidase_c0	MET_cpd15605[c] + MET_h2o[c] <=> MET_gly[c] + MET_phe__L[c]	fig or 6666666.753996.peg.1842	-1000	1000	0	Carbohydrates
MET_R_rxn00337_c0	ATP_L_aspartate_4_phosphotransferase_c0	MET_asp__L[c] + MET_atp[c] <=> MET_4pasp[c] + MET_adp[c]	fig or 6666666.753996.peg.1586	-1000	1000	0	Amino Acids and Derivatives
MET_R_rxn05221_c0	Na_plus_Proline_L_symporter_c0	MET_na1[e] + MET_pro__L[e] <=> MET_na1[c] + MET_pro__L[c]	fig or 6666666.753996.peg.2218	-1000	1000	0	Membrane Transport
MET_R_rxn05142_c0	sinapoyl_aldehyde_NAD_oxidoreductase_c0	MET_cpd03333[c] + MET_h2o[c] + MET_nad[c] <=> MET_cpd00373[c] + 2 MET_h[c] + MET_nadh[c]	fig or 6666666.753996.peg.1444	-1000	1000	0
MET_R_rxn00416_c0	L_aspartate_L_glutamine_amido_ligase_AMP_forming_c0	MET_asp__L[c] + MET_atp[c] + MET_gln__L[c] + MET_h2o[c] -> MET_amp[c] + MET_asn__L[c] + MET_glu__L[c] + 2 MET_h[c] + MET_ppi[c]	fig or 6666666.753996.peg.1181	0	1000	0	Amino Acids and Derivatives
MET_R_rxn10147_c0	ABC_5_RXNcp_c0	MET_atp[c] + MET_cbl1[e] + MET_h2o[c] -> MET_adp[c] + MET_cbl1[c] + MET_h[c] + MET_pi[c]	( Unknown and ( fig or 6666666.753996.peg.915 or fig or 6666666.753996.peg.3225 ) and Unknown and Unknown )	0	1000	0	Membrane Transport
MET_R_rxn12512_c0	R_4_Phosphopantothenate_L_cysteine_ligase_c0	MET_4ppan[c] + MET_atp[c] + MET_cys__L[c] -> MET_4ppcys[c] + MET_amp[c] + 2 MET_h[c] + MET_ppi[c]	fig or 6666666.753996.peg.3336	0	1000	0	Cofactors, Vitamins, Prosthetic Groups, Pigments
MET_R_rxn08669_c0	Glycerophosphodiester_phosphodiesterase_c0	MET_g3pg[c] + MET_h2o[c] <=> MET_glyc3p[c] + MET_glyc[c] + MET_h[c]	( fig or 6666666.753996.peg.183 or fig or 6666666.753996.peg.555 )	-1000	1000	0	Carbohydrates
MET_R_rxn00902_c0	acetyl_CoA_3_methyl_2_oxobutanoate_C_acetyltransferase_thioester_hydrolysing__carboxymethyl_forming_c0	MET_3mob[c] + MET_accoa[c] + MET_h2o[c] -> MET_3c3hmp[c] + MET_coa[c] + MET_h[c]	fig or 6666666.753996.peg.2379	0	1000	0	Amino Acids and Derivatives
MET_R_rxn06672_c0	biotin_carboxyl_carrier_protein_carbon_dioxide_ligase_ADP_forming_c0	MET_atp[c] + MET_btnCCP[c] + MET_h2co3[c] <=> MET_adp[c] + MET_cpd12543[c] + MET_h[c] + MET_pi[c]	( Unknown and fig or 6666666.753996.peg.1432 and Unknown and Unknown )	-1000	1000	0	Cofactors, Vitamins, Prosthetic Groups, Pigments
MET_R_rxn01739_c0	ATP_shikimate_3_phosphotransferase_c0	MET_atp[c] + MET_skm[c] <=> MET_adp[c] + MET_h[c] + MET_skm5p[c]	( fig or 6666666.753996.peg.348 or fig or 6666666.753996.peg.2541 )	-1000	1000	0	Amino Acids and Derivatives
MET_R_rxn01268_c0	Prephenate_NAD_plus__oxidoreductasedecarboxylating_c0	MET_nad[c] + MET_pphn[c] -> MET_34hpp[c] + MET_co2[c] + MET_nadh[c]	fig or 6666666.753996.peg.3173	0	1000	0	Amino Acids and Derivatives
MET_R_rxn00641_c0	GTP_alpha_D_mannose_1_phosphate_guanylyltransferase_c0	MET_gtp[c] + MET_man1p[c] <=> MET_gdpmann[c] + MET_ppi[c]	( fig or 6666666.753996.peg.1266 or fig or 6666666.753996.peg.1266 )	-1000	1000	0	Carbohydrates
MET_R_rxn00361_c0	ATP_adenylylsulfate_3_phosphotransferase_c0	MET_aps[c] + MET_atp[c] <=> MET_adp[c] + MET_h[c] + MET_paps[c]	fig or 6666666.753996.peg.2792	-1000	1000	0	Amino Acids and Derivatives
MET_R_rxn01974_c0	LL_2_6_Diaminoheptanedioate_2_epimerase_c0	MET_26dap_LL[c] <=> MET_26dap__M[c]	fig or 6666666.753996.peg.417	-1000	1000	0	Amino Acids and Derivatives
MET_R_rxn00762_c0	glycerol_NAD_plus__2_oxidoreductase_c0	MET_glyc[c] + MET_nad[c] <=> MET_dha[c] + MET_h[c] + MET_nadh[c]	( fig or 6666666.753996.peg.1489 or fig or 6666666.753996.peg.1489 )	-1000	1000	0	Carbohydrates
MET_R_rxn08971_c0	NADH_dehydrogenase_menaquinone_8__0_protons_c0	MET_h[c] + MET_mqn8[c] + MET_nadh[c] -> MET_mql8[c] + MET_nad[c]	fig or 6666666.753996.peg.1436	0	1000	0	Carbohydrates
MET_R_rxn04384_c0	adenosylcobyric_acid_R_1_aminopropan_2_yl_phosphate_ligase_c0	MET_adcobhex[c] + MET_applp[c] + MET_atp[c] <=> MET_adocbip[c] + MET_adp[c] + MET_h[c] + MET_pi[c]	fig or 6666666.753996.peg.1284	-1000	1000	0	Cofactors, Vitamins, Prosthetic Groups, Pigments
MET_R_rxn00060_c0	porphobilinogen_4_2_carboxyethyl_3_carboxymethylpyrrol_2_ylmethyltransferase_hydrolysing_c0	MET_h2o[c] + 4 MET_ppbng[c] -> MET_hmbil[c] + 4 MET_nh3[c]	fig or 6666666.753996.peg.869	0	1000	0	Cofactors, Vitamins, Prosthetic Groups, Pigments
MET_R_rxn09198_c0	Phosphatidylserine_decarboxylase_n_C14_0_c0	MET_cpd15553[c] + 2 MET_h[c] <=> MET_co2[c] + MET_cpd15529[c]	fig or 6666666.753996.peg.447	-1000	1000	0	Fatty Acids, Lipids, and Isoprenoids
MET_R_rxn00100_c0	ATP_dephospho_CoA_3_phosphotransferase_c0	MET_atp[c] + MET_dpcoa[c] -> MET_adp[c] + MET_coa[c] + MET_h[c]	fig or 6666666.753996.peg.2314	0	1000	0	Cofactors, Vitamins, Prosthetic Groups, Pigments
MET_R_rxn08976_c0	quinone_reductase_c0	MET_2dmmq8[c] + MET_h[c] + MET_nadh[c] -> MET_2dmmql8[c] + MET_nad[c]	fig or 6666666.753996.peg.1436	0	1000	0	Carbohydrates
MET_R_rxn05319_c0	TRANS_RXNBWI_115401cemaizeexpOH_c0	MET_h2o[c] -> MET_h2o[e]	Unknown	0	1000	0	Membrane Transport
MET_R_rxn00881_c0	1D_myo_Inositol_1_phosphate_phosphohydrolase_c0	MET_cpd00867[c] + MET_h2o[c] -> MET_inost[c] + MET_pi[c]	fig or 6666666.753996.peg.1990	0	1000	0	Carbohydrates
MET_R_rxn00292_c0	UDP_N_acetyl_D_glucosamine_2_epimerase_c0	MET_h2o[c] + MET_uacgam[c] -> MET_acmana[c] + MET_udp[c]	( fig or 6666666.753996.peg.833 or fig or 6666666.753996.peg.844 or fig or 6666666.753996.peg.852 or fig or 6666666.753996.peg.3259 or fig or 6666666.753996.peg.3267 or fig or 6666666.753996.peg.827 or fig or 6666666.753996.peg.3268 or fig or 6666666.753996.peg.823 or fig or 6666666.753996.peg.836 )	0	1000	0	Cell Wall and Capsule
MET_R_rxn02264_c0	Hydroxymethylbilane_hydro_lyasecyclizing_c0	MET_hmbil[c] <=> MET_h2o[c] + MET_uppg3[c]	fig or 6666666.753996.peg.870	-1000	1000	0	Cofactors, Vitamins, Prosthetic Groups, Pigments
MET_R_rxn09202_c0	Phosphatidylserine_decarboxylase_n_C18_0_c0	MET_cpd15557[c] + 2 MET_h[c] <=> MET_co2[c] + MET_cpd15533[c]	fig or 6666666.753996.peg.447	-1000	1000	0	Fatty Acids, Lipids, and Isoprenoids
MET_R_rxn02687_c0	R03790_c0	MET_cpd01357[c] + MET_nad[c] <=> MET_cpd01447[c] + MET_h[c] + MET_nadh[c]	fig or 6666666.753996.peg.1165	-1000	1000	0
MET_R_rxn00097_c0	ATP_AMP_phosphotransferase_c0	MET_amp[c] + MET_atp[c] + MET_h[c] -> 2 MET_adp[c]	fig or 6666666.753996.peg.1891	0	1000	0	Nucleosides and Nucleotides
MET_R_rxn01217_c0	dCMP_aminohydrolase_c0	MET_dcmp[c] + MET_h2o[c] + MET_h[c] -> MET_dump[c] + MET_nh3[c]	fig or 6666666.753996.peg.1877	0	1000	0
MET_R_rxn07670_c0	hydroxycinnamoyl_CoA_anthocyanidin_3_5_diglucoside_5_O_glucoside_6_O_hydroxycinnamoyltransferase_c0	MET_coucoa[c] + MET_cpd05630[c] <=> MET_coa[c] + MET_cpd15065[c]	fig or 6666666.753996.peg.2468	-1000	1000	0
MET_R_rxn10481_c0	Copper_transport_via_ABC_system_c0	MET_atp[c] + MET_cu2[e] + MET_h2o[c] -> MET_adp[c] + MET_cu2[c] + MET_h[c] + MET_pi[c]	( fig or 6666666.753996.peg.2521 or fig or 6666666.753996.peg.1303 or fig or 6666666.753996.peg.19 or fig or 6666666.753996.peg.2156 or fig or 6666666.753996.peg.1900 or fig or 6666666.753996.peg.2316 )	0	1000	0	Membrane Transport
MET_R_rxn00692_c0	5_10_Methylenetetrahydrofolate_glycine_hydroxymethyltransferase_c0	MET_gly[c] + MET_h2o[c] + MET_mlthf[c] <=> MET_ser__L[c] + MET_thf[c]	fig or 6666666.753996.peg.215	-1000	1000	0	Amino Acids and Derivatives
MET_R_rxn00802_c0	2_Nomega_L_argininosuccinate_arginine_lyase_fumarate_forming_c0	MET_argsuc[c] <=> MET_arg__L[c] + MET_fum[c]	fig or 6666666.753996.peg.1399	-1000	1000	0	Amino Acids and Derivatives
MET_R_rxn00926_c0	Adenine_aminohydrolase_c0	MET_ade[c] + MET_h2o[c] + MET_h[c] -> MET_hxan[c] + MET_nh3[c]	fig or 6666666.753996.peg.1204	0	1000	0	Nucleosides and Nucleotides
MET_R_rxn01997_c0	dTDPglucose_4_6_hydro_lyase_c0	MET_dtdpglu[c] -> MET_dtdp4d6dg[c] + MET_h2o[c]	fig or 6666666.753996.peg.2488	0	1000	0	Cell Wall and Capsule
MET_R_rxn08521_c0	reduced_riboflavin_NAD_plus__oxidoreductase_c0	2 MET_h[c] + MET_nadh[c] + MET_ribflv[c] <=> MET_nad[c] + MET_rbflvrd[c]	fig or 6666666.753996.peg.216	-1000	1000	0
MET_R_rxn06194_c0	Protein_glutamine_amidohydrolase_c0	MET_cpd12140[c] + MET_h2o[c] <=> MET_cpd11711[c] + MET_nh3[c]	fig or 6666666.753996.peg.1110	-1000	1000	0
MET_R_rxn00345_c0	N_Acetyl_L_aspartate_amidohydrolase_c0	MET_Nacasp[c] + MET_h2o[c] <=> MET_ac[c] + MET_asp__L[c]	fig or 6666666.753996.peg.1690	-1000	1000	0
MET_R_rxn01362_c0	Orotidine_5_phosphate_diphosphate_phospho_alpha_D_ribosyl_transferase_c0	MET_orot[c] + MET_prpp[c] -> MET_h[c] + MET_orot5p[c] + MET_ppi[c]	(( fig or 6666666.753996.peg.1881 or fig or 6666666.753996.peg.1955 ) or fig or 6666666.753996.peg.1161 )	0	1000	0	Nucleosides and Nucleotides
MET_R_rxn03174_c0	2_Amino_4_hydroxy_6_erythro_1_2_3_trihydroxypropyl_dihydropteridine_triphosphate_hydrolase_c0	MET_HC01710[c] -> MET_ahdt[c] + MET_h2o[c]	fig or 6666666.753996.peg.1204	0	1000	0	Cofactors, Vitamins, Prosthetic Groups, Pigments
MET_R_rxn05161_c0	nonpolar_amino_acid_transporting_ATPase_c0	MET_atp[c] + MET_h2o[c] + MET_leu__L[e] -> MET_adp[c] + MET_h[c] + MET_leu__L[c] + MET_pi[c]	fig or 6666666.753996.peg.2618	0	1000	0	Membrane Transport
MET_R_rxn00549_c0	D_Fructose_1_6_bisphosphate_1_phosphohydrolase_c0	MET_fdp[c] + MET_h2o[c] -> MET_f6p[c] + MET_pi[c]	fig or 6666666.753996.peg.2418	0	1000	0	Glycolysis / Gluconeogenesis
MET_R_rxn04779_c0	R06970_c0	MET_cpd09846[c] + MET_h2o[c] <=> MET_cpd09847[c] + MET_nh3[c]	fig or 6666666.753996.peg.1877	-1000	1000	0
MET_R_rxn07875_c0	R08086_c0	MET_cpd01061[c] + MET_h2o[c] + MET_nad[c] <=> MET_cpd15165[c] + 2 MET_h[c] + MET_nadh[c]	fig or 6666666.753996.peg.1165	-1000	1000	0
MET_R_rxn01022_c0	S_methyl_5_thioadenosine_phosphate_S_methyl_5_thio_alpha_D_ribosyl_transferase_c0	MET_5mta[c] + MET_pi[c] <=> MET_5mdr1p[c] + MET_ade[c]	fig or 6666666.753996.peg.3330	-1000	1000	0	Amino Acids and Derivatives
MET_R_rxn00506_c0	Acetaldehyde_NAD_plus__oxidoreductase_c0	MET_acald[c] + MET_h2o[c] + MET_nad[c] <=> MET_ac[c] + 2 MET_h[c] + MET_nadh[c]	fig or 6666666.753996.peg.2644	-1000	1000	0	Pyruvate metabolism
MET_R_rxn02113_c0	2_Acetolactate_carboxy_lyase_c0	MET_alac__S[c] + MET_h[c] -> MET_co2[c] + MET_cpd00361[c]	fig or 6666666.753996.peg.304	0	1000	0	Carbohydrates
MET_R_rxn10060_c0	NAD_kinase_dTTP_c0	MET_dttp[c] + MET_nad[c] <=> MET_dtdp[c] + MET_h[c] + MET_nadp[c]	fig or 6666666.753996.peg.1991	-1000	1000	0	Cofactors, Vitamins, Prosthetic Groups, Pigments
MET_R_rxn00727_c0	Chorismate_pyruvate_lyase_amino_accepting_c0	MET_chor[c] + MET_gln__L[c] -> MET_anth[c] + MET_glu__L[c] + MET_h[c] + MET_pyr[c]	( fig or 6666666.753996.peg.1250 and fig or 6666666.753996.peg.1249 )	0	1000	0	Amino Acids and Derivatives
MET_R_rxn02268_c0	S_2_methylbutanoyl_CoA_oxygen_2_3_oxidoreductase_c0	2 MET_2mbcoa[c] + MET_o2[c] -> 2 MET_2mb2coa[c] + 2 MET_h2o[c]	( fig or 6666666.753996.peg.711 or fig or 6666666.753996.peg.2310 or fig or 6666666.753996.peg.2312 or fig or 6666666.753996.peg.2313 or fig or 6666666.753996.peg.2309 )	0	1000	0	Amino Acids and Derivatives
MET_R_rxn00305_c0	GTP_oxaloacetate_carboxy_lyase_adding_GTPphosphoenolpyruvate_forming_c0	MET_gtp[c] + MET_oaa[c] -> MET_co2[c] + MET_gdp[c] + MET_pep[c]	fig or 6666666.753996.peg.3336	0	1000	0	Carbohydrates
MET_R_rxn07312_c0	R07481_c0	MET_amet[c] + MET_cyart[c] <=> MET_ahcys[c] + MET_cpd05727[c] + MET_h[c]	( fig or 6666666.753996.peg.1965 or fig or 6666666.753996.peg.1573 )	-1000	1000	0
MET_R_rxn02159_c0	L_Histidinol_NAD_plus__oxidoreductase_c0	MET_histd[c] + MET_nad[c] <=> MET_cpd01324[c] + MET_h[c] + MET_nadh[c]	( fig or 6666666.753996.peg.767 or fig or 6666666.753996.peg.767 )	-1000	1000	0	Amino Acids and Derivatives
MET_R_rxn05466_c0	TRANS_RXN_173ce_c0	MET_nh3[e] <=> MET_nh3[c]	( fig or 6666666.753996.peg.1503 or fig or 6666666.753996.peg.606 or fig or 6666666.753996.peg.604 )	-1000	1000	0	Membrane Transport
MET_R_rxn00300_c0	GTP_7_8_8_9_dihydrolase_diphosphate_forming_c0	MET_gtp[c] + 3 MET_h2o[c] -> MET_25dhpp[c] + MET_for[c] + 3 MET_h[c] + MET_ppi[c]	fig or 6666666.753996.peg.1113	0	1000	0	Cofactors, Vitamins, Prosthetic Groups, Pigments
MET_R_rxn05234_c0	2_Deoxyguanosine_5_triphosphate_oxydized_thioredoxin_2_oxidoreductase_c0	MET_gtp[c] + MET_trdrd[c] -> MET_cpd11420[c] + MET_dgtp[c] + MET_h2o[c]	fig or 6666666.753996.peg.2014	0	1000	0	Nucleosides and Nucleotides
MET_R_rxn01157_c0	D_glutamate_hydro_lyase_cyclizing_5_oxo_D_proline_forming_c0	MET_glu__D[c] <=> MET_cpd01512[c] + MET_h2o[c]	fig or 6666666.753996.peg.2534	-1000	1000	0
MET_R_rxn05938_c0	pyruvate_ferredoxin_oxidoreductase_c0	MET_accoa[c] + MET_co2[c] + MET_fdxrd[c] + MET_h[c] <=> MET_coa[c] + MET_fdxo_2_2[c] + MET_pyr[c]	( fig or 6666666.753996.peg.1410 or fig or 6666666.753996.peg.1413 or fig or 6666666.753996.peg.1412 or fig or 6666666.753996.peg.1411 )	-1000	1000	0	Pyruvate metabolism
MET_R_rxn03419_c0	formamidopyrimidine_nucleoside_triphosphate_amidohydrolase_c0	MET_HC01651[c] + MET_h2o[c] <=> MET_HC01652[c] + MET_for[c] + MET_h[c]	fig or 6666666.753996.peg.1204	-1000	1000	0	Cofactors, Vitamins, Prosthetic Groups, Pigments
MET_R_rxn11610_c0	R04488_c0	MET_cpd02734[c] + MET_h2o[c] <=> MET_cpd03596[c] + MET_for[c] + MET_h[c]	fig or 6666666.753996.peg.1617	-1000	1000	0
MET_R_rxn04781_c0	R06972_c0	MET_cpd09848[c] + MET_h2o[c] + MET_h[c] <=> MET_cpd03962[c] + MET_cpd09849[c]	fig or 6666666.753996.peg.1877	-1000	1000	0
MET_R_rxn02975_c0	CDP_3_6_dideoxy_D_glucose_2_epimerase_c0	MET_cpd02264[c] <=> MET_cpd02265[c]	( fig or 6666666.753996.peg.833 or fig or 6666666.753996.peg.844 or fig or 6666666.753996.peg.852 or fig or 6666666.753996.peg.3259 or fig or 6666666.753996.peg.3267 or fig or 6666666.753996.peg.827 or fig or 6666666.753996.peg.3268 or fig or 6666666.753996.peg.823 or fig or 6666666.753996.peg.836 )	-1000	1000	0
MET_R_rxn00471_c0	L_ornithine_ammonia_lyase_cyclizing_L_proline_forming_c0	MET_orn[c] -> MET_nh3[c] + MET_pro__L[c]	fig or 6666666.753996.peg.875	0	1000	0	Amino Acids and Derivatives
MET_R_rxn00798_c0	D_ribose_aldose_ketose_isomerase_c0	MET_rib__D[c] <=> MET_rbl__D[c]	fig or 6666666.753996.peg.1248	-1000	1000	0
MET_R_rxn00907_c0	5_10_methylenetetrahydrofolate_NADP_plus__oxidoreductase_c0	MET_mlthf[c] + MET_nadp[c] <=> MET_methf[c] + MET_nadph[c]	( fig or 6666666.753996.peg.216 and fig or 6666666.753996.peg.216 )	-1000	1000	0	Carbohydrates
MET_R_rxn07721_c0	hydroxycinnamoyl_CoA_anthocyanidin_3_5_diglucoside_5_O_glucoside_6_O_hydroxycinnamoyltransferase_c0	MET_caffcoa[c] + MET_cpd05546[c] <=> MET_coa[c] + MET_cpd15088[c]	fig or 6666666.753996.peg.2468	-1000	1000	0
MET_R_rxn12847_c0	Gly_Try_aminopeptidase_c0	MET_cpd15606[c] + MET_h2o[c] <=> MET_gly[c] + MET_tyr__L[c]	fig or 6666666.753996.peg.1842	-1000	1000	0	Carbohydrates
MET_R_rxn05345_c0	dodecanoyl_acyl_carrier_protein_malonyl_acyl_carrier_protein_C_acyltransferase_decarboxylating_c0	MET_cpd11468[c] + MET_cpd11492[c] -> MET_co2[c] + MET_cpd11491[c] + MET_cpd11493[c]	fig or 6666666.753996.peg.396	0	1000	0	Cell Wall and Capsule
MET_R_rxn01465_c0	S_dihydroorotate_amidohydrolase_c0	MET_dhor__S[c] + MET_h2o[c] <=> MET_cbasp[c] + MET_h[c]	fig or 6666666.753996.peg.1147	-1000	1000	0	Nitrogen Metabolism
MET_R_rxn03052_c0	5_Methyltetrahydropteroyltri_L_glutamate_L_homocysteine_S_methyltransferase_c0	MET_hcys__L[c] + MET_mhpglu[c] <=> MET_hpglu[c] + MET_met__L[c]	fig or 6666666.753996.peg.161	-1000	1000	0	Amino Acids and Derivatives
MET_R_rxn05145_c0	phosphate_transporting_ATPase_c0	MET_atp[c] + MET_h2o[c] + MET_pi[e] -> MET_adp[c] + MET_h[c] + 2 MET_pi[c]	(( fig or 6666666.753996.peg.523 or fig or 6666666.753996.peg.3332 ) and Unknown and Unknown and Unknown )	0	1000	0	Membrane Transport
MET_R_rxn01301_c0	L_Homoserine_NAD_plus__oxidoreductase_c0	MET_hom__L[c] + MET_nad[c] <=> MET_aspsa[c] + MET_h[c] + MET_nadh[c]	( fig or 6666666.753996.peg.769 or fig or 6666666.753996.peg.769 )	-1000	1000	0	Amino Acids and Derivatives
MET_R_rxn01643_c0	L_Aspartate_4_semialdehyde_NADP_plus__oxidoreductase_phosphorylating_c0	MET_4pasp[c] + MET_h[c] + MET_nadph[c] -> MET_aspsa[c] + MET_nadp[c] + MET_pi[c]	( fig or 6666666.753996.peg.1165 or fig or 6666666.753996.peg.1165 )	0	1000	0	Amino Acids and Derivatives
MET_R_rxn00295_c0	UDP_N_acetyl_D_glucosamine_4_epimerase_c0	MET_uacgam[c] <=> MET_uacgala[c]	( fig or 6666666.753996.peg.1175 or fig or 6666666.753996.peg.1751 or fig or 6666666.753996.peg.3098 or fig or 6666666.753996.peg.1791 or fig or 6666666.753996.peg.1400 or fig or 6666666.753996.peg.801 or fig or 6666666.753996.peg.1177 )	-1000	1000	0	Carbohydrates
MET_R_rxn00707_c0	ITP_cytidine_5_phosphotransferase_c0	MET_cytd[c] + MET_itp[c] <=> MET_cmp[c] + MET_h[c] + MET_idp[c]	fig or 6666666.753996.peg.2570	-1000	1000	0	Nucleosides and Nucleotides
MET_R_rxn06937_c0	L_glutamate_tRNAGlu_ligase_AMP_forming_c0	MET_atp[c] + MET_glu__L[c] + MET_trnaglu[c] -> MET_amp[c] + MET_cpd12227[c] + 2 MET_h[c] + MET_ppi[c]	fig or 6666666.753996.peg.138	0	1000	0	Cofactors, Vitamins, Prosthetic Groups, Pigments
MET_R_rxn01269_c0	Prephenate_NADP_plus__oxidoreductasedecarboxylating_c0	MET_nadp[c] + MET_pphn[c] -> MET_34hpp[c] + MET_co2[c] + MET_nadph[c]	fig or 6666666.753996.peg.3173	0	1000	0	Amino Acids and Derivatives
MET_R_rxn00747_c0	D_glyceraldehyde_3_phosphate_aldose_ketose_isomerase_c0	MET_cpd00102[c] <=> MET_dhap[c]	fig or 6666666.753996.peg.3159	-1000	1000	0	Glycolysis / Gluconeogenesis
MET_R_rxn00830_c0	Isopentenyl_diphosphate_delta3_delta2_isomerase_c0	MET_ipdp[c] <=> MET_dmpp[c]	fig or 6666666.753996.peg.2453	-1000	1000	0	Fatty Acids, Lipids, and Isoprenoids
MET_R_rxn00029_c0	5_aminolevulinate_hydro_lyase_adding_5_aminolevulinate_and_cyclizing_porphobilinogen_forming_c0	2 MET_5aop[c] -> 2 MET_h2o[c] + MET_h[c] + MET_ppbng[c]	fig or 6666666.753996.peg.1443	0	1000	0	Cofactors, Vitamins, Prosthetic Groups, Pigments
MET_R_rxn00609_c0	myo_Inositol_1_phosphate_synthase_c0	MET_cpd00867[c] <=> MET_g6p[c]	fig or 6666666.753996.peg.26	-1000	1000	0	Carbohydrates
MET_R_rxn07734_c0	hydroxycinnamoyl_CoA_anthocyanidin_3_5_diglucoside_5_O_glucoside_6_O_hydroxycinnamoyltransferase_c0	MET_caffcoa[c] + MET_cpd15028[c] <=> MET_coa[c] + MET_cpd15029[c]	fig or 6666666.753996.peg.2468	-1000	1000	0
MET_R_rxn12646_c0	RXN0_6983c_c0	MET_gly_gln__L[c] + MET_h2o[c] <=> MET_gln__L[c] + MET_gly[c]	fig or 6666666.753996.peg.1842	-1000	1000	0	Carbohydrates
MET_R_rxn02175_c0	ATP_pantetheine_4_phosphate_adenylyltransferase_c0	MET_atp[c] + MET_pan4p[c] <=> MET_dpcoa[c] + MET_ppi[c]	fig or 6666666.753996.peg.1435	-1000	1000	0	Cofactors, Vitamins, Prosthetic Groups, Pigments
MET_R_rxn02835_c0	1_5_phospho_D_ribosyl_AMP_1_6_hydrolase_c0	MET_cpd01777[c] + MET_h2o[c] <=> MET_prfp[c]	( Unknown and fig or 6666666.753996.peg.1896 )	-1000	1000	0	Amino Acids and Derivatives
MET_R_rxn04385_c0	L_threonine_O_3_phosphate_carboxy_lyase_c0	MET_h[c] + MET_thrp[c] <=> MET_applp[c] + MET_co2[c]	fig or 6666666.753996.peg.1282	-1000	1000	0	Cofactors, Vitamins, Prosthetic Groups, Pigments
MET_R_rxn01675_c0	dTTP_alpha_D_glucose_1_phosphate_thymidylyltransferase_c0	MET_cpd00089[c] + MET_dttp[c] <=> MET_dtdpglu[c] + MET_ppi[c]	( fig or 6666666.753996.peg.1763 or fig or 6666666.753996.peg.2489 )	-1000	1000	0	Cell Wall and Capsule
MET_R_rxn01575_c0	L_Isoleucine_2_oxoglutarate_aminotransferase_c0	MET_akg[c] + MET_ile__L[c] <=> MET_3mop[c] + MET_glu__L[c]	fig or 6666666.753996.peg.2202	-1000	1000	0	Amino Acids and Derivatives
MET_R_rxn01454_c0	acetyl_CoA_acetoacetyl_CoA_C_acetyltransferase_thioester_hydrolysing__carboxymethyl_forming_c0	MET_aacoa[c] + MET_accoa[c] + MET_h2o[c] -> MET_coa[c] + MET_h[c] + MET_hmgcoa[c]	( fig or 6666666.753996.peg.3224 or fig or 6666666.753996.peg.1044 )	0	1000	0	Amino Acids and Derivatives
MET_R_rxn05150_c0	zinc_transport_via_ABC_system_c0	MET_HC02172[e] + MET_atp[c] + MET_h2o[c] -> MET_HC02172[c] + MET_adp[c] + MET_h[c] + MET_pi[c]	( Unknown and fig or 6666666.753996.peg.3310 and Unknown )	0	1000	0	Membrane Transport
MET_R_rxn03080_c0	5_amino_6_D_ribitylaminouracil_butanedionetransferase_c0	MET_4r5au[c] + MET_cpd11225[c] <=> MET_cpd02656[c] + 2 MET_h2o[c] + MET_h[c] + MET_pi[c]	fig or 6666666.753996.peg.2203	-1000	1000	0	Cofactors, Vitamins, Prosthetic Groups, Pigments
MET_R_rxn10237_c0	isohexadecanoyl_phosphatidylserine_decarboxylase_c0	MET_cpd15694[c] + 2 MET_h[c] <=> MET_co2[c] + MET_cpd15700[c]	fig or 6666666.753996.peg.447	-1000	1000	0	Fatty Acids, Lipids, and Isoprenoids
MET_R_rxn12644_c0	methionyl_aminopeptidase_c0	MET_ala_L_Thr__L[c] + MET_h2o[c] <=> MET_ala__L[c] + MET_thr__L[c]	fig or 6666666.753996.peg.1842	-1000	1000	0	Carbohydrates
MET_R_rxn00147_c0	ATP_pyruvate_water_phosphotransferase_c0	MET_atp[c] + MET_h2o[c] + MET_pyr[c] -> MET_amp[c] + 3 MET_h[c] + MET_pep[c] + MET_pi[c]	fig or 6666666.753996.peg.2770	0	1000	0	Pyruvate metabolism
MET_R_rxn00737_c0	L_threonine_ammonia_lyase_2_oxobutanoate_forming_c0	MET_thr__L[c] -> MET_2obut[c] + MET_nh3[c]	fig or 6666666.753996.peg.317	0	1000	0	Amino Acids and Derivatives
MET_R_rxn04723_c0	R06914_c0	MET_cpd09790[c] + MET_h2o[c] + MET_nad[c] <=> MET_cpd09791[c] + 2 MET_h[c] + MET_nadh[c]	fig or 6666666.753996.peg.1165	-1000	1000	0
MET_R_rxn00213_c0	UTP_alpha_D_glucose_1_phosphate_uridylyltransferase_c0	MET_cpd00089[c] + MET_utp[c] <=> MET_ppi[c] + MET_udpg[c]	fig or 6666666.753996.peg.2479	-1000	1000	0	Carbohydrates
MET_R_rxn01740_c0	Shikimate_NADP_plus__3_oxidoreductase_c0	MET_nadp[c] + MET_skm[c] <=> MET_3dhsk[c] + MET_h[c] + MET_nadph[c]	fig or 6666666.753996.peg.3174	-1000	1000	0	Amino Acids and Derivatives
MET_R_rxn00190_c0	Deamido_NAD_plus__L_glutamine_amido_ligase_AMP_forming_c0	MET_atp[c] + MET_dnad[c] + MET_gln__L[c] + MET_h2o[c] -> MET_amp[c] + MET_glu__L[c] + 2 MET_h[c] + MET_nad[c] + MET_ppi[c]	fig or 6666666.753996.peg.1795	0	1000	0	Cofactors, Vitamins, Prosthetic Groups, Pigments
MET_R_rxn00927_c0	Adenosine_ribohydrolase_c0	MET_adn[c] + MET_h2o[c] <=> MET_ade[c] + MET_rib__D[c]	fig or 6666666.753996.peg.2804	-1000	1000	0	Nucleosides and Nucleotides
MET_R_rxn04043_c0	ADP_D_fructose_6_phosphate_1_phosphotransferase_c0	MET_adp[c] + MET_f6p[c] <=> MET_amp[c] + MET_fdp[c] + 2 MET_h[c]	fig or 6666666.753996.peg.1624	-1000	1000	0	Glycolysis / Gluconeogenesis
MET_R_rxn00139_c0	AMP_diphosphate_phospho_D_ribosyltransferase_c0	MET_ade[c] + MET_prpp[c] -> MET_amp[c] + MET_h[c] + MET_ppi[c]	fig or 6666666.753996.peg.2865	0	1000	0	Nucleosides and Nucleotides
MET_R_rxn00790_c0	5_phosphoribosylamine_diphosphate_phospho_alpha_D_ribosyltransferase_glutamate_amidating_c0	MET_gln__L[c] + MET_h2o[c] + MET_prpp[c] -> MET_glu__L[c] + MET_h[c] + MET_ppi[c] + MET_pram[c]	( fig or 6666666.753996.peg.1161 or fig or 6666666.753996.peg.1247 )	0	1000	0	Nucleosides and Nucleotides
MET_R_rxn00237_c0	ATP_GDP_phosphotransferase_c0	MET_atp[c] + MET_gdp[c] <=> MET_adp[c] + MET_gtp[c]	fig or 6666666.753996.peg.1637	-1000	1000	0	Nucleosides and Nucleotides
MET_R_rxn03540_c0	R05225_c0	4 MET_atp[c] + MET_cpd03916[c] + 4 MET_gln__L[c] + 4 MET_h2o[c] -> MET_adcobhex[c] + 4 MET_adp[c] + 4 MET_glu__L[c] + 4 MET_h[c] + 4 MET_pi[c]	fig or 6666666.753996.peg.2494	0	1000	0	Cofactors, Vitamins, Prosthetic Groups, Pigments
MET_R_rxn03175_c0	N_5_Phospho_D_ribosylformimino_5_amino_1__5_phospho_D_ribosyl_4_imidazolecarboxamide_ketol_isomerase_c0	MET_prfp[c] <=> MET_prlp[c]	fig or 6666666.753996.peg.289	-1000	1000	0	Amino Acids and Derivatives
MET_R_rxn03421_c0	2_5_Diaminopyrimidine_nucleoside_triphosphate_mutase_c0	MET_HC01652[c] <=> MET_HC01710[c]	fig or 6666666.753996.peg.1204	-1000	1000	0	Cofactors, Vitamins, Prosthetic Groups, Pigments
MET_R_rxn10227_c0	anteisoheptadecanoyl_CDPdiacylglycerol_serine_O_phosphatidyltransferase_c0	MET_cpd15684[c] + MET_ser__L[c] -> MET_cmp[c] + MET_cpd15690[c] + 2 MET_h[c]	fig or 6666666.753996.peg.446	0	1000	0	Fatty Acids, Lipids, and Isoprenoids
MET_R_rxn09210_c0	Phosphatidylserine_syntase_n_C18_0_c0	MET_cpd15421[c] + MET_ser__L[c] -> MET_cmp[c] + MET_cpd15557[c] + 2 MET_h[c]	fig or 6666666.753996.peg.446	0	1000	0	Fatty Acids, Lipids, and Isoprenoids
MET_R_rxn01717_c0	S_Adenosyl_L_methionine_tyramine_N_methyltransferase_c0	MET_amet[c] + MET_tym[c] <=> MET_C02442[c] + MET_ahcys[c] + MET_h[c]	fig or 6666666.753996.peg.1613	-1000	1000	0
MET_R_rxn00182_c0	L_glutamate_NAD_plus__oxidoreductase_deaminating_c0	MET_glu__L[c] + MET_h2o[c] + MET_nad[c] -> MET_akg[c] + MET_h[c] + MET_nadh[c] + MET_nh3[c]	fig or 6666666.753996.peg.3168	0	1000	0	Amino Acids and Derivatives
MET_R_rxn00532_c0	3_oxopropanoate_NADP_plus__oxidoreductase_CoA_malonylating_c0	MET_coa[c] + MET_msa[c] + MET_nadp[c] <=> MET_h[c] + MET_malcoa[c] + MET_nadph[c]	fig or 6666666.753996.peg.1165	-1000	1000	0
MET_R_rxn07622_c0	R07831_c0	MET_cpd04107[c] + MET_h2o[c] <=> MET_cpd14988[c]	fig or 6666666.753996.peg.1617	-1000	1000	0
MET_R_rxn12844_c0	Gly_Cys_aminopeptidase_c0	MET_cpd15603[c] + MET_h2o[c] <=> MET_cys__L[c] + MET_gly[c]	fig or 6666666.753996.peg.1842	-1000	1000	0	Carbohydrates
MET_R_rxn06905_c0	R05363_c0	MET_cpd04049[c] + MET_h2o[c] <=> MET_cpd04050[c] + MET_cpd08208[c] + MET_h[c]	fig or 6666666.753996.peg.1617	-1000	1000	0
MET_R_rxn00484_c0	L_Tryptophan_decarboxy_lyase_c0	MET_h[c] + MET_trp__L[c] -> MET_co2[c] + MET_trypta[c]	fig or 6666666.753996.peg.933	0	1000	0	Amino Acids and Derivatives
MET_R_rxn00405_c0	L_arginine_carboxy_lyase_agmatine_forming_c0	MET_arg__L[c] + MET_h[c] -> MET_agm[c] + MET_co2[c]	fig or 6666666.753996.peg.3032	0	1000	0	Amino Acids and Derivatives
MET_R_rxn00299_c0	GTP_7_8_8_9_dihydrolase_c0	MET_gtp[c] + MET_h2o[c] -> MET_ahdt[c] + MET_for[c] + 2 MET_h[c]	fig or 6666666.753996.peg.1204	0	1000	0	Cofactors, Vitamins, Prosthetic Groups, Pigments
MET_R_rxn04737_c0	R06928_c0	MET_cpd09802[c] + MET_h2o[c] + MET_nad[c] <=> MET_cpd09804[c] + 2 MET_h[c] + MET_nadh[c]	fig or 6666666.753996.peg.1165	-1000	1000	0
MET_R_rxn10180_c0	TRANS_RXN_117cp_c0	MET_na1[e] + MET_pnto__R[e] <=> MET_na1[c] + MET_pnto__R[c]	fig or 6666666.753996.peg.1601	-1000	1000	0	Membrane Transport
MET_R_rxn03921_c0	R05649_c0	MET_cpd08279[c] + MET_h2o[c] + MET_nad[c] <=> MET_cpd02045[c] + 2 MET_h[c] + MET_nadh[c]	fig or 6666666.753996.peg.1165	-1000	1000	0
MET_R_rxn00904_c0	L_Valine_pyruvate_aminotransferase_c0	MET_pyr[c] + MET_val__L[c] <=> MET_3mob[c] + MET_ala__L[c]	fig or 6666666.753996.peg.2188	-1000	1000	0	Amino Acids and Derivatives
MET_R_rxn02484_c0	ATP_4_amino_5_hydroxymethyl_2_methylpyrimidine_5_phosphotransferase_c0	MET_4ahmmp[c] + MET_atp[c] <=> MET_4ampm[c] + MET_adp[c] + MET_h[c]	fig or 6666666.753996.peg.777	-1000	1000	0	Cofactors, Vitamins, Prosthetic Groups, Pigments
MET_R_rxn00013_c0	D_Glucose_1_phosphate_D_glucose_1_phosphate_6_phosphotransferase_c0	2 MET_cpd00089[c] <=> MET_M01966[c] + MET_glc__D[c]	fig or 6666666.753996.peg.1499	-1000	1000	0	Glycolysis / Gluconeogenesis
MET_R_rxn03618_c0	formaldehyde_NAD_plus__oxidoreductase_mycothiol_formylating_c0	MET_fald[c] + MET_msh[c] + MET_nad[c] <=> MET_cpd04106[c] + MET_h[c] + MET_nadh[c]	fig or 6666666.753996.peg.1165	-1000	1000	0
MET_R_rxn12639_c0	RXN0_6976c_c0	MET_ala_L_gln__L[c] + MET_h2o[c] <=> MET_ala__L[c] + MET_gln__L[c]	fig or 6666666.753996.peg.1842	-1000	1000	0	Carbohydrates
MET_R_rxn01000_c0	prephenate_hydro_lyase_decarboxylating_phenylpyruvate_forming_c0	MET_h[c] + MET_pphn[c] -> MET_co2[c] + MET_h2o[c] + MET_phpyr[c]	fig or 6666666.753996.peg.2534	0	1000	0	Amino Acids and Derivatives
MET_R_rxn01462_c0	4_Guanidinobutanoate_amidinohydrolase_c0	MET_4gudbutn[c] + MET_h2o[c] <=> MET_4abut[c] + MET_urea[c]	fig or 6666666.753996.peg.310	-1000	1000	0
MET_R_rxn00705_c0	D_Glucose_1_phosphate_D_glucose_1_phosphate_6_phosphotransferase_c0	2 MET_cpd00089[c] + 2 MET_h[c] <=> MET_cpd00907[c] + MET_glc__D[c]	fig or 6666666.753996.peg.1499	-1000	1000	0	Glycolysis / Gluconeogenesis
MET_R_rxn00321_c0	L_Lysine_2_3_aminomutase_c0	MET_lys__L[c] <=> MET_36dahx[c]	fig or 6666666.753996.peg.2984	-1000	1000	0	Amino Acids and Derivatives
MET_R_rxn09197_c0	Phosphatidylserine_decarboxylase_n_C12_0_c0	MET_cpd15552[c] + 2 MET_h[c] <=> MET_co2[c] + MET_cpd15528[c]	fig or 6666666.753996.peg.447	-1000	1000	0	Fatty Acids, Lipids, and Isoprenoids
MET_R_rxn01100_c0	ATP_3_phospho_D_glycerate_1_phosphotransferase_c0	MET_3pg[c] + MET_atp[c] <=> MET_13dpg[c] + MET_adp[c]	fig or 6666666.753996.peg.2260	-1000	1000	0	Glycolysis / Gluconeogenesis
MET_R_rxn00838_c0	IMP_L_aspartate_ligase_GDP_forming_c0	MET_asp__L[c] + MET_gtp[c] + MET_imp[c] -> MET_dcamp[c] + MET_gdp[c] + 2 MET_h[c] + MET_pi[c]	fig or 6666666.753996.peg.538	0	1000	0	Amino Acids and Derivatives
MET_R_rxn03085_c0	5_10_Methylenetetrahydromethanopterin_coenzyme_F420_oxidoreductase_c0	MET_cpd00792[c] + MET_cpd02679[c] <=> MET_cpd00649[c] + MET_cpd02737[c] + MET_h[c]	fig or 6666666.753996.peg.2296	-1000	1000	0	Methane metabolism
MET_R_rxn12634_c0	methionyl_aminopeptidase_c0	MET_gly_glu__L[c] + MET_h2o[c] <=> MET_glu__L[c] + MET_gly[c]	fig or 6666666.753996.peg.1842	-1000	1000	0	Carbohydrates
MET_R_rxn01255_c0	5_O_1_Carboxyvinyl_3_phosphoshikimate_phosphate_lyase_chorismate_forming_c0	MET_3psme[c] -> MET_chor[c] + MET_pi[c]	fig or 6666666.753996.peg.1449	0	1000	0	Amino Acids and Derivatives
MET_R_rxn04727_c0	R06918_c0	MET_cpd09793[c] + MET_h2o[c] + MET_nad[c] <=> MET_cpd09794[c] + 2 MET_h[c] + MET_nadh[c]	fig or 6666666.753996.peg.1165	-1000	1000	0
MET_R_rxn03126_c0	Coenzyme_B_coenzyme_M_methanophenazine_oxidoreductase_c0	2 MET_h[c] + MET_cpd02935[c] + MET_cpd08702[c] -> MET_cob[c] + MET_com[c] + MET_cpd08701[c] + 2 MET_h[e]	( fig or 6666666.753996.peg.3151 or fig or 6666666.753996.peg.3150 or fig or 6666666.753996.peg.3147 )	0	1000	0	Methane metabolism
MET_R_rxn00214_c0	UDP_glucose_4_epimerase_c0	MET_udpg[c] <=> MET_udpgal[c]	( fig or 6666666.753996.peg.1177 or fig or 6666666.753996.peg.801 or fig or 6666666.753996.peg.1400 or fig or 6666666.753996.peg.3098 or fig or 6666666.753996.peg.1791 or fig or 6666666.753996.peg.1175 or fig or 6666666.753996.peg.1751 )	-1000	1000	0	Carbohydrates
MET_R_rxn01211_c0	5_10_Methenyltetrahydrofolate_5_hydrolase_decyclizing_c0	MET_h2o[c] + MET_methf[c] <=> MET_10fthf[c] + MET_h[c]	( fig or 6666666.753996.peg.216 and fig or 6666666.753996.peg.216 )	-1000	1000	0	Carbohydrates
MET_R_rxn00109_c0	ammonia_NAD_plus__oxidoreductase_c0	MET_h2o[c] + MET_nad[c] + MET_nh3[c] <=> 2 MET_h[c] + MET_ham[c] + MET_nadh[c]	fig or 6666666.753996.peg.1967	-1000	1000	0
MET_R_rxn00527_c0	L_tyrosine_2_oxoglutarate_aminotransferase_c0	MET_akg[c] + MET_tyr__L[c] <=> MET_34hpp[c] + MET_glu__L[c]	(( fig or 6666666.753996.peg.743 or fig or 6666666.753996.peg.2983 or fig or 6666666.753996.peg.2664 or fig or 6666666.753996.peg.2204 ) or fig or 6666666.753996.peg.2664 or ( Unknown and fig or 6666666.753996.peg.1550 ))	-1000	1000	0	Amino Acids and Derivatives
MET_R_rxn05119_c0	L_aspartate_NAD_plus__oxidoreductase_deaminating_c0	MET_asp__L[c] + MET_nad[c] -> MET_h[c] + MET_iasp[c] + MET_nadh[c]	fig or 6666666.753996.peg.1121	0	1000	0	Cofactors, Vitamins, Prosthetic Groups, Pigments
MET_R_rxn04270_c0	cis_2_Methyl_5_isopropylhexa_2_5_dienal_dehydrogenase_c0	MET_cpd02708[c] + MET_h2o[c] + MET_nad[c] <=> MET_cpd08741[c] + 2 MET_h[c] + MET_nadh[c]	fig or 6666666.753996.peg.1165	-1000	1000	0
MET_R_rxn10236_c0	anteisopentadecanoyl_phosphatidylserine_decarboxylase_c0	MET_cpd15693[c] + 2 MET_h[c] <=> MET_co2[c] + MET_cpd15699[c]	fig or 6666666.753996.peg.447	-1000	1000	0	Fatty Acids, Lipids, and Isoprenoids
MET_R_rxn09201_c0	Phosphatidylserine_decarboxylase_n_C16_1_c0	MET_cpd15556[c] + 2 MET_h[c] <=> MET_co2[c] + MET_cpd15532[c]	fig or 6666666.753996.peg.447	-1000	1000	0	Fatty Acids, Lipids, and Isoprenoids
MET_R_rxn10122_c0	NADH_dehydrogenase_ubiquinone_8__35_protons_c0	4.5 MET_h[c] + MET_nadh[c] + MET_q8[c] <=> 3.5 MET_h[e] + MET_nad[c] + MET_q8h2[c]	( fig or 6666666.753996.peg.2940 and Unknown and Unknown and Unknown and Unknown and Unknown and Unknown and Unknown and Unknown and Unknown and Unknown and Unknown and fig or 6666666.753996.peg.2939 and Unknown )	0	1000	0	Oxidative phosphorylation
MET_R_rxn00187_c0	L_Glutamate_ammonia_ligase_ADP_forming_c0	MET_atp[c] + MET_glu__L[c] + MET_nh3[c] -> MET_adp[c] + MET_gln__L[c] + MET_h[c] + MET_pi[c]	( fig or 6666666.753996.peg.124 or fig or 6666666.753996.peg.1802 )	0	1000	0	Amino Acids and Derivatives
MET_R_rxn00376_c0	N_Formyl_L_aspartate_amidohydrolase_c0	MET_cpd00769[c] + MET_h2o[c] <=> MET_asp__L[c] + MET_for[c]	fig or 6666666.753996.peg.1690	-1000	1000	0
MET_R_rxn02431_c0	Formylmethanofuran_5_6_7_8_tetrahydromethanopterin_5_formyltransferase_c0	MET_formh4spt[c] + MET_mfr_b[c] -> MET_cpd00735[c] + MET_h4mpt[c] + MET_h[c]	fig or 6666666.753996.peg.1415	0	1000	0	Methane metabolism
MET_R_rxn05734_c0	aldehyde_dehydrogenase_glyoxylate__NAD_c0	MET_glx[c] + MET_h2o[c] + MET_nad[c] <=> 2 MET_h[c] + MET_nadh[c] + MET_oxa[c]	fig or 6666666.753996.peg.2644	-1000	1000	0	Carbohydrates
MET_R_rxn00772_c0	ATP_D_ribose_5_phosphotransferase_c0	MET_atp[c] + MET_rib__D[c] <=> MET_adp[c] + MET_h[c] + MET_r5p[c]	fig or 6666666.753996.peg.1624	-1000	1000	0	Pentose phosphate pathway
MET_R_rxn03135_c0	R04558_c0	MET_gln__L[c] + MET_prlp[c] -> MET_aicar[c] + MET_eig3p[c] + MET_glu__L[c] + MET_h[c]	(( fig or 6666666.753996.peg.601 or fig or 6666666.753996.peg.3166 ) and Unknown )	0	1000	0	Amino Acids and Derivatives
MET_R_rxn01135_c0	Oxalate_CoA_ligase_AMP_forming_c0	MET_atp[c] + MET_coa[c] + MET_oxa[c] <=> MET_amp[c] + MET_h[c] + MET_oxalcoa[c] + MET_ppi[c]	fig or 6666666.753996.peg.1284	-1000	1000	0
MET_R_rxn00474_c0	L_serine_hydro_lyase_adding_indole_L_tryptophan_forming_c0	MET_indole[c] + MET_ser__L[c] -> MET_h2o[c] + MET_trp__L[c]	(( fig or 6666666.753996.peg.1734 and fig or 6666666.753996.peg.1733 ) or fig or 6666666.753996.peg.1443 )	0	1000	0	Amino Acids and Derivatives
MET_R_rxn03843_c0	Farnesyl_diphosphate_Isopentenyl_diphosphate_farnesyl_cistransferase_c0	MET_frdp[c] + MET_ipdp[c] -> MET_CE5956[c] + MET_h[c] + MET_ppi[c]	fig or 6666666.753996.peg.3176	0	1000	0	Fatty Acids, Lipids, and Isoprenoids
MET_R_rxn01116_c0	D_Ribulose_5_phosphate_3_epimerase_c0	MET_ru5p__D[c] <=> MET_xu5p__D[c]	fig or 6666666.753996.peg.2486	-1000	1000	0	Carbohydrates
MET_R_rxn02182_c0	beta_alanyl_CoA_ammonia_lyase_acryloyl_CoA_forming_c0	MET_cpd01560[c] <=> MET_nh3[c] + MET_prpncoa[c]	fig or 6666666.753996.peg.1399	-1000	1000	0
MET_R_rxn02811_c0	3_Isopropylmalate_hydro_lyase_c0	MET_3c2hmp[c] <=> MET_2ippm[c] + MET_h2o[c]	(( fig or 6666666.753996.peg.1850 or fig or 6666666.753996.peg.1222 ) or fig or 6666666.753996.peg.1269 or ( fig or 6666666.753996.peg.1269 and ( fig or 6666666.753996.peg.1850 or fig or 6666666.753996.peg.1222 )))	-1000	1000	0	Amino Acids and Derivatives
MET_R_rxn03062_c0	3_Isopropylmalate_NAD_plus__oxidoreductase_c0	MET_3c2hmp[c] + MET_nad[c] <=> MET_3c4mop[c] + MET_h[c] + MET_nadh[c]	( fig or 6666666.753996.peg.1223 or fig or 6666666.753996.peg.1223 )	-1000	1000	0	Amino Acids and Derivatives
MET_R_rxn00863_c0	L_histidinal_NAD_plus__oxidoreductase_c0	MET_cpd01324[c] + MET_h2o[c] + MET_nad[c] -> 2 MET_h[c] + MET_his__L[c] + MET_nadh[c]	( fig or 6666666.753996.peg.767 or fig or 6666666.753996.peg.767 )	0	1000	0	Amino Acids and Derivatives
MET_R_rxn01270_c0	L_arogenate_2_oxoglutarate_aminotransferase_c0	MET_Largn[c] + MET_oaa[c] <=> MET_asp__L[c] + MET_pphn[c]	fig or 6666666.753996.peg.2664	-1000	1000	0	Amino Acids and Derivatives
MET_R_rxn00751_c0	ATP_choline_phosphotransferase_c0	MET_atp[c] + MET_chol[c] <=> MET_adp[c] + MET_cholp[c] + MET_h[c]	fig or 6666666.753996.peg.2455	-1000	1000	0
MET_R_rxn00908_c0	glycine_synthase_c0	MET_gly[c] + MET_nad[c] + MET_thf[c] <=> MET_co2[c] + MET_mlthf[c] + MET_nadh[c] + MET_nh3[c]	fig or 6666666.753996.peg.1948	-1000	1000	0
MET_R_rxn05515_c0	ATP_phosphohydrolase_vitamin_B12_importing_c0	MET_atp[c] + MET_cbl2[e] + MET_h2o[c] -> MET_adp[c] + MET_cbl2[c] + MET_h[c] + MET_pi[c]	( Unknown and Unknown and ( fig or 6666666.753996.peg.3225 or fig or 6666666.753996.peg.915 ))	0	1000	0	Membrane Transport
MET_R_rxn00018_c0	3_phospho_D_glycerate_carboxy_lyase_dimerizing_D_ribulose_1_5_bisphosphate_forming_c0	MET_co2[c] + MET_cpd00871[c] + MET_h2o[c] <=> 2 MET_3pg[c] + 2 MET_h[c]	fig or 6666666.753996.peg.2956	-1000	1000	0	Pentose phosphate pathway
MET_R_rxn02402_c0	Nicotinate_nucleotide_pyrophosphate_phosphoribosyltransferase_carboxylating_c0	MET_h[c] + MET_prpp[c] + MET_quln[c] -> MET_co2[c] + MET_nicrnt[c] + MET_ppi[c]	fig or 6666666.753996.peg.1122	0	1000	0	Cofactors, Vitamins, Prosthetic Groups, Pigments
MET_R_rxn01607_c0	ATP_R_mevalonate_5_phosphotransferase_c0	MET_atp[c] + MET_mevR[c] <=> MET_5pmev[c] + MET_adp[c] + MET_h[c]	fig or 6666666.753996.peg.2455	-1000	1000	0	Fatty Acids, Lipids, and Isoprenoids
MET_R_rxn12845_c0	Gly_Leu_aminopeptidase_c0	MET_cpd15604[c] + MET_h2o[c] <=> MET_gly[c] + MET_leu__L[c]	fig or 6666666.753996.peg.1842	-1000	1000	0	Carbohydrates
MET_R_rxn01303_c0	Acetyl_CoA_L_homoserine_O_acetyltransferase_c0	MET_accoa[c] + MET_hom__L[c] -> MET_coa[c] + MET_cpd00790[c]	fig or 6666666.753996.peg.1398	0	1000	0	Amino Acids and Derivatives
MET_R_rxn00113_c0	Carbon_dioxide_ammonia_ligase_ADP_forming_carbamate_phosphorylating_c0	2 MET_atp[c] + MET_co2[c] + MET_h2o[c] + MET_nh3[c] -> 2 MET_adp[c] + MET_cbp[c] + 3 MET_h[c] + MET_pi[c]	fig or 6666666.753996.peg.1482	0	1000	0
MET_R_rxn00497_c0	L_phenylalanine_carboxy_lyase_phenylethylamine_forming_c0	MET_h[c] + MET_phe__L[c] -> MET_co2[c] + MET_peamn[c]	fig or 6666666.753996.peg.933	0	1000	0	Amino Acids and Derivatives
MET_R_rxn00297_c0	UDP_N_acetyl_D_glucosamine_2_epimerase_c0	MET_uacgam[c] <=> MET_uacmam[c]	( fig or 6666666.753996.peg.823 or fig or 6666666.753996.peg.836 or fig or 6666666.753996.peg.3268 or fig or 6666666.753996.peg.827 or fig or 6666666.753996.peg.3267 or fig or 6666666.753996.peg.3259 or fig or 6666666.753996.peg.852 or fig or 6666666.753996.peg.833 or fig or 6666666.753996.peg.844 )	-1000	1000	0	Cell Wall and Capsule
MET_R_rxn02131_c0	Sepiapterin_aminohydrolase_c0	MET_cpd00622[c] + MET_h2o[c] + MET_h[c] <=> MET_cpd01558[c] + MET_nh3[c]	fig or 6666666.753996.peg.2805	-1000	1000	0
MET_R_rxn01678_c0	ATP_dUDP_phosphotransferase_c0	MET_atp[c] + MET_dudp[c] <=> MET_adp[c] + MET_dutp[c]	fig or 6666666.753996.peg.1637	-1000	1000	0	Nucleosides and Nucleotides
MET_R_rxn00832_c0	IMP_1_2_hydrolase_decyclizing_c0	MET_h2o[c] + MET_imp[c] <=> MET_fprica[c]	(( fig or 6666666.753996.peg.1316 and fig or 6666666.753996.peg.1316 ) or fig or 6666666.753996.peg.1414 )	-1000	1000	0	Nucleosides and Nucleotides
MET_R_rxn01106_c0	2_Phospho_D_glycerate_2_3_phosphomutase_c0	MET_2pg[c] <=> MET_3pg[c]	( fig or 6666666.753996.peg.1350 or fig or 6666666.753996.peg.2613 )	-1000	1000	0	Glycolysis / Gluconeogenesis
MET_R_rxn12640_c0	methionyl_aminopeptidase_c0	MET_ala_L_glu__L[c] + MET_h2o[c] <=> MET_ala__L[c] + MET_glu__L[c]	fig or 6666666.753996.peg.1842	-1000	1000	0	Carbohydrates
MET_R_rxn02418_c0	myo_inositol_hexakisphosphate_4_phosphohydrolase_c0	MET_h2o[c] + MET_inoshp[c] <=> MET_cpd02788[c] + MET_pi[c]	( fig or 6666666.753996.peg.16 or fig or 6666666.753996.peg.2275 or fig or 6666666.753996.peg.1839 )	-1000	1000	0
MET_R_rxn06304_c0	S_Adenosyl_L_methionine_nocardicin_E_3_amino_3_carboxypropyltransferase_c0	MET_amet[c] + MET_cpd11944[c] <=> MET_5mta[c] + MET_cpd00687[c] + MET_h[c]	fig or 6666666.753996.peg.1844	-1000	1000	0
MET_R_rxn00412_c0	UTP_L_glutamine_amido_ligase_ADP_forming_c0	MET_atp[c] + MET_gln__L[c] + MET_h2o[c] + MET_utp[c] -> MET_adp[c] + MET_ctp[c] + MET_glu__L[c] + 2 MET_h[c] + MET_pi[c]	( fig or 6666666.753996.peg.1482 or fig or 6666666.753996.peg.3218 )	0	1000	0	Nucleosides and Nucleotides
MET_R_rxn02339_c0	4_Hydroxy_L_glutamate_2_oxoglutarate_aminotransferase_c0	MET_akg[c] + MET_e4hglu[c] <=> MET_4h2oglt[c] + MET_glu__L[c]	( fig or 6666666.753996.peg.2204 or fig or 6666666.753996.peg.2664 or fig or 6666666.753996.peg.2983 or fig or 6666666.753996.peg.743 )	-1000	1000	0	Amino Acids and Derivatives
MET_R_rxn00650_c0	L_cysteinylglycine_dipeptidase_c0	MET_cgly[c] + MET_h2o[c] <=> MET_cys__L[c] + MET_gly[c]	fig or 6666666.753996.peg.1842	-1000	1000	0	Carbohydrates
MET_R_rxn03167_c0	2_Amino_4_hydroxy_6_erythro_1_2_3_trihydroxypropyl_dihydropteridine_triphosphate_phosphohydrolase_alkaline_optimum_c0	MET_ahdt[c] + 3 MET_h2o[c] -> MET_HC01361[c] + 2 MET_h[c] + 3 MET_pi[c]	( fig or 6666666.753996.peg.2244 or fig or 6666666.753996.peg.2817 )	0	1000	0	Cofactors, Vitamins, Prosthetic Groups, Pigments
MET_R_rxn02737_c0	UDPglucosamine_4_epimerase_c0	MET_cpd01482[c] <=> MET_cpd01623[c]	( fig or 6666666.753996.peg.1177 or fig or 6666666.753996.peg.1400 or fig or 6666666.753996.peg.801 or fig or 6666666.753996.peg.3098 or fig or 6666666.753996.peg.1791 or fig or 6666666.753996.peg.1751 or fig or 6666666.753996.peg.1175 )	-1000	1000	0
MET_R_rxn00515_c0	ATP_IDP_phosphotransferase_c0	MET_atp[c] + MET_idp[c] -> MET_adp[c] + MET_itp[c]	fig or 6666666.753996.peg.1637	0	1000	0	Nucleosides and Nucleotides
MET_R_rxn03005_c0	R04326_c0	MET_fgam[c] + 2 MET_h[c] + MET_thf[c] -> MET_gar[c] + MET_h2o[c] + MET_methf[c]	fig or 6666666.753996.peg.1948	0	1000	0
MET_R_rxn03437_c0	R_2_3_Dihydroxy_3_methylpentanoate_hydro_lyase_c0	MET_23dhmp[c] -> MET_3mop[c] + MET_h2o[c]	fig or 6666666.753996.peg.1107	0	1000	0	Amino Acids and Derivatives
MET_R_rxn01353_c0	ATP_dGDP_phosphotransferase_c0	MET_atp[c] + MET_dgdp[c] <=> MET_adp[c] + MET_dgtp[c]	fig or 6666666.753996.peg.1637	-1000	1000	0	Nucleosides and Nucleotides
MET_R_rxn10235_c0	isopentadecanoyl_phosphatidylserine_decarboxylase_c0	MET_cpd15692[c] + 2 MET_h[c] <=> MET_co2[c] + MET_cpd15698[c]	fig or 6666666.753996.peg.447	-1000	1000	0	Fatty Acids, Lipids, and Isoprenoids
MET_R_rxn12633_c0	RXN0_6975c_c0	MET_ala_L_asp__L[c] + MET_h2o[c] <=> MET_ala__L[c] + MET_asp__L[c]	fig or 6666666.753996.peg.1842	-1000	1000	0	Carbohydrates
MET_R_rxn00313_c0	meso_2_6_diaminoheptanedioate_carboxy_lyase_L_lysine_forming_c0	MET_26dap__M[c] + MET_h[c] <=> MET_co2[c] + MET_lys__L[c]	fig or 6666666.753996.peg.1702	-1000	1000	0	Amino Acids and Derivatives
MET_R_rxn00735_c0	2R_3S_3_methylmalate_NAD_plus__oxidoreductase_c0	MET_2obut[c] + MET_co2[c] + MET_nadh[c] <=> MET_cpd03593[c] + MET_nad[c]	fig or 6666666.753996.peg.1223	-1000	1000	0
MET_R_rxn10571_c0	Mg2_plus__importing_ATPase_c0	MET_atp[c] + MET_h2o[c] + MET_mg2[e] -> MET_adp[c] + MET_h[c] + MET_mg2[c] + MET_pi[c]	Unknown	0	1000	0	Membrane Transport
MET_R_rxn00505_c0	Isocitrate_NAD_plus__oxidoreductase_decarboxylating_c0	MET_icit[c] + MET_nad[c] -> MET_akg[c] + MET_co2[c] + MET_nadh[c]	fig or 6666666.753996.peg.1264	0	1000	0	Citric acid cycle
MET_R_rxn03842_c0	Ureidoglycine_aminohydrolase_c0	MET_cpd01419[c] + MET_h2o[c] <=> MET_nh3[c] + MET_urdglyc[c]	fig or 6666666.753996.peg.3316	-1000	1000	0	Nitrogen Metabolism
MET_R_rxn02895_c0	5_Phospho_D_ribosylamine_glycine_ligase_ADP_forming_c0	MET_atp[c] + MET_gly[c] + MET_pram[c] -> MET_adp[c] + MET_gar[c] + MET_h[c] + MET_pi[c]	fig or 6666666.753996.peg.1801	0	1000	0	Nucleosides and Nucleotides
MET_R_rxn00189_c0	L_Glutamine_amidohydrolase_c0	MET_gln__L[c] + MET_h2o[c] -> MET_glu__L[c] + MET_nh3[c]	fig or 6666666.753996.peg.1795	0	1000	0	Amino Acids and Derivatives
MET_R_rxn02508_c0	N_5_Phospho_beta_D_ribosylanthranilate_ketol_isomerase_c0	MET_pran[c] <=> MET_2cpr5p[c]	fig or 6666666.753996.peg.1248	-1000	1000	0	Amino Acids and Derivatives
MET_R_rxn00428_c0	dichloromethane_chloride_lyase_adding_H2O_chloride_hydrolysing_formaldehyde_forming_c0	MET_cpd01530[c] + MET_h2o[c] <=> 2 MET_cl[c] + MET_fald[c] + 2 MET_h[c]	fig or 6666666.753996.peg.1117	-1000	1000	0
MET_R_rxn00420_c0	O_phospho_L_serine_phosphohydrolase_c0	MET_cpd00738[c] + MET_h2o[c] -> MET_pi[c] + MET_ser__L[c]	( fig or 6666666.753996.peg.16 or fig or 6666666.753996.peg.2275 or fig or 6666666.753996.peg.1839 )	0	1000	0	Amino Acids and Derivatives
MET_R_rxn01500_c0	R_Mevalonate_NAD_plus__oxidoreductase_CoA_acetylating_c0	MET_coa[c] + MET_mevR[c] + 2 MET_nad[c] <=> 2 MET_h[c] + MET_hmgcoa[c] + 2 MET_nadh[c]	fig or 6666666.753996.peg.2535	-1000	1000	0
MET_R_rxn06205_c0	urate_3_ribonucleoside_phosphate_D_ribosyltransferase_c0	MET_cpd12729[c] + MET_pi[c] <=> MET_r1p[c] + MET_urate[c]	fig or 6666666.753996.peg.548	-1000	1000	0
MET_R_rxn04045_c0	sirohydrochlorin_cobalt_lyase_c0	MET_cobalt2[c] + MET_scl[c] <=> MET_cpd08368[c] + 2 MET_h[c]	fig or 6666666.753996.peg.723	-1000	1000	0	Cofactors, Vitamins, Prosthetic Groups, Pigments
MET_R_rxn05005_c0	S_adenosyl_L_methionine_uroporphyrinogen_III_C_methyltransferase_c0	MET_amet[c] + MET_uppg3[c] <=> MET_ahcys[c] + MET_cpd11206[c] + MET_h[c]	fig or 6666666.753996.peg.870	-1000	1000	0	Cofactors, Vitamins, Prosthetic Groups, Pigments
MET_R_rxn00048_c0	6_7_Dimethyl_8_1_D_ribityllumazine_6_7_dimethyl_8_1_D_ribityllumazine_2_3_butanediyltransferase_c0	2 MET_cpd02656[c] + MET_h[c] -> MET_4r5au[c] + MET_ribflv[c]	fig or 6666666.753996.peg.1567	0	1000	0	Cofactors, Vitamins, Prosthetic Groups, Pigments
MET_R_rxn07876_c0	R08087_c0	MET_cpd06739[c] + MET_h2o[c] + MET_nad[c] <=> MET_cpd15166[c] + 2 MET_h[c] + MET_nadh[c]	fig or 6666666.753996.peg.1165	-1000	1000	0
MET_R_rxn09200_c0	Phosphatidylserine_decarboxylase_n_C16_0_c0	MET_cpd15555[c] + 2 MET_h[c] <=> MET_co2[c] + MET_pe160[c]	fig or 6666666.753996.peg.447	-1000	1000	0	Fatty Acids, Lipids, and Isoprenoids
MET_R_rxn00726_c0	chorismate_pyruvate_lyase_amino_accepting_anthranilate_forming_c0	MET_chor[c] + MET_nh3[c] -> MET_anth[c] + MET_h2o[c] + MET_h[c] + MET_pyr[c]	( fig or 6666666.753996.peg.1250 and fig or 6666666.753996.peg.1249 )	0	1000	0	Amino Acids and Derivatives
MET_R_rxn02155_c0	ATP_nicotinamide_nucleotide_adenylyltransferase_c0	MET_atp[c] + MET_nicrnt[c] <=> MET_dnad[c] + MET_ppi[c]	fig or 6666666.753996.peg.1266	-1000	1000	0	Cofactors, Vitamins, Prosthetic Groups, Pigments
MET_R_rxn02475_c0	2_5_Diamino_6_hydroxy_4_5_phosphoribosylamino_pyrimidine_2_aminohydrolase_c0	MET_25dhpp[c] + MET_h2o[c] + MET_h[c] -> MET_5apru[c] + MET_nh3[c]	fig or 6666666.753996.peg.1053	0	1000	0	Cofactors, Vitamins, Prosthetic Groups, Pigments
MET_R_rxn02614_c0	UDPglucose_gibberellin_2_O_beta_D_glucosyltransferase_c0	MET_cpd01172[c] + MET_udpg[c] <=> MET_cpd02518[c] + MET_udp[c]	fig or 6666666.753996.peg.275	-1000	1000	0
MET_R_rxn11942_c0	rxn11942_c0	MET_cpd08630[c] + MET_nad[c] <=> MET_cpd08631[c] + MET_h[c] + MET_nadh[c]	( fig or 6666666.753996.peg.694 or fig or 6666666.753996.peg.695 )	-1000	1000	0	Cofactors, Vitamins, Prosthetic Groups, Pigments
MET_R_rxn03108_c0	ATP_4_amino_2_methyl_5_phosphomethylpyrimidine_phosphotransferase_c0	MET_4ampm[c] + MET_atp[c] <=> MET_2mahmp[c] + MET_adp[c]	fig or 6666666.753996.peg.777	-1000	1000	0	Cofactors, Vitamins, Prosthetic Groups, Pigments
MET_R_rxn07449_c0	3_sulfolactate_bisulfite_lyase_c0	MET_cpd14790[c] <=> MET_pyr[c] + MET_so3[c]	fig or 6666666.753996.peg.2622	-1000	1000	0
MET_R_rxn01018_c0	carbamoyl_phosphate_L_aspartate_carbamoyltransferase_c0	MET_asp__L[c] + MET_cbp[c] -> MET_cbasp[c] + MET_h[c] + MET_pi[c]	( fig or 6666666.753996.peg.2526 or fig or 6666666.753996.peg.2527 )	0	1000	0	Nucleosides and Nucleotides
MET_R_rxn05236_c0	2_Deoxyuridine_5_triphosphate_oxydized_thioredoxin_2_oxidoreductase_c0	MET_trdrd[c] + MET_utp[c] -> MET_cpd11420[c] + MET_dutp[c] + MET_h2o[c]	fig or 6666666.753996.peg.2014	0	1000	0	Nucleosides and Nucleotides
MET_R_rxn02789_c0	2_Isopropylmalate_hydro_lyase_c0	MET_3c3hmp[c] <=> MET_2ippm[c] + MET_h2o[c]	(( fig or 6666666.753996.peg.1222 or fig or 6666666.753996.peg.1850 ) or fig or 6666666.753996.peg.1269 or (( fig or 6666666.753996.peg.1850 or fig or 6666666.753996.peg.1222 ) and fig or 6666666.753996.peg.1269 ))	-1000	1000	0	Amino Acids and Derivatives
MET_R_rxn03666_c0	2_hydroxy_6_oxo_2_aminophenyl_hexa_2_4_dienoate_benzoylhydrolase_c0	MET_cpd05041[c] + MET_h2o[c] <=> MET_anth[c] + MET_cpd00461[c] + MET_h[c]	fig or 6666666.753996.peg.1617	-1000	1000	0
MET_R_rxn00410_c0	UTP_ammonia_ligase_ADP_forming_c0	MET_atp[c] + MET_nh3[c] + MET_utp[c] -> MET_adp[c] + MET_ctp[c] + 2 MET_h[c] + MET_pi[c]	( fig or 6666666.753996.peg.1482 or fig or 6666666.753996.peg.3218 )	0	1000	0	Nucleosides and Nucleotides
MET_R_rxn03063_c0	S_Adenosyl_L_methionine_zymosterol_C_methyltransferase_c0	MET_amet[c] + MET_zymst[c] <=> MET_ahcys[c] + MET_fecost[c] + MET_h[c]	( fig or 6666666.753996.peg.1573 or fig or 6666666.753996.peg.1965 )	-1000	1000	0
MET_R_rxn12510_c0	ATP_pantothenate_4_phosphotransferase_c0	MET_atp[c] + MET_pnto__R[c] <=> MET_4ppan[c] + MET_adp[c] + MET_h[c]	fig or 6666666.753996.peg.3335	-1000	1000	0	Cofactors, Vitamins, Prosthetic Groups, Pigments
MET_R_rxn04780_c0	R06971_c0	MET_cpd09847[c] + MET_h2o[c] + MET_h[c] <=> MET_cpd09848[c] + MET_nh3[c]	fig or 6666666.753996.peg.1877	-1000	1000	0
MET_R_rxn00414_c0	hydrogen_carbonate_L_glutamine_amido_ligase_ADP_forming__carbamate_phosphorylating_c0	2 MET_atp[c] + MET_gln__L[c] + MET_h2co3[c] + MET_h2o[c] -> 2 MET_adp[c] + MET_cbp[c] + MET_glu__L[c] + 2 MET_h[c] + MET_pi[c]	( fig or 6666666.753996.peg.994 and ( fig or 6666666.753996.peg.84 or fig or 6666666.753996.peg.993 ))	0	1000	0	Cell Division and Cell Cycle
MET_R_rxn00529_c0	L_tyrosine_carboxy_lyase_tyramine_forming_c0	MET_h[c] + MET_tyr__L[c] -> MET_co2[c] + MET_tym[c]	fig or 6666666.753996.peg.933	0	1000	0	Amino Acids and Derivatives
MET_R_rxn03970_c0	Coniferyl_aldehyde_NAD_oxidoreductase_c0	MET_conialdh[c] + MET_h2o[c] + MET_nad[c] <=> MET_fer[c] + 2 MET_h[c] + MET_nadh[c]	fig or 6666666.753996.peg.1444	-1000	1000	0
MET_R_rxn00011_c0	pyruvate_thiamin_diphosphate_acetaldehydetransferase_decarboxylating_c0	MET_h[c] + MET_pyr[c] + MET_thmpp[c] -> MET_2ahethmpp[c] + MET_co2[c]	( fig or 6666666.753996.peg.397 and fig or 6666666.753996.peg.398 )	0	1000	0	Amino Acids and Derivatives
MET_R_rxn01986_c0	2_deoxy_D_ribose_1_phosphate_1_5_phosphomutase_c0	MET_2dr1p[c] <=> MET_2dr5p[c]	fig or 6666666.753996.peg.2984	-1000	1000	0	Carbohydrates
MET_R_rxn02200_c0	2_amino_4_hydroxy_6_hydroxymethyl_7_8_dihydropteridine_4_aminobenzoate_2_amino_4_hydroxydihydropteridine_6_methenyltransferase_c0	MET_2ahhmp[c] + MET_4abz[c] <=> MET_dhpt[c] + MET_h2o[c]	fig or 6666666.753996.peg.221	-1000	1000	0	Cofactors, Vitamins, Prosthetic Groups, Pigments
MET_R_rxn01069_c0	O_phospho_L_homoserine_phosphate_lyase_adding_waterL_threonine_forming_c0	MET_h2o[c] + MET_phom[c] -> MET_pi[c] + MET_thr__L[c]	fig or 6666666.753996.peg.162	0	1000	0	Amino Acids and Derivatives
MET_R_rxn05528_c0	Copper_transporting_ATPase_c0	MET_atp[c] + MET_cu2[c] + MET_h2o[c] -> MET_adp[c] + MET_cu2[e] + MET_h[c] + MET_pi[c]	( fig or 6666666.753996.peg.1900 or fig or 6666666.753996.peg.2316 or fig or 6666666.753996.peg.2156 or fig or 6666666.753996.peg.19 or fig or 6666666.753996.peg.2521 or fig or 6666666.753996.peg.1303 )	0	1000	0	Membrane Transport
MET_R_rxn00791_c0	N_5_Phospho_D_ribosylanthranilate_pyrophosphate_phosphoribosyl_transferase_c0	MET_anth[c] + MET_prpp[c] -> MET_h[c] + MET_ppi[c] + MET_pran[c]	fig or 6666666.753996.peg.1247	0	1000	0	Amino Acids and Derivatives
MET_R_rxn00065_c0	ATP_diphosphate_lyase_cyclizing_3_5_cyclic_AMP_forming_c0	MET_atp[c] -> MET_camp[c] + MET_h[c] + MET_ppi[c]	( fig or 6666666.753996.peg.1117 or fig or 6666666.753996.peg.1117 )	0	1000	0	Regulation and Cell signaling
MET_R_rxn08975_c0	dihydronicotinamide_adenine_dinucleotide_coenzyme_Q_reductase_c0	MET_h[c] + MET_nadh[c] + MET_q8[c] -> MET_nad[c] + MET_q8h2[c]	fig or 6666666.753996.peg.1436	0	1000	0	Carbohydrates
MET_R_rxn00105_c0	ATP_nicotinamide_nucleotide_adenylyltransferase_c0	MET_atp[c] + MET_nmn[c] <=> MET_nad[c] + MET_ppi[c]	( fig or 6666666.753996.peg.2297 or fig or 6666666.753996.peg.1266 )	-1000	1000	0	Cofactors, Vitamins, Prosthetic Groups, Pigments
MET_R_rxn00230_c0	diphosphate_acetate_phosphotransferase_c0	MET_ac[c] + MET_ppi[c] <=> MET_actp[c] + MET_pi[c]	fig or 6666666.753996.peg.2145	-1000	1000	0
MET_R_rxn03486_c0	R05138_c0	MET_ac[c] + MET_cpd00461[c] + MET_h[c] <=> MET_cpd03715[c] + MET_h2o[c]	fig or 6666666.753996.peg.1617	-1000	1000	0
MET_R_rxn07609_c0	R07802_c0	MET_cpd14980[c] + MET_h2o[c] <=> MET_cpd00461[c] + MET_cpd01129[c] + MET_h[c]	fig or 6666666.753996.peg.1617	-1000	1000	0
MET_R_rxn01987_c0	R02750_c0	MET_2dr5p[c] + MET_adp[c] + MET_h[c] <=> MET_atp[c] + MET_cpd01242[c]	fig or 6666666.753996.peg.1624	-1000	1000	0	Carbohydrates
MET_R_rxn03538_c0	R05223_c0	MET_agdpcbi[c] + MET_rdmbzi[c] <=> MET_adocbl[c] + MET_gmp[c] + MET_h[c]	fig or 6666666.753996.peg.1656	-1000	1000	0	Cofactors, Vitamins, Prosthetic Groups, Pigments
MET_R_rxn02834_c0	Phosphoribosyl_ATP_pyrophosphohydrolase_c0	MET_cpd01775[c] + MET_h2o[c] -> MET_cpd01777[c] + 2 MET_h[c] + MET_ppi[c]	( fig or 6666666.753996.peg.1896 and Unknown )	0	1000	0	Amino Acids and Derivatives
MET_R_rxn01213_c0	GPPSYN_RXN_c0	MET_dmpp[c] + MET_ipdp[c] <=> MET_grdp[c] + MET_h[c] + MET_ppi[c]	( fig or 6666666.753996.peg.2451 and Unknown and Unknown and Unknown )	-1000	1000	0	Fatty Acids, Lipids, and Isoprenoids
MET_R_rxn00459_c0	2_phospho_D_glycerate_hydro_lyase_phosphoenolpyruvate_forming_c0	MET_2pg[c] <=> MET_h2o[c] + MET_pep[c]	fig or 6666666.753996.peg.150	-1000	1000	0	Glycolysis / Gluconeogenesis
MET_R_rxn00770_c0	ATP_D_ribose_5_phosphate_diphosphotransferase_c0	MET_atp[c] + MET_r5p[c] <=> MET_amp[c] + MET_h[c] + MET_prpp[c]	fig or 6666666.753996.peg.1552	-1000	1000	0	Pentose phosphate pathway
MET_R_rxn05195_c0	ATP_phosphohydrolase_ferric_ion_transporting_c0	MET_atp[c] + MET_fe3[e] + MET_h2o[c] -> MET_adp[c] + MET_fe3[c] + MET_h[c] + MET_pi[c]	Unknown	0	1000	0	Membrane Transport
MET_R_rxn10234_c0	isotetradecanoyl_phosphatidylserine_decarboxylase_c0	MET_cpd15691[c] + 2 MET_h[c] <=> MET_co2[c] + MET_cpd15697[c]	fig or 6666666.753996.peg.447	-1000	1000	0	Fatty Acids, Lipids, and Isoprenoids
MET_R_rxn05059_c0	dCTP_aminohydrolase_dUMP_forming_c0	MET_dctp[c] + 2 MET_h2o[c] <=> MET_dump[c] + MET_h[c] + MET_nh3[c] + MET_ppi[c]	fig or 6666666.753996.peg.3304	-1000	1000	0
MET_R_rxn04238_c0	R06371_c0	MET_cpd08732[c] + MET_h2o[c] <=> MET_cpd08733[c] + MET_h[c]	fig or 6666666.753996.peg.1617	-1000	1000	0
MET_R_rxn01366_c0	Uridine_phosphate_alpha_D_ribosyltransferase_c0	MET_pi[c] + MET_uri[c] <=> MET_r1p[c] + MET_ura[c]	fig or 6666666.753996.peg.548	-1000	1000	0	Carbohydrates
MET_R_rxn01208_c0	R01652_c0	MET_3c4mop[c] + MET_h[c] -> MET_4mop[c] + MET_co2[c]	fig or 6666666.753996.peg.1223	0	1000	0
MET_R_rxn05618_c0	manganese_transport_in_via_proton_symport_c0	MET_h[e] + MET_mn2[e] -> MET_h[c] + MET_mn2[c]	fig or 6666666.753996.peg.2721	0	1000	0	Membrane Transport
MET_R_rxn10474_c0	cobalt_Co_plus_2_transport_via_diffusion_extracellular_to_periplasm_c0	MET_cobalt2[c] <=> MET_cobalt2[e]	fig or 6666666.753996.peg.2719	-1000	1000	0	Membrane Transport
MET_R_rxn00260_c0	L_Aspartate_2_oxoglutarate_aminotransferase_c0	MET_akg[c] + MET_asp__L[c] <=> MET_glu__L[c] + MET_oaa[c]	( fig or 6666666.753996.peg.743 or fig or 6666666.753996.peg.2983 or fig or 6666666.753996.peg.2204 or fig or 6666666.753996.peg.2664 )	-1000	1000	0	Amino Acids and Derivatives
MET_R_rxn04757_c0	violaxanthin_neoxanthin_isomerase_epoxide_opening_c0	MET_cpd05521[c] <=> MET_cpd05513[c]	fig or 6666666.753996.peg.1350	-1000	1000	0
MET_R_rxn10473_c0	chloride_Cl_1_transport_via_diffusion_extracellular_to_periplasm_c0	MET_cl[c] <=> MET_cl[e]	fig or 6666666.753996.peg.2816	-1000	1000	0	Membrane Transport
MET_R_rxn00181_c0	ATP_L_glutamate_1_phosphotransferase_c0	MET_atp[c] + MET_glu__L[c] <=> MET_adp[c] + MET_cpd03413[c]	fig or 6666666.753996.peg.2260	-1000	1000	0
MET_R_rxn03147_c0	1_5_Phosphoribosyl_5_amino_4_carboxyimidazole_L_aspartate_ligase_ADP_forming_c0	MET_5aizc[c] + MET_asp__L[c] + MET_atp[c] -> MET_25aics[c] + MET_adp[c] + 2 MET_h[c] + MET_pi[c]	( fig or 6666666.753996.peg.1385 or fig or 6666666.753996.peg.1587 )	0	1000	0	Nucleosides and Nucleotides
MET_R_rxn03136_c0	1_5_Phosphoribosyl_5_amino_4_N_succinocarboxamide_imidazole_AMP_lyase_c0	MET_25aics[c] <=> MET_aicar[c] + MET_fum[c]	( fig or 6666666.753996.peg.2563 or fig or 6666666.753996.peg.2563 )	-1000	1000	0	Nucleosides and Nucleotides
MET_R_rxn02937_c0	2_Formamido_N1_5_phosphoribosylacetamidine_cyclo_ligase_ADP_forming_c0	MET_atp[c] + MET_fpram[c] <=> MET_adp[c] + MET_air[c] + MET_h[c] + MET_pi[c]	( fig or 6666666.753996.peg.1587 or fig or 6666666.753996.peg.1587 )	-1000	1000	0	Nucleosides and Nucleotides
MET_R_rxn01652_c0	S_Aminomethyldihydrolipoylprotein_6S_tetrahydrofolate_aminomethyltransferase_ammonia_forming_c0	MET_h2o[c] + MET_methf[c] <=> MET_5fothf[c] + MET_h[c]	fig or 6666666.753996.peg.1948	-1000	1000	0
MET_R_rxn03541_c0	adenosylcobinamide_amidohydrolase_c0	MET_adcobhex[c] + MET_cpd02039[c] <=> MET_adocbi[c] + MET_h2o[c]	fig or 6666666.753996.peg.643	-1000	1000	0	Cofactors, Vitamins, Prosthetic Groups, Pigments
MET_R_rxn03137_c0	10_Formyltetrahydrofolate_5_phosphoribosyl_5_amino_4_imidazolecarboxamide_formyltransferase_c0	MET_10fthf[c] + MET_aicar[c] <=> MET_fprica[c] + MET_thf[c]	( fig or 6666666.753996.peg.1316 and fig or 6666666.753996.peg.1316 )	-1000	1000	0	Nucleosides and Nucleotides
MET_R_rxn01517_c0	ATP_dUMP_phosphotransferase_c0	MET_atp[c] + MET_dump[c] + MET_h[c] <=> MET_adp[c] + MET_dudp[c]	fig or 6666666.753996.peg.1893	-1000	1000	0
MET_R_rxn10226_c0	isoheptadecanoyl_CDPdiacylglycerol_serine_O_phosphatidyltransferase_c0	MET_cpd15683[c] + MET_ser__L[c] -> MET_cmp[c] + MET_cpd15689[c] + 2 MET_h[c]	fig or 6666666.753996.peg.446	0	1000	0	Fatty Acids, Lipids, and Isoprenoids
MET_R_rxn05006_c0	S_adenosyl_L_methionine_precorrin_1_C_methyltransferase_c0	MET_amet[c] + MET_cpd11206[c] <=> MET_ahcys[c] + MET_cpd01620[c]	fig or 6666666.753996.peg.870	-1000	1000	0	Cofactors, Vitamins, Prosthetic Groups, Pigments
MET_R_rxn06874_c0	reduced_ferredoxin_dinitrogen_oxidoreductase_ATP_hydrolysing_c0	16 MET_atp[c] + MET_cpd00528[c] + 8 MET_fdxrd[c] + 16 MET_h2o[c] -> 16 MET_adp[c] + 8 MET_fdxo_2_2[c] + MET_h2[c] + 6 MET_h[c] + 2 MET_nh3[c] + 16 MET_pi[c]	( fig or 6666666.753996.peg.592 or fig or 6666666.753996.peg.593 or fig or 6666666.753996.peg.589 )	0	1000	0	Nitrogen Metabolism
MET_R_rxn02107_c0	salicylaldehyde_NAD_plus__oxidoreductase_c0	MET_cpd03709[c] + MET_h2o[c] + MET_nad[c] <=> MET_cpd00599[c] + 2 MET_h[c] + MET_nadh[c]	fig or 6666666.753996.peg.1165	-1000	1000	0
MET_R_rxn01512_c0	ATP_dTDP_phosphotransferase_c0	MET_atp[c] + MET_dtdp[c] -> MET_adp[c] + MET_dttp[c]	fig or 6666666.753996.peg.1637	0	1000	0	Nucleosides and Nucleotides
MET_R_rxn01257_c0	chorismate_L_glutamine_aminotransferase_c0	MET_chor[c] + MET_gln__L[c] <=> MET_4adcho[c] + MET_glu__L[c]	fig or 6666666.753996.peg.1250	-1000	1000	0	Amino Acids and Derivatives
MET_R_rxn00903_c0	L_Valine_2_oxoglutarate_aminotransferase_c0	MET_akg[c] + MET_val__L[c] <=> MET_3mob[c] + MET_glu__L[c]	fig or 6666666.753996.peg.2202	-1000	1000	0	Amino Acids and Derivatives
MET_R_rxn01648_c0	Cytidine_orthophosphate_alpha_D_ribosyltransferase_c0	MET_cytd[c] + MET_pi[c] <=> MET_csn[c] + MET_r1p[c]	fig or 6666666.753996.peg.548	-1000	1000	0	Carbohydrates
MET_R_rxn01216_c0	3_phospho_D_glycerate_1_2_phosphomutase_c0	MET_13dpg[c] <=> MET_23dpg[c] + MET_h[c]	( fig or 6666666.753996.peg.1266 or fig or 6666666.753996.peg.701 )	-1000	1000	0	Glycolysis / Gluconeogenesis
MET_R_rxn02213_c0	3_Dehydroquinate_hydro_lyase_c0	MET_3dhq[c] -> MET_3dhsk[c] + MET_h2o[c]	fig or 6666666.753996.peg.1193	0	1000	0	Amino Acids and Derivatives
MET_R_rxn03365_c0	R04916_c0	MET_cpd03365[c] + MET_h2o[c] + MET_nad[c] <=> MET_cpd03366[c] + 2 MET_h[c] + MET_nadh[c]	fig or 6666666.753996.peg.1165	-1000	1000	0
MET_R_rxn01127_c0	ATP_dAMP_phosphotransferase_c0	MET_atp[c] + MET_damp[c] + MET_h[c] <=> MET_adp[c] + MET_dadp[c]	fig or 6666666.753996.peg.1891	-1000	1000	0	Nucleosides and Nucleotides
MET_R_rxn03114_c0	Geranylgeranyl_diphosphate_sn_3_O_geranylgeranylglycerol_1_phosphate_geranylgeranyltransferase_c0	MET_ggdp[c] + MET_gggp[c] <=> MET_cpd02824[c] + MET_h[c] + MET_ppi[c]	( fig or 6666666.753996.peg.2930 or fig or 6666666.753996.peg.3030 )	-1000	1000	0
MET_R_rxn00743_c0	Glycerone_phosphate_phosphohydrolase_c0	MET_dhap[c] + MET_h2o[c] -> MET_dha[c] + MET_pi[c]	( fig or 6666666.753996.peg.2817 or fig or 6666666.753996.peg.2244 )	0	1000	0	Phosphorus Metabolism
MET_R_rxn05189_c0	FeIIIdicitrate_ABC_transport_c0	MET_atp[c] + MET_fe3dcit[e] + MET_h2o[c] -> MET_adp[c] + MET_fe3dcit[c] + MET_h[c] + MET_pi[c]	(( fig or 6666666.753996.peg.465 or fig or 6666666.753996.peg.721 or fig or 6666666.753996.peg.648 or fig or 6666666.753996.peg.2132 ) and Unknown )	0	1000	0	Membrane Transport
MET_R_rxn12642_c0	RXN0_6978c_c0	MET_cpd11584[c] + MET_h2o[c] <=> MET_ala__L[c] + MET_his__L[c]	fig or 6666666.753996.peg.1842	-1000	1000	0	Carbohydrates
MET_R_rxn05313_c0	phosphate_transport_inout_via_three_Na_plus__symporter_c0	3 MET_na1[e] + MET_pi[e] <=> 3 MET_na1[c] + MET_pi[c]	fig or 6666666.753996.peg.2523	-1000	1000	0	Membrane Transport
MET_R_rxn06306_c0	UTP_beta_L_arabinose_1_phosphate_uridylyltransferase_c0	MET_cpd02428[c] + MET_utp[c] <=> MET_cpd00691[c] + MET_ppi[c]	fig or 6666666.753996.peg.886	-1000	1000	0
MET_R_rxn07673_c0	hydroxycinnamoyl_CoA_anthocyanidin_3_5_diglucoside_5_O_glucoside_6_O_hydroxycinnamoyltransferase_c0	MET_coucoa[c] + MET_cpd15028[c] <=> MET_coa[c] + MET_cpd15067[c]	fig or 6666666.753996.peg.2468	-1000	1000	0
MET_R_rxn05117_c0	L_aspartate_NADP_plus__oxidoreductase_deaminating_c0	MET_asp__L[c] + MET_nadp[c] -> MET_h[c] + MET_iasp[c] + MET_nadph[c]	fig or 6666666.753996.peg.1121	0	1000	0	Cofactors, Vitamins, Prosthetic Groups, Pigments
MET_R_rxn02045_c0	D_2_6_Diaminohexanoic_acid_5_6_aminomutase_c0	MET_cpd00549[c] <=> MET_cpd03073[c]	fig or 6666666.753996.peg.868	-1000	1000	0
MET_R_rxn11941_c0	rxn11941_c0	MET_cpd08629[c] + MET_nad[c] <=> MET_cpd08630[c] + 2 MET_h[c] + MET_nadh[c]	( fig or 6666666.753996.peg.694 or fig or 6666666.753996.peg.695 )	-1000	1000	0	Cofactors, Vitamins, Prosthetic Groups, Pigments
MET_R_rxn01356_c0	4_Aminobenzoate_carboxy_lyase_c0	MET_4abz[c] + MET_h[c] <=> MET_co2[c] + MET_cpd00245[c]	fig or 6666666.753996.peg.933	-1000	1000	0
MET_R_rxn01101_c0	3_Phospho_D_glycerate_NAD_plus__2_oxidoreductase_c0	MET_3pg[c] + MET_nad[c] <=> MET_3php[c] + MET_h[c] + MET_nadh[c]	fig or 6666666.753996.peg.3235	-1000	1000	0	Amino Acids and Derivatives
MET_R_rxn00355_c0	UTP_alpha_D_galactose_1_phosphate_uridylyltransferase_c0	MET_gal1p[c] + MET_utp[c] <=> MET_ppi[c] + MET_udpgal[c]	fig or 6666666.753996.peg.1425	-1000	1000	0	Carbohydrates
MET_R_rxn03084_c0	5_Phosphoribosylformylglycinamide_L_glutamine_amido_ligase_ADP_forming_c0	MET_atp[c] + MET_fgam[c] + MET_gln__L[c] + MET_h2o[c] -> MET_adp[c] + MET_fpram[c] + MET_glu__L[c] + MET_h[c] + MET_pi[c]	( fig or 6666666.753996.peg.200 and fig or 6666666.753996.peg.201 and Unknown )	0	1000	0	Nucleosides and Nucleotides
MET_R_rxn10233_c0	anteisoheptadecanoyl_phosphatidylserine_decarboxylase_c0	MET_cpd15690[c] + 2 MET_h[c] <=> MET_co2[c] + MET_cpd15696[c]	fig or 6666666.753996.peg.447	-1000	1000	0	Fatty Acids, Lipids, and Isoprenoids
MET_R_rxn02310_c0	S_Adenosyl_L_methionine_11_O_demethyl_17_O_deacetylvindoline_11_O_methyltransferase_c0	MET_amet[c] + MET_cpd02650[c] <=> MET_ahcys[c] + MET_cpd00799[c] + MET_h[c]	fig or 6666666.753996.peg.1392	-1000	1000	0
MET_R_rxn12635_c0	RXN0_6974c_c0	MET_gly_met__L[c] + MET_h2o[c] <=> MET_gly[c] + MET_met__L[c]	fig or 6666666.753996.peg.1842	-1000	1000	0	Carbohydrates
MET_R_rxn03127_c0	2_Methylthioethanesulfonate_N_7_thioheptanoyl_3_O_phosphothreonine_S_2_sulfoethylthiotransferase_c0	MET_cob[c] + MET_mcom[c] -> MET_cpd01024[c] + MET_cpd02935[c]	( fig or 6666666.753996.peg.735 or fig or 6666666.753996.peg.734 or fig or 6666666.753996.peg.737 )	0	1000	0	Methane metabolism
MET_R_rxn00806_c0	L_Leucine_2_oxoglutarate_aminotransferase_c0	MET_akg[c] + MET_leu__L[c] <=> MET_4mop[c] + MET_glu__L[c]	fig or 6666666.753996.peg.2202	-1000	1000	0	Amino Acids and Derivatives
MET_R_rxn09449_c0	acyl_coenzyme_A_ligase_c0	MET_atp[c] + MET_coa[c] + MET_ocdca[c] -> MET_amp[c] + MET_h[c] + MET_ppi[c] + MET_stcoa[c]	fig or 6666666.753996.peg.3228	0	1000	0	Cofactors, Vitamins, Prosthetic Groups, Pigments
MET_R_rxn05616_c0	TRANS_RXN_141ce_c0	MET_mg2[c] <=> MET_mg2[e]	fig or 6666666.753996.peg.2719	-1000	1000	0	Membrane Transport
MET_R_rxn01790_c0	R_Pantoate_NADP_plus__2_oxidoreductase_c0	MET_nadp[c] + MET_pant__R[c] <=> MET_2dhp[c] + MET_h[c] + MET_nadph[c]	( fig or 6666666.753996.peg.1862 or fig or 6666666.753996.peg.1862 )	-1000	1000	0	Amino Acids and Derivatives
MET_R_rxn00077_c0	ATP_NAD_plus__2_phosphotransferase_c0	MET_atp[c] + MET_nad[c] -> MET_adp[c] + MET_h[c] + MET_nadp[c]	fig or 6666666.753996.peg.1991	0	1000	0	Cofactors, Vitamins, Prosthetic Groups, Pigments
MET_R_rxn01388_c0	isocitrate_hydro_lyase_cis_aconitate_forming_c0	MET_icit[c] -> MET_HC00342[c] + MET_h2o[c]	( fig or 6666666.753996.peg.328 and Unknown )	0	1000	0	Citric acid cycle
MET_R_rxn02391_c0	Lysolecithin_2_3_acylmutase_c0	MET_cpd02603[c] <=> MET_cpd02601[c]	fig or 6666666.753996.peg.701	-1000	1000	0
MET_R_rxn03638_c0	Acetyl_CoA_D_glucosamine_1_phosphate_N_acetyltransferase_c0	MET_accoa[c] + MET_gam1p[c] -> MET_coa[c] + MET_cpd02611[c] + MET_h[c]	( fig or 6666666.753996.peg.2468 and fig or 6666666.753996.peg.2468 )	0	1000	0	Cell Wall and Capsule
MET_R_rxn02897_c0	Nicotinate_nucleotide_dimethylbenzimidazole_phospho_D_ribosyltransferase_c0	MET_dmbzid[c] + MET_nicrnt[c] <=> MET_5prdmbz[c] + MET_h[c] + MET_nac[c]	fig or 6666666.753996.peg.550	-1000	1000	0	Cofactors, Vitamins, Prosthetic Groups, Pigments
MET_R_rxn03915_c0	2_formylbenzoate_NAD_plus__oxidoreductase_c0	MET_cpd01956[c] + MET_h2o[c] + MET_nad[c] <=> MET_cpd01129[c] + 2 MET_h[c] + MET_nadh[c]	fig or 6666666.753996.peg.1165	-1000	1000	0
MET_R_rxn03075_c0	ATP_4_methyl_5_2_hydroxyethyl_thiazole_2_phosphotransferase_c0	MET_4mhetz[c] + MET_atp[c] <=> MET_4mpetz[c] + MET_adp[c] + MET_h[c]	fig or 6666666.753996.peg.3234	-1000	1000	0	Cofactors, Vitamins, Prosthetic Groups, Pigments
MET_R_rxn01368_c0	Cytidine_aminohydrolase_c0	MET_cytd[c] + MET_h2o[c] + MET_h[c] -> MET_nh3[c] + MET_uri[c]	( fig or 6666666.753996.peg.3304 or fig or 6666666.753996.peg.216 )	0	1000	0	Nucleosides and Nucleotides
MET_R_rxn09199_c0	Phosphatidylserine_decarboxylase_n_C14_1_c0	MET_cpd15554[c] + 2 MET_h[c] <=> MET_co2[c] + MET_cpd15530[c]	fig or 6666666.753996.peg.447	-1000	1000	0	Fatty Acids, Lipids, and Isoprenoids
MET_R_rxn00141_c0	S_Adenosyl_L_homocysteine_hydrolase_c0	MET_ahcys[c] + MET_h2o[c] <=> MET_adn[c] + MET_hcys__L[c]	fig or 6666666.753996.peg.2804	-1000	1000	0	Amino Acids and Derivatives
MET_R_rxn02003_c0	dTDP_6_deoxy_L_mannose_NADP_plus__4_oxidoreductase_c0	MET_dtdprmn[c] + MET_nadp[c] <=> MET_dtdp4d6dm[c] + MET_h[c] + MET_nadph[c]	( fig or 6666666.753996.peg.2487 or fig or 6666666.753996.peg.2487 )	-1000	1000	0	Cell Wall and Capsule
MET_R_rxn07056_c0	R06134_c0	MET_cpd11636[c] + MET_h2o[c] <=> MET_cpd00049[c] + MET_nh3[c]	fig or 6666666.753996.peg.1110	-1000	1000	0
MET_R_rxn14294_c0	2E_6E_farnesyl_diphosphate_lyase_3E_6E_alpha_farnesene_forming_c0	MET_frdp[c] <=> MET_cpd06559[c] + MET_h[c] + MET_ppi[c]	fig or 6666666.753996.peg.1449	-1000	1000	0
MET_R_rxn00859_c0	L_Histidinol_NAD_plus__oxidoreductase_c0	MET_h2o[c] + MET_histd[c] + 2 MET_nad[c] <=> 3 MET_h[c] + MET_his__L[c] + 2 MET_nadh[c]	fig or 6666666.753996.peg.767	-1000	1000	0
MET_R_rxn00438_c0	ATP_thiamin_phosphate_phosphotransferase_c0	MET_atp[c] + MET_thmmp[c] <=> MET_adp[c] + MET_thmpp[c]	fig or 6666666.753996.peg.3058	-1000	1000	0	Cofactors, Vitamins, Prosthetic Groups, Pigments
MET_R_rxn07346_c0	2_6_dihydroxypseudooxynicotinehydrolase_c0	MET_cpd14710[c] + MET_h2o[c] <=> MET_cpd01955[c] + MET_cpd14711[c] + MET_h[c]	fig or 6666666.753996.peg.1617	-1000	1000	0
MET_R_rxn04744_c0	R06935_c0	MET_cpd09811[c] + MET_h2o[c] + MET_nad[c] <=> MET_cpd09812[c] + 2 MET_h[c] + MET_nadh[c]	fig or 6666666.753996.peg.1165	-1000	1000	0
MET_R_rxn02185_c0	2_Acetolactate_pyruvate_lyase_carboxylating_c0	MET_alac__S[c] + MET_thmpp[c] <=> MET_2ahethmpp[c] + MET_pyr[c]	( fig or 6666666.753996.peg.397 and fig or 6666666.753996.peg.398 )	-1000	1000	0	Amino Acids and Derivatives
MET_R_rxn02473_c0	D_erythro_1_Imidazol_4_ylglycerol_3_phosphate_hydro_lyase_c0	MET_eig3p[c] -> MET_h2o[c] + MET_imacp[c]	( fig or 6666666.753996.peg.490 or fig or 6666666.753996.peg.288 )	0	1000	0	Amino Acids and Derivatives
MET_R_rxn03665_c0	2_Hydroxy_6_oxo_7_methylocta_2_4_dienoate_acylhydrolase_c0	MET_cpd03989[c] + MET_h2o[c] <=> MET_cpd00461[c] + MET_h[c] + MET_ibt[c]	fig or 6666666.753996.peg.1617	-1000	1000	0
MET_R_rxn06060_c0	Thiosulfate_thiol_sulfurtransferase_c0	MET_HC01501[c] + 2 MET_gthrd[c] <=> MET_HC00250[c] + MET_gthox[c] + MET_h[c] + MET_so3[c]	fig or 6666666.753996.peg.3320	-1000	1000	0
MET_R_rxn01434_c0	L_Citrulline_L_aspartate_ligase_AMP_forming_c0	MET_asp__L[c] + MET_atp[c] + MET_citr__L[c] <=> MET_amp[c] + MET_argsuc[c] + 2 MET_h[c] + MET_ppi[c]	fig or 6666666.753996.peg.3218	-1000	1000	0	Amino Acids and Derivatives
MET_R_rxn06299_c0	Hydrogen_Coenzyme_F420_oxidoreductase_c0	MET_cpd00649[c] + MET_h2[c] + MET_h[c] <=> MET_cpd00792[c]	fig or 6666666.753996.peg.2225	-1000	1000	0	Methane metabolism
MET_R_rxn00912_c0	5_10_Methylenetetrahydrofolate_3_methyl_2_oxobutanoate_hydroxymethyltransferase_c0	MET_3mob[c] + MET_h2o[c] + MET_mlthf[c] <=> MET_2dhp[c] + MET_thf[c]	fig or 6666666.753996.peg.1316	-1000	1000	0	Cofactors, Vitamins, Prosthetic Groups, Pigments
MET_R_rxn11938_c0	Formylmethanofuran_NAD_oxidoreductase_c0	MET_cpd00735[c] + MET_h2o[c] + MET_nad[c] -> MET_co2[c] + MET_mfr_b[c] + MET_nadh[c]	(( Unknown and Unknown and fig or 6666666.753996.peg.233 and fig or 6666666.753996.peg.1666 ) or ( Unknown and fig or 6666666.753996.peg.230 and fig or 6666666.753996.peg.231 ))	0	1000	0	Methane metabolism
MET_R_rxn05179_c0	nonpolar_amino_acid_transporting_ATPase_c0	MET_atp[c] + MET_h2o[c] + MET_ile__L[e] -> MET_adp[c] + MET_h[c] + MET_ile__L[c] + MET_pi[c]	fig or 6666666.753996.peg.2618	0	1000	0	Membrane Transport
MET_R_rxn01602_c0	dihydrofolate_NADP_plus__oxidoreductase_c0	MET_dhf[c] + MET_nadp[c] <=> MET_fol[c] + MET_h[c] + MET_nadph[c]	fig or 6666666.753996.peg.3305	-1000	1000	0	Cofactors, Vitamins, Prosthetic Groups, Pigments
MET_R_rxn07720_c0	hydroxycinnamoyl_CoA_anthocyanidin_3_5_diglucoside_5_O_glucoside_6_O_hydroxycinnamoyltransferase_c0	MET_caffcoa[c] + MET_cpd05630[c] <=> MET_coa[c] + MET_cpd15087[c]	fig or 6666666.753996.peg.2468	-1000	1000	0
MET_R_rxn03020_c0	5_Methyl_5_6_7_8_tetrahydromethanopterin_2_mercaptoethanesulfonate_2_methyltransferas_c0	MET_com[c] + MET_cpd02737[c] -> MET_h4mpt[c] + MET_mcom[c]	( fig or 6666666.753996.peg.1033 or fig or 6666666.753996.peg.1034 or fig or 6666666.753996.peg.1039 or ( fig or 6666666.753996.peg.1035 or fig or 6666666.753996.peg.2759 ) or fig or 6666666.753996.peg.1036 or ( fig or 6666666.753996.peg.1032 or fig or 6666666.753996.peg.2760 ) or fig or 6666666.753996.peg.1038 or fig or 6666666.753996.peg.1037 )	0	1000	0	Methane metabolism
MET_R_rxn05344_c0	Tetradecanoyl_acyl_carrier_protein_malonyl_acyl_carrier_protein_C_acyltransferase_decarboxylating_c0	MET_cpd11492[c] + MET_myrsACP[c] -> MET_co2[c] + MET_cpd11485[c] + MET_cpd11493[c]	fig or 6666666.753996.peg.396	0	1000	0	Cell Wall and Capsule
MET_R_rxn00114_c0	ATP_carbamate_phosphotransferase_c0	MET_atp[c] + MET_co2[c] + MET_nh3[c] <=> MET_adp[c] + MET_cbp[c] + 2 MET_h[c]	fig or 6666666.753996.peg.2145	-1000	1000	0	Amino Acids and Derivatives
MET_R_rxn12636_c0	methionyl_aminopeptidase_c0	MET_h2o[c] + MET_h[c] + MET_met_L_ala__L[c] <=> MET_ala__L[c] + MET_met__L[c]	fig or 6666666.753996.peg.1842	-1000	1000	0	Carbohydrates
MET_R_rxn11759_c0	5_fluorouridine_monophosphate_diphosphate_phospho_alpha_D_ribosyl_transferase_c0	MET_5flura[c] + MET_prpp[c] <=> MET_5flurimp[c] + MET_h[c] + MET_ppi[c]	fig or 6666666.753996.peg.1161	-1000	1000	0
MET_R_rxn00085_c0	L_Glutamate_NADP_plus__oxidoreductase_transaminating_c0	2 MET_glu__L[c] + MET_nadp[c] <=> MET_akg[c] + MET_gln__L[c] + MET_h[c] + MET_nadph[c]	(( fig or 6666666.753996.peg.126 or fig or 6666666.753996.peg.3231 ) and fig or 6666666.753996.peg.128 )	-1000	1000	0	Amino Acids and Derivatives
MET_R_rxn00119_c0	ATP_UMP_phosphotransferase_c0	MET_atp[c] + MET_h[c] + MET_ump[c] <=> MET_adp[c] + MET_udp[c]	( fig or 6666666.753996.peg.1893 or fig or 6666666.753996.peg.1891 )	-1000	1000	0
MET_R_rxn11749_c0	5_deoxy_5_fluorocytidine_aminohydrolase_c0	MET_cpd16439[c] + MET_h2o[c] + MET_h[c] <=> MET_cpd16329[c] + MET_nh3[c]	fig or 6666666.753996.peg.216	-1000	1000	0
MET_R_rxn03873_c0	R05594_c0	MET_cpd06713[c] + 2 MET_h2o[c] <=> MET_cpd04103[c] + MET_h[c]	fig or 6666666.753996.peg.1617	-1000	1000	0
MET_R_rxn05468_c0	TRANS_RXNAVI_26568ce_c0	MET_o2[e] <=> MET_o2[c]	Unknown	-1000	1000	0	Membrane Transport
MET_R_rxn09345_c0	Undecaprenyl_diphosphate_synthase_c0	MET_frdp[c] + 8 MET_ipdp[c] <=> 8 MET_h[c] + 8 MET_ppi[c] + MET_udcpdp[c]	fig or 6666666.753996.peg.3176	-1000	1000	0	Fatty Acids, Lipids, and Isoprenoids
MET_R_rxn01466_c0	Geranyl_diphosphate_isopentenyl_diphosphate_geranyltrans_transferase_c0	MET_grdp[c] + MET_ipdp[c] <=> MET_frdp[c] + MET_h[c] + MET_ppi[c]	( Unknown and Unknown and Unknown and fig or 6666666.753996.peg.2451 )	-1000	1000	0	Fatty Acids, Lipids, and Isoprenoids
MET_R_rxn05187_c0	Vitamin_ABC_transport_c0	MET_atp[c] + MET_cpd03424[e] + MET_h2o[c] -> MET_adp[c] + MET_cpd03424[c] + MET_h[c] + MET_pi[c]	( Unknown and Unknown and ( fig or 6666666.753996.peg.915 or fig or 6666666.753996.peg.3225 ))	0	1000	0	Membrane Transport
MET_R_rxn03409_c0	Undecaprenyl_diphospho_N_acetylmuramoyl_N_acetylglucosamine__c0	MET_atp[c] + MET_cpd03495[c] + MET_nh3[c] -> MET_adp[c] + MET_h[c] + MET_pi[c] + MET_uaagtmda[c]	( fig or 6666666.753996.peg.1802 or fig or 6666666.753996.peg.124 )	0	1000	0	Amino Acids and Derivatives
MET_R_rxn00974_c0	citrate_hydro_lyase_cis_aconitate_forming_c0	MET_cit[c] -> MET_HC00342[c] + MET_h2o[c]	( Unknown and fig or 6666666.753996.peg.328 )	0	1000	0	Citric acid cycle
MET_R_rxn05740_c0	1_4_alpha_glucan_branching_enzyme_c0	MET_cpd00155[c] + MET_pi[c] <=> MET_cpd00089[c] + MET_cpd15302[c] + MET_h[c]	( fig or 6666666.753996.peg.96 or fig or 6666666.753996.peg.2763 )	-1000	1000	0	Carbohydrates
MET_R_rxn09203_c0	Phosphatidylserine_decarboxylase_n_C18_1_c0	MET_cpd15558[c] + 2 MET_h[c] <=> MET_co2[c] + MET_cpd15534[c]	fig or 6666666.753996.peg.447	-1000	1000	0	Fatty Acids, Lipids, and Isoprenoids
MET_R_rxn04760_c0	violaxanthin_neoxanthin_isomerase_epoxide_opening_c0	MET_cpd09433[c] <=> MET_cpd09434[c]	fig or 6666666.753996.peg.1350	-1000	1000	0
MET_R_rxn10199_c0	Peptidoglycan_subunit_synthesis_c0	MET_cpd03495[c] + MET_cpd15666[c] <=> MET_cpd15665[c] + MET_udcpdp[c]	fig or 6666666.753996.peg.2767	-1000	1000	0	Cell Wall and Capsule
MET_R_rxn00409_c0	ATP_CDP_phosphotransferase_c0	MET_atp[c] + MET_cdp[c] <=> MET_adp[c] + MET_ctp[c]	fig or 6666666.753996.peg.1637	-1000	1000	0	Nucleosides and Nucleotides
MET_R_rxn07885_c0	R08096_c0	MET_cpd08238[c] + MET_h2o[c] + MET_nad[c] <=> MET_cpd15166[c] + 2 MET_h[c] + MET_nadh[c]	fig or 6666666.753996.peg.1165	-1000	1000	0
MET_R_rxn00778_c0	D_Ribose_1_5_phosphomutase_c0	MET_r1p[c] <=> MET_r5p[c]	fig or 6666666.753996.peg.2984	-1000	1000	0	Pentose phosphate pathway
MET_R_rxn00731_c0	2_Aminobenzoate_carboxy_lyase_c0	MET_anth[c] + MET_h[c] <=> MET_co2[c] + MET_cpd00245[c]	fig or 6666666.753996.peg.933	-1000	1000	0
MET_R_rxn10052_c0	adenylate_kinase_Inorganic_triphosphate_c0	MET_amp[c] + MET_h[c] + MET_pppi[c] <=> MET_adp[c] + MET_ppi[c]	fig or 6666666.753996.peg.1891	-1000	1000	0	Nucleosides and Nucleotides
MET_R_rxn07672_c0	hydroxycinnamoyl_CoA_anthocyanidin_3_5_diglucoside_5_O_glucoside_6_O_hydroxycinnamoyltransferase_c0	MET_coucoa[c] + MET_cpd05546[c] <=> MET_coa[c] + MET_cpd15066[c]	fig or 6666666.753996.peg.2468	-1000	1000	0
MET_R_rxn00193_c0	glutamate_racemase_c0	MET_glu__L[c] <=> MET_glu__D[c]	fig or 6666666.753996.peg.417	-1000	1000	0	Amino Acids and Derivatives
MET_R_rxn00653_c0	3_aminopropanal_NAD_plus__oxidoreductase_c0	MET_ala_B[c] + 2 MET_h[c] + MET_nadh[c] <=> MET_bamppald[c] + MET_h2o[c] + MET_nad[c]	fig or 6666666.753996.peg.2644	-1000	1000	0	Carbohydrates
MET_R_rxn00256_c0	acetyl_CoA_oxaloacetate_C_acetyltransferase_thioester_hydrolysing_c0	MET_accoa[c] + MET_h2o[c] + MET_oaa[c] -> MET_cit[c] + MET_coa[c] + MET_h[c]	fig or 6666666.753996.peg.2379	0	1000	0	Citric acid cycle
MET_R_rxn03644_c0	D_arabino_hex_3_ulose_6_phosphate_isomerase_c0	MET_cpd03583[c] <=> MET_f6p[c]	fig or 6666666.753996.peg.3072	-1000	1000	0	Pentose phosphate pathway
MET_R_rxn03004_c0	10_Formyltetrahydrofolate_5_phosphoribosylglycinamide_formyltransferase_c0	MET_10fthf[c] + MET_gar[c] <=> MET_fgam[c] + MET_h[c] + MET_thf[c]	( fig or 6666666.753996.peg.1948 or fig or 6666666.753996.peg.1948 )	-1000	1000	0	Nucleosides and Nucleotides
MET_R_rxn10232_c0	isoheptadecanoyl_phosphatidylserine_decarboxylase_c0	MET_cpd15689[c] + 2 MET_h[c] <=> MET_co2[c] + MET_cpd15695[c]	fig or 6666666.753996.peg.447	-1000	1000	0	Fatty Acids, Lipids, and Isoprenoids
MET_R_rxn00138_c0	deamido_NAD_plus__ammonia_ligase_AMP_forming_c0	MET_atp[c] + MET_dnad[c] + MET_nh3[c] -> MET_amp[c] + 2 MET_h[c] + MET_nad[c] + MET_ppi[c]	fig or 6666666.753996.peg.1795	0	1000	0	Cofactors, Vitamins, Prosthetic Groups, Pigments
MET_R_rxn00921_c0	4_hydroxybenzoate_carboxy_lyase_phenol_forming_c0	MET_4hbz[c] + MET_h[c] <=> MET_co2[c] + MET_phenol[c]	fig or 6666666.753996.peg.447	-1000	1000	0
MET_R_rxn05168_c0	nonpolar_amino_acid_transporting_ATPase_c0	MET_atp[c] + MET_h2o[c] + MET_val__L[e] -> MET_adp[c] + MET_h[c] + MET_pi[c] + MET_val__L[c]	fig or 6666666.753996.peg.2618	0	1000	0	Membrane Transport
MET_R_rxn05054_c0	adenosylcobyric_acid_R_1_aminopropan_2_ol_ligase_ADP_forming_c0	MET_adcobhex[c] + MET_atp[c] + MET_cpd02039[c] -> MET_adocbi[c] + MET_adp[c] + MET_h[c] + MET_pi[c]	fig or 6666666.753996.peg.1284	0	1000	0	Cofactors, Vitamins, Prosthetic Groups, Pigments
MET_R_rxn03079_c0	5_10_Methylenetetrahydromethanopterin_coenzyme_F420_oxidoreductase_c0	MET_cpd00649[c] + MET_cpd02679[c] + 2 MET_h[c] <=> MET_cpd00792[c] + MET_menylh4spt[c]	fig or 6666666.753996.peg.1016	-1000	1000	0	Methane metabolism
MET_R_rxn01799_c0	deoxyuridine_orthophosphate_2_deoxy_D_ribosyltransferase_c0	MET_duri[c] + MET_pi[c] <=> MET_2dr1p[c] + MET_ura[c]	fig or 6666666.753996.peg.548	-1000	1000	0	Carbohydrates
MET_R_rxn01485_c0	D_Glucosamine_1_phosphate_1_6_phosphomutase_c0	MET_gam1p[c] <=> MET_gam6p[c]	fig or 6666666.753996.peg.701	-1000	1000	0	Cell Wall and Capsule
MET_R_rxn05206_c0	TRANS_RXN_187ce_c0	MET_k[e] <=> MET_k[c]	fig or 6666666.753996.peg.1075	-1000	1000	0	Membrane Transport
MET_R_rxn09296_c0	hydrogen_peroxide_reductase_thioredoxin_c0	MET_h2o2[c] + MET_trdrd[c] -> MET_cpd11420[c] + 2 MET_h2o[c]	( fig or 6666666.753996.peg.1168 or fig or 6666666.753996.peg.277 )	0	1000	0	Protein Metabolism
MET_R_rxn00302_c0	GTP_8_9_hydrolase_c0	MET_gtp[c] + MET_h2o[c] -> MET_HC01651[c] + MET_h[c]	fig or 6666666.753996.peg.1204	0	1000	0	Cofactors, Vitamins, Prosthetic Groups, Pigments
MET_R_rxn02465_c0	N_acetyl_L_glutamate_5_semialdehyde_NADP_plus__5_oxidoreductase_phosphrylating_c0	MET_acg5p[c] + MET_h[c] + MET_nadph[c] -> MET_acg5sa[c] + MET_nadp[c] + MET_pi[c]	fig or 6666666.753996.peg.1396	0	1000	0	Amino Acids and Derivatives
MET_R_rxn01329_c0	D_mannose_6_phosphate_1_6_phosphomutase_c0	MET_man6p[c] <=> MET_man1p[c]	( fig or 6666666.753996.peg.1266 or fig or 6666666.753996.peg.701 )	-1000	1000	0	Carbohydrates
MET_R_rxn02507_c0	1_2_Carboxyphenylamino_1_deoxy_D_ribulose_5_phosphate_carboxy_lyasecyclizing_c0	MET_2cpr5p[c] + MET_h[c] -> MET_3ig3p[c] + MET_co2[c] + MET_h2o[c]	fig or 6666666.753996.peg.1251	0	1000	0	Amino Acids and Derivatives
MET_R_rxn02480_c0	5_10_Methenyltetrahydromethanopterin_10_hydrolase_decyclizing_c0	MET_h2o[c] + MET_menylh4spt[c] <=> MET_formh4spt[c] + MET_h[c]	fig or 6666666.753996.peg.1239	-1000	1000	0	Methane metabolism
MET_R_rxn01029_c0	Agmatine_iminohydrolase_c0	MET_agm[c] + MET_h2o[c] -> MET_Ncbmpts[c] + MET_nh3[c]	fig or 6666666.753996.peg.3316	0	1000	0	Amino Acids and Derivatives
MET_R_rxn01964_c0	L_serine_hydro_lyase_adding_1_C_indol_3_ylglycerol_3_phosphate_L_tryptophan_and_glyceraldehyde_3_phosphate_forming_c0	MET_3ig3p[c] + MET_ser__L[c] -> MET_cpd00102[c] + MET_h2o[c] + MET_trp__L[c]	(( fig or 6666666.753996.peg.1734 and fig or 6666666.753996.peg.1733 ) or fig or 6666666.753996.peg.1443 )	0	1000	0	Amino Acids and Derivatives
MET_R_rxn02341_c0	N_R_4_Phosphopantothenoyl_L_cysteine_carboxy_lyase_c0	MET_4ppcys[c] + MET_h[c] -> MET_co2[c] + MET_pan4p[c]	( fig or 6666666.753996.peg.3336 and fig or 6666666.753996.peg.3336 )	0	1000	0	Cofactors, Vitamins, Prosthetic Groups, Pigments
MET_R_rxn06591_c0	L_glutamate_semialdehyde__NADP_plus__oxidoreductaseL_glutamyl_tRNAGlu_forming_c0	MET_cpd12227[c] + 2 MET_h[c] + MET_nadph[c] <=> MET_glu1sa[c] + MET_nadp[c] + MET_trnaglu[c]	fig or 6666666.753996.peg.1444	-1000	1000	0	Cofactors, Vitamins, Prosthetic Groups, Pigments
MET_R_rxn01519_c0	dUTP_nucleotidohydrolase_c0	MET_dutp[c] + MET_h2o[c] -> MET_dump[c] + 2 MET_h[c] + MET_ppi[c]	fig or 6666666.753996.peg.256	0	1000	0	Nucleosides and Nucleotides
MET_R_rxn01014_c0	hydroxypyruvate_carboxy_lyase_glycolaldehyde_forming_c0	MET_h[c] + MET_hpyr[c] <=> MET_co2[c] + MET_gcald[c]	fig or 6666666.753996.peg.2445	-1000	1000	0
MET_R_rxn05232_c0	2_Deoxyadenosine_5_triphosphate_oxydized_thioredoxin_2_oxidoreductase_c0	MET_atp[c] + MET_trdrd[c] -> MET_cpd11420[c] + MET_datp[c] + MET_h2o[c]	fig or 6666666.753996.peg.2014	0	1000	0	Nucleosides and Nucleotides
MET_R_rxn14293_c0	dTDP_4_amino_4_6_dideoxy_D_glucose_ammonia_lyase_dTDP_3_oxo_4_6_dideoxy_D_glucose_forming_c0	MET_cpd02616[c] <=> MET_cpd08707[c] + MET_nh3[c]	fig or 6666666.753996.peg.875	-1000	1000	0
MET_R_rxn03323_c0	R04857_c0	MET_cpd03280[c] + MET_h2o[c] + 2 MET_h[c] <=> MET_co2[c] + MET_cpd03281[c] + MET_nh3[c]	fig or 6666666.753996.peg.3316	-1000	1000	0
MET_R_rxn01513_c0	ATP_dTMP_phosphotransferase_c0	MET_atp[c] + MET_dtmp[c] + MET_h[c] <=> MET_adp[c] + MET_dtdp[c]	fig or 6666666.753996.peg.1835	-1000	1000	0	Nucleosides and Nucleotides
MET_R_rxn12645_c0	methionyl_aminopeptidase_c0	MET_gly_asn__L[c] + MET_h2o[c] <=> MET_asn__L[c] + MET_gly[c]	fig or 6666666.753996.peg.1842	-1000	1000	0	Carbohydrates
MET_R_rxn01019_c0	Carbamoyl_phosphate_L_ornithine_carbamoyltransferase_c0	MET_cbp[c] + MET_orn[c] -> MET_citr__L[c] + MET_h[c] + MET_pi[c]	fig or 6666666.753996.peg.1668	0	1000	0	Amino Acids and Derivatives
MET_R_rxn09448_c0	fatty_acid__CoA_ligase_octadecenoate_c0	MET_atp[c] + MET_coa[c] + MET_cpd15269[c] -> MET_amp[c] + MET_cpd15274[c] + MET_ppi[c]	fig or 6666666.753996.peg.3228	0	1000	0	Cofactors, Vitamins, Prosthetic Groups, Pigments
MET_R_rxn05305_c0	L_lysine_transport_out_via_proton_antiport_reversible_c0	MET_h[e] + MET_lys__L[c] <=> MET_h[c] + MET_lys__L[e]	fig or 6666666.753996.peg.2015	-1000	1000	0	Membrane Transport
MET_R_rxn00686_c0	5_6_7_8_tetrahydrofolate_NADP_plus__oxidoreductase_c0	MET_nadp[c] + MET_thf[c] <=> MET_dhf[c] + MET_h[c] + MET_nadph[c]	fig or 6666666.753996.peg.3305	-1000	1000	0	Cofactors, Vitamins, Prosthetic Groups, Pigments
MET_R_rxn00905_c0	2_dehydropantoate_formaldehyde_lyase_3_methyl_2_oxobutanoate_forming_c0	MET_2dhp[c] <=> MET_3mob[c] + MET_fald[c]	fig or 6666666.753996.peg.1316	-1000	1000	0
MET_R_rxn03194_c0	S_2_Aceto_2_hydroxybutanoate_pyruvate_lyase_carboxylating_c0	MET_2ahethmpp[c] + MET_2obut[c] <=> MET_2ahbut[c] + MET_thmpp[c]	( fig or 6666666.753996.peg.398 and fig or 6666666.753996.peg.397 )	-1000	1000	0	Amino Acids and Derivatives
MET_R_rxn05289_c0	NADPH_oxidized_thioredoxin_oxidoreductase_c0	MET_cpd11420[c] + MET_h[c] + MET_nadph[c] <=> MET_nadp[c] + MET_trdrd[c]	fig or 6666666.753996.peg.1379	-1000	1000	0	Nucleosides and Nucleotides
MET_R_rxn05467_c0	CO2_transporter_via_diffusion_c0	MET_co2[e] <=> MET_co2[c]	Unknown	-1000	1000	0	Membrane Transport
MET_R_rxn00117_c0	ATP_UDP_phosphotransferase_c0	MET_atp[c] + MET_udp[c] <=> MET_adp[c] + MET_utp[c]	fig or 6666666.753996.peg.1637	-1000	1000	0	Nucleosides and Nucleotides
MET_R_rxn01520_c0	5_10_Methylenetetrahydrofolate_dUMP_C_methyltransferase_c0	MET_dump[c] + MET_mlthf[c] -> MET_dhf[c] + MET_dtmp[c]	( fig or 6666666.753996.peg.1965 or fig or 6666666.753996.peg.1573 )	0	1000	0	Cofactors, Vitamins, Prosthetic Groups, Pigments
MET_R_rxn05736_c0	acyl_coenzyme_A_ligase_c0	MET_atp[c] + MET_coa[c] + MET_ttdca[c] -> MET_amp[c] + MET_h[c] + MET_ppi[c] + MET_tdcoa[c]	fig or 6666666.753996.peg.3228	0	1000	0	Cofactors, Vitamins, Prosthetic Groups, Pigments
MET_R_rxn00493_c0	L_Phenylalanine_2_oxoglutarate_aminotransferase_c0	MET_akg[c] + MET_phe__L[c] <=> MET_glu__L[c] + MET_phpyr[c]	( fig or 6666666.753996.peg.2664 or ( fig or 6666666.753996.peg.1550 and Unknown ))	-1000	1000	0	Amino Acids and Derivatives
MET_R_rxn01834_c0	R_S_Lactoylglutathione_methylglyoxal_lyase_isomerizing_c0	MET_lgt__S[c] <=> MET_gthrd[c] + MET_mthgxl[c]	fig or 6666666.753996.peg.2622	-1000	1000	0	Carbohydrates
MET_R_rxn00293_c0	UTP_N_acetyl_alpha_D_glucosamine_1_phosphate_uridylyltransferase_c0	MET_cpd02611[c] + MET_utp[c] <=> MET_ppi[c] + MET_uacgam[c]	( fig or 6666666.753996.peg.2468 and fig or 6666666.753996.peg.2468 )	-1000	1000	0	Cell Wall and Capsule
MET_R_rxn00839_c0	ATP_dADP_phosphotransferase_c0	MET_atp[c] + MET_dadp[c] <=> MET_adp[c] + MET_datp[c]	fig or 6666666.753996.peg.1637	-1000	1000	0	Nucleosides and Nucleotides
MET_R_rxn05373_c0	10_methyl_3_hydroxy_dodecanoyl_ACP_hydro_lyase_c0	MET_cpd11509[c] -> MET_cpd11510[c] + MET_h2o[c]	Unknown	0	1000	0	Fatty Acids, Lipids, and Isoprenoids
MET_R_rxn12663_c0	GTP_transport_via_diffusion_extracellular_to_periplasm_c0	MET_gtp[e] -> MET_gtp[c]	Unknown	0	1000	0	Membrane Transport
MET_R_rxn05434_c0	6_methyl_trans_oct_2_enoyl_ACP_NAD_plus__oxidoreductase_A_specific_c0	MET_cpd11502[c] + MET_h[c] + MET_nadh[c] -> MET_cpd11503[c] + MET_nad[c]	Unknown	0	1000	0	Cell Wall and Capsule
MET_R_rxn05375_c0	10_methyl_dodecanoyl_ACP_malonyl_acyl_carrier_protein_C_acyltransferase_decarboxylating_c0	MET_cpd11492[c] + MET_cpd11511[c] -> MET_co2[c] + MET_cpd11493[c] + MET_cpd11512[c]	Unknown	0	1000	0	Cell Wall and Capsule
MET_R_rxn08619_c0	glucosyltransferase_II_LPS_core_synthesis_c0	MET_cpd15469[c] + MET_udpg[c] -> MET_cpd15475[c] + MET_udp[c]	Unknown	0	1000	0	Cell Wall and Capsule
MET_R_rxn09180_c0	protoporphyrinogen_oxidase_anaerobic_c0	MET_ppp9[c] + 3 MET_succ[c] -> 3 MET_fum[c] + MET_pppg9[c]	Unknown	0	1000	0	Cofactors, Vitamins, Prosthetic Groups, Pigments
MET_R_rxn05443_c0	13_methyl_trans_tetra_dec_2_enoyl_ACP_NAD_plus__oxidoreductase_A_specific_c0	MET_cpd11539[c] + MET_h[c] + MET_nadh[c] -> MET_cpd11540[c] + MET_nad[c]	Unknown	0	1000	0	Cell Wall and Capsule
MET_R_rxn05398_c0	11_methyl_3_hydroxy_dodecanoyl_ACP_hydro_lyase_c0	MET_cpd11534[c] -> MET_cpd11535[c] + MET_h2o[c]	Unknown	0	1000	0	Fatty Acids, Lipids, and Isoprenoids
MET_R_rxn01200_c0	Sedoheptulose_7_phosphate_D_glyceraldehyde_3_phosphate_glycolaldehyde_transferase_c0	MET_r5p[c] + MET_xu5p__D[c] -> MET_cpd00102[c] + MET_s7p[c]	Unknown	0	1000	0	Pentose phosphate pathway
MET_R_rxn00172_c0	Acetate_CoA_ligase_ADP_forming_c0	MET_ac[c] + MET_atp[c] + MET_coa[c] -> MET_accoa[c] + MET_adp[c] + MET_pi[c]	Unknown	0	1000	0	Citric acid cycle
MET_R_rxn05382_c0	14_methyl_trans_hexa_dec_2_enoyl_ACP_NADP_plus__oxidoreductase_A_specific_c0	MET_cpd11518[c] + MET_h[c] + MET_nadph[c] -> MET_cpd11519[c] + MET_nadp[c]	Unknown	0	1000	0	Fatty Acids, Lipids, and Isoprenoids
MET_R_rxn03511_c0	ADP_D_glycero_D_manno_heptose_6_epimerase_c0	MET_adphep_DD[c] -> MET_adphep_LD[c]	Unknown	0	1000	0	Cell Wall and Capsule
MET_R_rxn08528_c0	fumarate_reductase_c0	MET_2dmmql8[c] + MET_fum[c] -> MET_2dmmq8[c] + MET_succ[c]	Unknown	0	1000	0	Citric acid cycle
MET_R_rxn05380_c0	14_methyl_3_oxo_hexa_decanoyl_ACP_NADP_plus__oxidoreductase_c0	MET_cpd11516[c] + MET_h[c] + MET_nadph[c] -> MET_cpd11517[c] + MET_nadp[c]	Unknown	0	1000	0	Cell Wall and Capsule
MET_R_rxn08019_c0	stearate_acyl_carrier_protein_ligase_c0	MET_atp[c] + MET_cpd11493[c] + MET_ocdca[c] -> MET_amp[c] + MET_cpd15268[c] + 2 MET_h[c] + MET_ppi[c]	Unknown	0	1000	0
MET_R_rxn10161_c0	Octadecanoate_transport_via_proton_symport_c0	MET_h[e] + MET_ocdca[e] -> MET_h[c] + MET_ocdca[c]	Unknown	0	1000	0	Membrane Transport
MET_R_rxn00851_c0	D_alanine_D_alanine_ligase_ADP_forming_c0	2 MET_ala__D[c] + MET_atp[c] -> MET_adp[c] + MET_alaala[c] + MET_h[c] + MET_pi[c]	Unknown	0	1000	0
MET_R_rxn05381_c0	14_methyl_3_hydroxy_hexa_decanoyl_ACP_hydro_lyase_c0	MET_cpd11517[c] -> MET_cpd11518[c] + MET_h2o[c]	Unknown	0	1000	0	Fatty Acids, Lipids, and Isoprenoids
MET_R_rxn03182_c0	CMP_3_deoxy_D_manno_oct_2_ulosonate_lipid_IVA_3_deoxy_D_manno_oct_2_ulosonate_transferase_c0	MET_cpd02546[c] + MET_lipidA[c] -> MET_cmp[c] + MET_h[c] + MET_kdolipid4[c]	Unknown	0	1000	0	Cell Wall and Capsule
MET_R_rxn08954_c0	3_deoxy_D_manno_octulosonic_acid_transferase_III_LPS_core_biosynthesis_c0	MET_cpd02546[c] + MET_phphhlipa[c] -> MET_cmp[c] + MET_h[c] + MET_kphphhlipa[c]	Unknown	0	1000	0	Cell Wall and Capsule
MET_R_rxn05390_c0	7_methyl_3_hydroxy_octanoyl_ACP_hydro_lyase_c0	MET_cpd11526[c] -> MET_cpd11527[c] + MET_h2o[c]	Unknown	0	1000	0	Fatty Acids, Lipids, and Isoprenoids
MET_R_rxn08711_c0	RXN0_5061c_c0	MET_adphep_LD[c] + MET_hlipa[c] -> MET_adp[c] + MET_cpd15484[c]	Unknown	0	1000	0	Cell Wall and Capsule
MET_R_rxn05442_c0	11_methyl_trans_dodec_2_enoyl_ACP_NAD_plus__oxidoreductase_A_specific_c0	MET_cpd11535[c] + MET_h[c] + MET_nadh[c] -> MET_cpd11536[c] + MET_nad[c]	Unknown	0	1000	0	Cell Wall and Capsule
MET_R_rxn10206_c0	anteisoheptadecanoyl_glycerol_3_phosphate_O_acyltransferase_c0	MET_cpd11434[c] + MET_glyc3p[c] -> MET_coa[c] + MET_cpd15672[c]	Unknown	0	1000	0	Fatty Acids, Lipids, and Isoprenoids
MET_R_rxn12224_c0	2_octaprenyl_6_methoxyphenol_hydroxylase_c0	MET_2omph[c] + MET_o2[c] -> MET_2ombz[c] + MET_h2o[c]	Unknown	0	1000	0	Cofactors, Vitamins, Prosthetic Groups, Pigments
MET_R_rxn10265_c0	isoheptadecanoyl_Phosphatidylglycerophosphate_phosphohydrolase_c0	MET_cpd15716[c] + MET_h2o[c] -> MET_cpd15722[c] + MET_h[c] + MET_pi[c]	Unknown	0	1000	0	Fatty Acids, Lipids, and Isoprenoids
MET_R_rxn01151_c0	3_deoxy_D_manno_octulosonate_D_arabinose_lyase_pyruvate_forming_c0	MET_arab__D[c] + MET_pyr[c] -> MET_kdo[c]	Unknown	0	1000	0
MET_R_rxn05383_c0	3_methylbutanoyl_CoA_acyl_carrier_protein_transferase_c0	MET_cpd11493[c] + MET_ivcoa[c] -> MET_coa[c] + MET_cpd11520[c] + MET_h[c]	Unknown	0	1000	0	Cell Wall and Capsule
MET_R_rxn05385_c0	5_methyl_3_oxo_hexanoyl_ACP_NADP_plus__oxidoreductase_c0	MET_cpd11521[c] + MET_h[c] + MET_nadph[c] -> MET_cpd11522[c] + MET_nadp[c]	Unknown	0	1000	0	Cell Wall and Capsule
MET_R_rxn12225_c0	2_octaprenylphenol_hydroxylase_c0	2 MET_2oph[c] + MET_o2[c] -> 2 MET_2ohph[c]	Unknown	0	1000	0
MET_R_rxn06865_c0	R05146_c0	MET_cpd11468[c] + MET_kdo2lipid4[c] -> MET_cpd03736[c] + MET_cpd11493[c]	Unknown	0	1000	0	Cell Wall and Capsule
MET_R_rxn05365_c0	6_methyl_3_hydroxy_octanoyl_ACP_hydro_lyase_c0	MET_cpd11501[c] -> MET_cpd11502[c] + MET_h2o[c]	Unknown	0	1000	0	Fatty Acids, Lipids, and Isoprenoids
MET_R_rxn10336_c0	stearoyl_cardiolipin_synthase_c0	2 MET_cpd15540[c] -> MET_cpd15793[c] + MET_glyc[c]	Unknown	0	1000	0	Fatty Acids, Lipids, and Isoprenoids
MET_R_rxn05663_c0	TRANS_RXNBWI_115637cemaizeexpTRP_c0	MET_h[e] + MET_trp__L[e] -> MET_h[c] + MET_trp__L[c]	Unknown	0	1000	0	Membrane Transport
MET_R_rxn05394_c0	9_methyl_3_hydroxy_decanoyl_ACP_hydro_lyase_c0	MET_cpd11530[c] -> MET_cpd11531[c] + MET_h2o[c]	Unknown	0	1000	0	Fatty Acids, Lipids, and Isoprenoids
MET_R_rxn04139_c0	2_Octaprenyl_3_methyl_6_methoxy_1_4_benzoquinone__NADPH2_oxygen_oxidoreductase_c0	MET_2ommb[c] + 3 MET_h[c] + MET_nadph[c] + MET_o2[c] -> MET_2omhmbl[c] + MET_h2o[c] + MET_nadp[c]	Unknown	0	1000	0	Cofactors, Vitamins, Prosthetic Groups, Pigments
MET_R_rxn02063_c0	squalene_NADPH_oxygen_oxidoreductase_2_3_epoxidizing_c0	MET_Ssq23epx[c] + MET_h2o[c] + MET_nadp[c] -> MET_h[c] + MET_nadph[c] + MET_o2[c] + MET_sql[c]	Unknown	0	1000	0
MET_R_rxn03439_c0	CMP_3_deoxy_D_manno_oct_2_ulosonate_KDO_lipid_IVA_3_deoxy_D_manno_oct_2_ulosonate_transferase_c0	MET_cpd02546[c] + MET_kdolipid4[c] -> MET_cmp[c] + MET_h[c] + MET_kdo2lipid4[c]	Unknown	0	1000	0	Cell Wall and Capsule
MET_R_rxn00966_c0	chorismate_pyruvate_lyase_4_hydroxybenzoate_forming_c0	MET_chor[c] -> MET_4hbz[c] + MET_pyr[c]	Unknown	0	1000	0	Cofactors, Vitamins, Prosthetic Groups, Pigments
MET_R_rxn05392_c0	7_methyl_octanoyl_ACP_malonyl_acyl_carrier_protein_C_acyltransferase_decarboxylating_c0	MET_cpd11492[c] + MET_cpd11528[c] -> MET_co2[c] + MET_cpd11493[c] + MET_cpd11529[c]	Unknown	0	1000	0	Cell Wall and Capsule
MET_R_rxn03536_c0	R05221_c0	MET_adocbi[c] + MET_atp[c] -> MET_adocbip[c] + MET_adp[c] + MET_h[c]	Unknown	0	1000	0	Cofactors, Vitamins, Prosthetic Groups, Pigments
MET_R_rxn03537_c0	R05222_c0	MET_adocbip[c] + MET_gtp[c] -> MET_agdpcbi[c] + MET_ppi[c]	Unknown	0	1000	0	Cofactors, Vitamins, Prosthetic Groups, Pigments
MET_R_rxn13661_c0	S_adenosylmethione_2_demthylmenaquinone_methyltransferase_menaquinone_7_c0	MET_ahcys[c] + MET_h[c] + MET_mqn7[c] -> MET_amet[c] + MET_cpd11425[c]	Unknown	0	1000	0
MET_R_rxn10215_c0	anteisoheptadecanoyl_1_acylglycerol_3_phosphate_O_acyltransferase_c0	MET_cpd11434[c] + MET_cpd15672[c] -> MET_coa[c] + MET_cpd15678[c] + MET_h[c]	Unknown	0	1000	0	Fatty Acids, Lipids, and Isoprenoids
MET_R_rxn05384_c0	3_methylbutanoyl_ACP_malonyl_acyl_carrier_protein_C_acyltransferase_decarboxylating_c0	MET_cpd11492[c] + MET_cpd11520[c] -> MET_co2[c] + MET_cpd11493[c] + MET_cpd11521[c]	Unknown	0	1000	0	Cell Wall and Capsule
MET_R_rxn04147_c0	squalene_synthase_c0	MET_h[c] + MET_nadp[c] + 2 MET_ppi[c] + MET_sql[c] -> 2 MET_frdp[c] + MET_nadph[c]	Unknown	0	1000	0
MET_R_rxn09163_c0	Phospholipase_A2_phosphatidylglycerol__n_C18_0_periplasm_c0	MET_cpd15323[c] + MET_h[c] + MET_ocdca[c] -> MET_cpd15540[c] + MET_h2o[c]	Unknown	0	1000	0	Fatty Acids, Lipids, and Isoprenoids
MET_R_rxn05401_c0	13_methyl_3_oxo_tetra_decanoyl_ACP_NADP_plus__oxidoreductase_c0	MET_cpd11537[c] + MET_h[c] + MET_nadph[c] -> MET_cpd11538[c] + MET_nadp[c]	Unknown	0	1000	0	Cell Wall and Capsule
MET_R_rxn05376_c0	12_methyl_3_oxo_tetra_decanoyl_ACP_NADP_plus__oxidoreductase_c0	MET_cpd11512[c] + MET_h[c] + MET_nadph[c] -> MET_cpd11513[c] + MET_nadp[c]	Unknown	0	1000	0	Cell Wall and Capsule
MET_R_rxn04050_c0	R05812_c0	MET_cpd08373[c] + MET_nadp[c] -> MET_cpd08372[c] + 2 MET_h[c] + MET_nadph[c]	Unknown	0	1000	0	Cofactors, Vitamins, Prosthetic Groups, Pigments
MET_R_rxn08583_c0	galactosyltransferase_I_LPS_core_synthesis_c0	MET_cpd15479[c] + MET_udpg[c] -> MET_cpd15469[c] + MET_udp[c]	Unknown	0	1000	0	Cell Wall and Capsule
MET_R_rxn04047_c0	R05809_c0	MET_ahcys[c] + MET_cpd08370[c] + MET_h[c] -> MET_amet[c] + MET_cpd08369[c]	Unknown	0	1000	0	Cofactors, Vitamins, Prosthetic Groups, Pigments
MET_R_rxn00910_c0	5_methyltetrahydrofolate_NADP_plus__oxidoreductase_c0	MET_h[c] + MET_mlthf[c] + MET_nadph[c] -> MET_5mthf[c] + MET_nadp[c]	Unknown	0	1000	0	Amino Acids and Derivatives
MET_R_rxn02285_c0	UDP_N_acetylmuramate_NADP_plus__oxidoreductase_c0	MET_h[c] + MET_nadph[c] + MET_uaccg[c] -> MET_nadp[c] + MET_uamr[c]	Unknown	0	1000	0	Cell Wall and Capsule
MET_R_rxn02008_c0	UDP_N_acetylmuramoyl_L_alanine_D_glutamate_ligaseADP_forming_c0	MET_atp[c] + MET_glu__D[c] + MET_uama[c] -> MET_adp[c] + MET_cpd00525[c] + MET_h[c] + MET_pi[c]	Unknown	0	1000	0	Cell Wall and Capsule
MET_R_rxn02011_c0	UDP_N_acetylmuramoyl_L_alanyl_D_glutamate_L_meso_2_6_diaminoheptanedioate_gamma_ligase_ADP_forming_c0	MET_26dap__M[c] + MET_atp[c] + MET_cpd00525[c] -> MET_adp[c] + MET_h[c] + MET_pi[c] + MET_ugmd[c]	Unknown	0	1000	0	Cell Wall and Capsule
MET_R_rxn02269_c0	S_3_methyl_2_oxopentanoate_NAD_plus__2_oxidoreductase_CoA_methylbutanoylating_c0	MET_3mop[c] + MET_coa[c] + MET_nad[c] -> MET_2mbcoa[c] + MET_co2[c] + MET_nadh[c]	Unknown	0	1000	0
MET_R_rxn05367_c0	6_methyl_octanoyl_ACP_malonyl_acyl_carrier_protein_C_acyltransferase_decarboxylating_c0	MET_cpd11492[c] + MET_cpd11503[c] -> MET_co2[c] + MET_cpd11493[c] + MET_cpd11504[c]	Unknown	0	1000	0	Cell Wall and Capsule
MET_R_rxn10030_c0	b_ketoacyl_synthetase_n_C18_1_c0	MET_accoa[c] + 22 MET_h[c] + 8 MET_malcoa[c] + 15 MET_nadph[c] -> 8 MET_co2[c] + 9 MET_coa[c] + MET_cpd15269[c] + 7 MET_h2o[c] + 15 MET_nadp[c]	Unknown	0	1000	0
MET_R_rxn10482_c0	cobIIyrinic_acid_a_c_diamide_reductase_c0	2 MET_cpd03915[c] + MET_h[c] + MET_nad[c] -> 2 MET_cpd03914[c] + MET_nadh[c]	Unknown	0	1000	0
MET_R_rxn03146_c0	UDP_3_O_3R_3_hydroxymyristoyl_N_acetylglucosamine_amidohydrolase_c0	MET_cpd02886[c] + MET_h2o[c] -> MET_ac[c] + MET_u3hga[c]	Unknown	0	1000	0	Cell Wall and Capsule
MET_R_rxn10214_c0	isoheptadecanoyl_1_acylglycerol_3_phosphate_O_acyltransferase_c0	MET_cpd11432[c] + MET_cpd15671[c] -> MET_coa[c] + MET_cpd15677[c] + MET_h[c]	Unknown	0	1000	0	Fatty Acids, Lipids, and Isoprenoids
MET_R_rxn04049_c0	R05811_c0	MET_acald[c] + MET_ahcys[c] + MET_cpd08372[c] + 2 MET_h[c] -> MET_amet[c] + MET_cpd08371[c] + MET_h2o[c]	Unknown	0	1000	0
MET_R_rxn12664_c0	Menaquinone_transport_c0	MET_mqn7[e] -> MET_mqn7[c]	Unknown	0	1000	0	Membrane Transport
MET_R_rxn03904_c0	UDP_N_acetylmuramoyl_L_alanyl_gamma_D_glutamyl_meso_2_6_diaminopimeloyl_D_alanyl_D_alanine_undecaprenyl_phosphate_phospho_N_acetylmuramoyl_pentapeptide_transferase_c0	MET_cpd00286[c] + MET_cpd02968[c] -> MET_cpd03494[c] + MET_ump[c]	Unknown	0	1000	0	Cell Wall and Capsule
MET_R_rxn10163_c0	Tetradecanoate_transport_via_proton_symport_c0	MET_h[e] + MET_ttdca[e] -> MET_h[c] + MET_ttdca[c]	Unknown	0	1000	0	Membrane Transport
MET_R_rxn02056_c0	S_Adenosyl_L_methionine_uroporphyrin_III_C_methyltransferase_c0	MET_fe2[c] + MET_scl[c] -> 2 MET_h[c] + MET_sheme[c]	Unknown	0	1000	0	Cofactors, Vitamins, Prosthetic Groups, Pigments
MET_R_rxn03918_c0	ATP_D_glycero_beta_D_manno_heptose_7_phosphate_1_phosphotransferase_c0	MET_atp[c] + MET_cpd04918[c] -> MET_adp[c] + MET_gmhep17bp[c] + MET_h[c]	Unknown	0	1000	0
MET_R_rxn04051_c0	R05813_c0	2 MET_ahcys[c] + MET_co2[c] + MET_cpd08375[c] + MET_h[c] -> 2 MET_amet[c] + MET_cpd08373[c]	Unknown	0	1000	0
MET_R_rxn05457_c0	Acyl_carrier_protein_acetyltransferase_c0	MET_cpd11493[c] + MET_tdcoa[c] -> MET_coa[c] + MET_myrsACP[c]	Unknown	0	1000	0	Cell Wall and Capsule
MET_R_rxn02286_c0	UDP_N_acetylmuramate_L_alanine_ligase_ADP_forming_c0	MET_ala__L[c] + MET_atp[c] + MET_uamr[c] -> MET_adp[c] + MET_h[c] + MET_pi[c] + MET_uama[c]	Unknown	0	1000	0	Cell Wall and Capsule
MET_R_rxn13822_c0	deoxyadenosine_transport_c0	MET_dad_5[e] <=> MET_dad_5[c]	Unknown	-1000	1000	0	Membrane Transport
MET_R_rxn05404_c0	13_methyl_tetra_decanoyl_ACP_malonyl_acyl_carrier_protein_C_acyltransferase_decarboxylating_c0	MET_cpd11492[c] + MET_cpd11540[c] -> MET_co2[c] + MET_cpd11493[c] + MET_cpd11541[c]	Unknown	0	1000	0	Cell Wall and Capsule
MET_R_rxn03159_c0	UDP_2_3_bis3_hydroxytetradecanoylglucosamine_2_3_bis_3_hydroxytetradecanoyl_alpha_D_glucosaminyl_1_phosphate_2_3_bis3_hydroxytetradecanoyl_glucosaminyltransferase_c0	MET_cpd02835[c] + MET_lipidX[c] -> MET_lipidA_HP[c] + MET_udp[c]	Unknown	0	1000	0	Cell Wall and Capsule
MET_R_rxn10609_c0	ATP_L_threonine_O_phosphotransferase_c0	MET_adp[c] + MET_h[c] + MET_thrp[c] -> MET_atp[c] + MET_thr__L[c]	Unknown	0	1000	0
MET_R_rxn10221_c0	anteisoheptadecanoyl_phosphatidate_cytidylyltransferase_c0	MET_cpd15678[c] + MET_ctp[c] -> MET_cpd15684[c] + MET_h[c] + MET_ppi[c]	Unknown	0	1000	0	Fatty Acids, Lipids, and Isoprenoids
MET_R_rxn03181_c0	ATP_2_3_2_3_tetrakis3_hydroxytetradecanoyl_D_glucosaminyl_beta_D_1_6_glucosaminyl_alpha_phosphate_4_O_phosphotransferase_c0	MET_atp[c] + MET_lipidA_HP[c] -> MET_adp[c] + MET_h[c] + MET_lipidA[c]	Unknown	0	1000	0	Cell Wall and Capsule
MET_R_rxn05379_c0	12_methyl_tetra_decanoyl_ACP_malonyl_acyl_carrier_protein_C_acyltransferase_decarboxylating_c0	MET_cpd11492[c] + MET_cpd11515[c] -> MET_co2[c] + MET_cpd11493[c] + MET_cpd11516[c]	Unknown	0	1000	0	Cell Wall and Capsule
MET_R_rxn08311_c0	CDP_diacylglycerol_synthetase_n_C18_0_c0	MET_cpd15526[c] + MET_ctp[c] -> MET_cpd15421[c] + MET_h[c] + MET_ppi[c]	Unknown	0	1000	0	Fatty Acids, Lipids, and Isoprenoids
MET_R_rxn05377_c0	12_methyl_3_hydroxy_tetra_decanoyl_ACP_hydro_lyase_c0	MET_cpd11513[c] -> MET_cpd11514[c] + MET_h2o[c]	Unknown	0	1000	0	Fatty Acids, Lipids, and Isoprenoids
MET_R_rxn05386_c0	5_methyl_3_hydroxy_hexanoyl_ACP_hydro_lyase_c0	MET_cpd11522[c] -> MET_cpd11523[c] + MET_h2o[c]	Unknown	0	1000	0	Fatty Acids, Lipids, and Isoprenoids
MET_R_rxn05303_c0	TRANS_RXNBWI_115637cemaizeexpARG_c0	MET_arg__L[e] + MET_h[e] -> MET_arg__L[c] + MET_h[c]	Unknown	0	1000	0	Membrane Transport
MET_R_rxn01258_c0	chorismate_hydroxymutase_c0	MET_ichor[c] -> MET_chor[c]	Unknown	0	1000	0	Amino Acids and Derivatives
MET_R_rxn05441_c0	9_methyl_trans_dec_2_enoyl_ACP_NAD_plus__oxidoreductase_A_specific_c0	MET_cpd11531[c] + MET_h[c] + MET_nadh[c] -> MET_cpd11532[c] + MET_nad[c]	Unknown	0	1000	0	Cell Wall and Capsule
MET_R_rxn02288_c0	Uroporphyrinogen_III_carboxy_lyase_c0	4 MET_co2[c] + MET_cpppg3[c] -> 4 MET_h[c] + MET_uppg3[c]	Unknown	0	1000	0	Cofactors, Vitamins, Prosthetic Groups, Pigments
MET_R_rxn03893_c0	all_trans_octaprenyl_diphosphate_4_hydroxybenzoate_3_octaprenyltransferase_c0	MET_4hbz[c] + MET_octdp[c] -> MET_3ophb[c] + MET_h[c] + MET_ppi[c]	Unknown	0	1000	0	Cofactors, Vitamins, Prosthetic Groups, Pigments
MET_R_rxn02898_c0	O_Succinylbenzoyl_CoA_1_4_dihydroxy_2_naphthoate_lyase_c0	MET_coa[c] + MET_dhna[c] -> MET_sbzcoa[c]	Unknown	0	1000	0	Cofactors, Vitamins, Prosthetic Groups, Pigments
MET_R_rxn05435_c0	8_methyl_trans_dec_2_enoyl_ACP_NAD_plus__oxidoreductase_A_specific_c0	MET_cpd11506[c] + MET_h[c] + MET_nadh[c] -> MET_cpd11507[c] + MET_nad[c]	Unknown	0	1000	0	Cell Wall and Capsule
MET_R_rxn09225_c0	rhamnosyltransferase_I_LPS_core_biosynthesis_c0	MET_dtdprmn[c] + 4 MET_h[c] + MET_kphphhlipa[c] -> MET_cpd15489[c] + MET_dtdp[c]	Unknown	0	1000	0
MET_R_rxn10205_c0	isoheptadecanoyl_glycerol_3_phosphate_O_acyltransferase_c0	MET_cpd11432[c] + MET_glyc3p[c] -> MET_coa[c] + MET_cpd15671[c]	Unknown	0	1000	0	Fatty Acids, Lipids, and Isoprenoids
MET_R_rxn05363_c0	4_methyl_hexanoyl_ACP_malonyl_acyl_carrier_protein_C_acyltransferase_decarboxylating_c0	MET_cpd11492[c] + MET_cpd11499[c] -> MET_co2[c] + MET_cpd11493[c] + MET_cpd11500[c]	Unknown	0	1000	0	Cell Wall and Capsule
MET_R_rxn05369_c0	8_methyl_3_hydroxy_decanoyl_ACP_hydro_lyase_c0	MET_cpd11505[c] -> MET_cpd11506[c] + MET_h2o[c]	Unknown	0	1000	0	Fatty Acids, Lipids, and Isoprenoids
MET_R_rxn04048_c0	cobalt_precorrin_4_methyltransferase_c0	MET_ahcys[c] + MET_cpd08371[c] -> MET_amet[c] + MET_cpd08370[c]	Unknown	0	1000	0	Cofactors, Vitamins, Prosthetic Groups, Pigments
MET_R_rxn05722_c0	Trimetaphosphate_transport_in_via_proton_symport_c0	MET_h[e] + MET_thmmp[e] -> MET_h[c] + MET_thmmp[c]	Unknown	0	1000	0	Membrane Transport
MET_R_rxn10259_c0	isoheptadecanoyl_CDPdiacylglycerol_sn_glycerol_3_phosphate_3_phosphatidyltransferase_c0	MET_cpd15683[c] + MET_glyc3p[c] -> MET_cmp[c] + MET_cpd15716[c]	Unknown	0	1000	0	Fatty Acids, Lipids, and Isoprenoids
MET_R_rxn08712_c0	heptosyltransferase_III_LPS_core_synthesis_c0	MET_adphep_LD[c] + MET_phhlipa[c] -> MET_adp[c] + MET_hphhlipa[c]	Unknown	0	1000	0	Cell Wall and Capsule
MET_R_rxn05444_c0	15_methyl_trans_hexa_dec_2_enoyl_ACP_NAD_plus__oxidoreductase_A_specific_c0	MET_cpd11543[c] + MET_h[c] + MET_nadh[c] -> MET_cpd11544[c] + MET_nad[c]	Unknown	0	1000	0	Cell Wall and Capsule
MET_R_rxn09128_c0	Phospholipase_A1_phosphatidate__n_C18_0_periplasm_c0	MET_2odecg3p[c] + MET_h[c] + MET_ocdca[c] -> MET_cpd15526[c] + MET_h2o[c]	Unknown	0	1000	0	Fatty Acids, Lipids, and Isoprenoids
MET_R_rxn00392_c0	ATP_riboflavin_5_phosphotransferase_c0	MET_atp[c] + MET_ribflv[c] -> MET_adp[c] + MET_cpd00050[c]	Unknown	0	1000	0	Cofactors, Vitamins, Prosthetic Groups, Pigments
MET_R_rxn05454_c0	15_methyl_hexa_decanoyl_ACP_acyl_carrier_protein_transferase_c0	MET_coa[c] + MET_cpd11544[c] + 2 MET_h[c] -> MET_cpd11432[c] + MET_cpd11493[c]	Unknown	0	1000	0	Cell Wall and Capsule
MET_R_rxn09436_c0	fatty_acyl_ACP_synthase_n_C14_0ACP__mitochondrial_c0	MET_co2[c] + MET_cpd11493[c] + MET_h2o[c] + MET_myrsACP[c] + 2 MET_nadp[c] -> MET_cpd11468[c] + MET_cpd11492[c] + 2 MET_h[c] + 2 MET_nadph[c]	Unknown	0	1000	0
MET_R_rxn05144_c0	Pyridoxal_5_phosphate_synthase_c0	MET_cpd00102[c] + MET_gln__L[c] + MET_ru5p__D[c] -> MET_glu__L[c] + 3 MET_h2o[c] + MET_h[c] + MET_pi[c] + MET_pydx5p[c]	Unknown	0	1000	0	Cofactors, Vitamins, Prosthetic Groups, Pigments
MET_R_rxn03919_c0	D_glycero_beta_D_manno_heptose_1_7_bisphosphate_7_phosphohydrolase_c0	MET_gmhep17bp[c] + MET_h2o[c] -> MET_cpd04920[c] + MET_pi[c]	Unknown	0	1000	0	Cell Wall and Capsule
MET_R_rxn04704_c0	coproporphyrinogen_III_S_adenosyl_L_methionine_oxidoreductasedecarboxylating_c0	2 MET_co2[c] + 2 MET_dad_5[c] + 2 MET_met__L[c] + MET_pppg9[c] -> 2 MET_amet[c] + MET_cpppg3[c]	Unknown	0	1000	0	Cofactors, Vitamins, Prosthetic Groups, Pigments
MET_R_rxn03916_c0	ATP_D_glycero_beta_D_manno_heptose_1_phosphate_adenylyltransferase_c0	MET_atp[c] + MET_cpd04920[c] -> MET_adphep_DD[c] + MET_ppi[c]	Unknown	0	1000	0
MET_R_rxn03150_c0	R04594_c0	MET_5prdmbz[c] + MET_h2o[c] -> MET_pi[c] + MET_rdmbzi[c]	Unknown	0	1000	0	Cofactors, Vitamins, Prosthetic Groups, Pigments
MET_R_rxn09468_c0	Fatty_acid_oxidation_c0	8 MET_coa[c] + MET_cpd15274[c] + 8 MET_h2o[c] + 8 MET_nad[c] + MET_nadph[c] + 8 MET_o2[c] -> 9 MET_accoa[c] + 8 MET_h2o2[c] + 8 MET_h[c] + 8 MET_nadh[c] + MET_nadp[c]	Unknown	0	1000	0
MET_R_rxn08815_c0	Lysophospholipase_L1_2_acylglycerophosphoglycerol__n_C18_0_periplasm_c0	MET_g3pg[c] + MET_h[c] + MET_ocdca[c] -> MET_cpd15323[c] + MET_h2o[c]	Unknown	0	1000	0	Fatty Acids, Lipids, and Isoprenoids
MET_R_rxn02831_c0	O_Succinylbenzoate_CoA_ligase_AMP_forming_c0	MET_amp[c] + MET_h[c] + MET_ppi[c] + MET_sbzcoa[c] -> MET_atp[c] + MET_coa[c] + MET_sucbz[c]	Unknown	0	1000	0	Cofactors, Vitamins, Prosthetic Groups, Pigments
MET_R_rxn05406_c0	15_methyl_3_hydroxy_hexa_decanoyl_ACP_hydro_lyase_c0	MET_cpd11542[c] -> MET_cpd11543[c] + MET_h2o[c]	Unknown	0	1000	0	Fatty Acids, Lipids, and Isoprenoids
MET_R_rxn10220_c0	isoheptadecanoyl_phosphatidate_cytidylyltransferase_c0	MET_cpd15677[c] + MET_ctp[c] -> MET_cpd15683[c] + MET_h[c] + MET_ppi[c]	Unknown	0	1000	0	Fatty Acids, Lipids, and Isoprenoids
MET_R_rxn05267_c0	1_4_dihydroxy_2_naphthoate_octaprenyltransferase_c0	MET_co2[c] + MET_cpd11425[c] + MET_h[c] + MET_nadh[c] + MET_ppi[c] -> MET_cpd02590[c] + MET_dhna[c] + MET_nad[c]	Unknown	0	1000	0
MET_R_rxn02774_c0	S_Adenosyl_L_methionine_uroporphyrin_III_C_methyltransferase_c0	MET_cpd01620[c] + MET_nad[c] -> 2 MET_h[c] + MET_nadh[c] + MET_scl[c]	Unknown	0	1000	0
MET_R_rxn00239_c0	ATP_GMP_phosphotransferase_c0	MET_atp[c] + MET_gmp[c] + MET_h[c] -> MET_adp[c] + MET_gdp[c]	Unknown	0	1000	0	Nucleosides and Nucleotides
MET_R_rxn00350_c0	glutathione_gamma_glutamylaminopeptidase_c0	MET_cgly[c] + MET_glu__L[c] -> MET_gthrd[c] + MET_h2o[c]	Unknown	0	1000	0	Amino Acids and Derivatives
MET_R_rxn06729_c0	R_3_Hydroxytetradecanoly_acyl_carrier_protein_UDP_N_acetyl_glucosamine_3_O_3_hydroxytetradecanoyltransferase_c0	MET_3hmrsACP[c] + MET_h[c] + MET_uacgam[c] -> MET_cpd02886[c] + MET_cpd11493[c]	Unknown	0	1000	0	Cell Wall and Capsule
MET_R_rxn10260_c0	anteisoheptadecanoyl_CDPdiacylglycerol_sn_glycerol_3_phosphate_3_phosphatidyltransferase_c0	MET_cpd15684[c] + MET_glyc3p[c] -> MET_cmp[c] + MET_cpd15717[c]	Unknown	0	1000	0	Fatty Acids, Lipids, and Isoprenoids
MET_R_rxn12008_c0	R05611_c0	MET_cpd02590[c] + MET_ipdp[c] -> MET_h[c] + MET_octdp[c] + MET_ppi[c]	Unknown	0	1000	0	Fatty Acids, Lipids, and Isoprenoids
MET_R_rxn10337_c0	isoheptadecanoyl_cardiolipin_synthase_c0	2 MET_cpd15722[c] -> MET_cpd15794[c] + MET_glyc[c]	Unknown	0	1000	0	Fatty Acids, Lipids, and Isoprenoids
MET_R_rxn05514_c0	calcium_transport_inout_via_proton_antiporter_c0	MET_ca2[e] + MET_h[c] -> MET_ca2[c] + MET_h[e]	Unknown	0	1000	0	Membrane Transport
MET_R_rxn05651_c0	sulfate_transport_in_via_proton_symport_c0	MET_h[e] + MET_so4[e] -> MET_h[c] + MET_so4[c]	Unknown	0	1000	0	Membrane Transport
MET_R_rxn10266_c0	anteisoheptadecanoyl_Phosphatidylglycerophosphate_phosphohydrolase_c0	MET_cpd15717[c] + MET_h2o[c] -> MET_cpd15723[c] + MET_h[c] + MET_pi[c]	Unknown	0	1000	0	Fatty Acids, Lipids, and Isoprenoids
[truncated: 1,537 more rows]

## Sheet: Metabolite
All metabolites in mmGEM
Abbreviation	Description	Charged formula	Charge	Compartment
SRB_10fthf5glu[c]	10-formyltetrahydrofolate-[Glu](5)	C40H45N11O19	-6	Cytoplasm
SRB_10fthf[c]	10-Formyltetrahydrofolate	C20H21N7O7	-2	Cytoplasm
SRB_12dag3p[c]	1,2-Diacyl-sn-glycerol 3-phosphate	C5H7O8PR2	0	Cytoplasm
SRB_12dgr180[c]	1,2-Diacyl-sn-glycerol (dioctadecanoyl, n-C18:0)	C39H76O5	0	Cytoplasm
SRB_12dgr180[e]	1,2-Diacyl-sn-glycerol (dioctadecanoyl, n-C18:0)	C39H76O5	0	Extracellular
SRB_13dpg[c]	3-Phospho-D-glyceroyl phosphate	C3H4O10P2	-4	Cytoplasm
SRB_1ag3p[c]	1-Acyl-sn-glycerol 3-phosphate	C4H8O7PR	0	Cytoplasm
SRB_1ddecg3p[c]	1-acyl-sn-glycerol 3-phosphate(2-)	C15H29O7P1	-2	Cytoplasm
SRB_1hdec9eg3p[c]	1-hexadec-9-enoyl-sn-glycerol 3-phosphate	C19H35O7P1	-2	Cytoplasm
SRB_1odecg3p[c]	1-octadecanoyl-sn-glycerol 3-phosphate	C21H41O7P1	-2	Cytoplasm
SRB_1p2cbxl[c]	1-pyrroline-2-carboxylate	C5H6NO2	-1	Cytoplasm
SRB_1p3h5c[c]	L-1-Pyrroline-3-hydroxy-5-carboxylate	C5H6NO3	-1	Cytoplasm
SRB_1pyr5c[c]	1-Pyrroline-5-carboxylate	C5H6NO2	-1	Cytoplasm
SRB_1tdec7eg3p[c]	1-tetradec-7-enoyl-sn-glycerol 3-phosphate	C17H31O7P1	-2	Cytoplasm
SRB_23dhdp[c]	2,3-Dihydrodipicolinate	C7H5NO4	-2	Cytoplasm
SRB_23dhmb[c]	(R)-2,3-Dihydroxy-3-methylbutanoate	C5H9O4	-1	Cytoplasm
SRB_23dhmp[c]	(R)-2,3-Dihydroxy-3-methylpentanoate	C6H11O4	-1	Cytoplasm
SRB_23dpg[c]	2,3-bisphosphonato-D-glycerate(5-)	C3H3O10P2	-5	Cytoplasm
SRB_25aics[c]	(S)-2-[5-Amino-1-(5-phospho-D-ribosyl)imidazole-4-carboxamido]succinate	C13H15N4O12P	-4	Cytoplasm
SRB_25d5o2a[c]	Muconolactone	C6H5O4	-1	Cytoplasm
SRB_25dhpp[c]	2,5-Diamino-6-hydroxy-4-(5-phosphoribosylamino)-pyrimidine	C9H14N5O8P	-2	Cytoplasm
SRB_25dop[c]	2,5-Dioxopentanoate	C5H5O4	-1	Cytoplasm
SRB_25drapp[c]	2,5-Diamino-6-(ribosylamino)-4-(3H)-pyrimidinone 5-phosphate	C9H14N5O8P	-2	Cytoplasm
SRB_26dap_LL[c]	LL-2,6-Diaminoheptanedioate	C7H14N2O4	0	Cytoplasm
SRB_26dap__M[c]	meso-2,6-Diaminoheptanedioate	C7H14N2O4	0	Cytoplasm
SRB_26dap__M[e]	meso-2,6-Diaminoheptanedioate	C7H14N2O4	0	Extracellular
SRB_26dapime[c]	N6-Acetyl-LL-2,6-diaminoheptanedioate	C9H15N2O5	-1	Cytoplasm
SRB_2agpe[c]	2-Acyl-sn-glycero-3-phosphoethanolamine	C6H13NO7PR	0	Cytoplasm
SRB_2ahbut[c]	(S)-2-Aceto-2-hydroxybutanoate	C6H9O4	-1	Cytoplasm
SRB_2ahethmpp[c]	Hydroxy ethyl Thiamin diphosphate	C14H20N4O8P2S	-2	Cytoplasm
SRB_2ahhmd[c]	2-Amino-4-hydroxy-6-hydroxymethyl-7,8-dihydropteridine diphosphate	C7H8N5O8P2	-3	Cytoplasm
SRB_2ahhmp[c]	2-Amino-4-hydroxy-6-hydroxymethyl-7,8-dihydropteridine	C7H9N5O2	0	Cytoplasm
SRB_2ameph[c]	(2-Aminoethyl)phosphonate	C2H7NO3P	-1	Cytoplasm
SRB_2cpr5p[c]	1-(2-Carboxyphenylamino)-1-deoxy-D-ribulose 5-phosphate	C12H13NO9P	-3	Cytoplasm
SRB_2dda7p[c]	2-Dehydro-3-deoxy-D-arabino-heptonate 7-phosphate	C7H10O10P	-3	Cytoplasm
SRB_2ddg6p[c]	2-Dehydro-3-deoxy-D-gluconate 6-phosphate	C6H8O9P	-3	Cytoplasm
SRB_2dh3dgal6p[c]	2-Dehydro-3-deoxy-D-galactonate 6-phosphate	C6H8O9P	-3	Cytoplasm
SRB_2dhp[c]	2-Dehydropantoate	C6H9O4	-1	Cytoplasm
SRB_2dmmq8[c]	2-Demethylmenaquinone 8	C50H70O2	0	Cytoplasm
SRB_2dmmq8[e]	2-Demethylmenaquinone 8	C50H70O2	0	Extracellular
SRB_2dmmql8[c]	2-Demethylmenaquinol 8	C50H72O2	0	Cytoplasm
SRB_2dr1p[c]	2-Deoxy-D-ribose 1-phosphate	C5H9O7P	-2	Cytoplasm
SRB_2dr5p[c]	2-deoxy-D-ribose 5-phosphate(2-)	C5H9O7P	-2	Cytoplasm
SRB_2h3opp[c]	2-Hydroxy-3-oxopropanoate	C3H3O4	-1	Cytoplasm
SRB_2hb[c]	2-Hydroxybutyrate	C4H7O3	-1	Cytoplasm
SRB_2hyoxplac[c]	2-Hydroxyphenylacetate	C8H7O3	-1	Cytoplasm
SRB_2hyoxplac[e]	2-Hydroxyphenylacetate	C8H7O3	-1	Extracellular
SRB_2ippm[c]	2-Isopropylmaleate	C7H8O4	-2	Cytoplasm
SRB_2maacoa[c]	2-methylacetoacetyl-CoA(4-)	C26H38N7O18P3S	-4	Cytoplasm
SRB_2mahmp[c]	2-Methyl-4-amino-5-hydroxymethylpyrimidine diphosphate	C6H8N3O7P2	-3	Cytoplasm
SRB_2mb2coa[c]	2-methylcrotonoyl-CoA(4-)	C26H38N7O17P3S	-4	Cytoplasm
SRB_2mbcoa[c]	2-methylbutanoyl-CoA(4-)	C26H40N7O17P3S	-4	Cytoplasm
SRB_2mcacn[c]	(Z)-but-2-ene-1,2,3-tricarboxylate	C7H5O6	-3	Cytoplasm
SRB_2me4p[c]	2-C-methyl-D-erythritol 4-phosphate	C5H11O7P	-2	Cytoplasm
SRB_2mecdp[c]	2-C-methyl-D-erythritol 2,4-cyclodiphosphate	C5H10O9P2	-2	Cytoplasm
SRB_2mop[c]	2-methyl-3-oxopropanoate	C4H5O3	-1	Cytoplasm
SRB_2mp2coa[c]	2-Methylprop-2-enoyl-CoA	C25H36N7O17P3S	-4	Cytoplasm
SRB_2obut[c]	2-Oxobutanoate	C4H5O3	-1	Cytoplasm
SRB_2obut[e]	2-Oxobutanoate	C4H5O3	-1	Extracellular
SRB_2ohph[c]	2-Octaprenyl-6-hydroxyphenol	C46H70O2	0	Cytoplasm
SRB_2ombz[c]	2-Octaprenyl-6-methoxy-1,4-benzoquinone	C47H70O3	0	Cytoplasm
SRB_2ombzl[c]	2-Octaprenyl-6-methoxy-1,4-benzoquinol	C47H72O3	0	Cytoplasm
SRB_2omhmbl[c]	2-Octaprenyl-3-methyl-5-hydroxy-6-methoxy-1,4-benzoquinone	C48H71O4	-1	Cytoplasm
SRB_2ommbl[c]	2-Octaprenyl-3-methyl-6-methoxy- 1,4-benzoquinol	C48H74O3	0	Cytoplasm
SRB_2omph[c]	2-Octaprenyl-6-methoxyphenol	C47H72O2	0	Cytoplasm
SRB_2oph[c]	2-Octaprenylphenol	C46H70O	0	Cytoplasm
SRB_2p4c2me[c]	2-phospho-4-(cytidine 5-diphospho)-2-C-methyl-D-erythritol	C14H22N3O17P3	-4	Cytoplasm
SRB_2pg[c]	D-Glycerate 2-phosphate	C3H4O7P	-3	Cytoplasm
SRB_34dhbz[c]	Protocatechuate	C7H5O4	-1	Cytoplasm
SRB_34dhmald[c]	3,4-Dihydroxymandelaldehyde	C8H8O4	0	Cytoplasm
SRB_34dhoxpeg[c]	3,4-Dihydroxyphenylethyleneglycol	C8H10O4	0	Cytoplasm
SRB_34dhphe[c]	L-dopa	C9H11NO4	0	Cytoplasm
SRB_34dhphe[e]	L-dopa	C9H11NO4	0	Extracellular
SRB_34hpp[c]	3-(4-hydroxyphenyl)pyruvate	C9H7O4	-1	Cytoplasm
SRB_36dahx[c]	(3S)-3,6-Diaminohexanoate	C6H15N2O2	1	Cytoplasm
SRB_3c2hmp[c]	3-Carboxy-2-hydroxy-4-methylpentanoate	C7H10O5	-2	Cytoplasm
SRB_3c3hmp[c]	3-Carboxy-3-hydroxy-4-methylpentanoate	C7H10O5	-2	Cytoplasm
SRB_3c4mop[c]	3-Carboxy-4-methyl-2-oxopentanoate	C7H8O5	-2	Cytoplasm
SRB_3dhq[c]	3-Dehydroquinate	C7H9O6	-1	Cytoplasm
SRB_3dhsk[c]	3-Dehydroshikimate	C7H7O5	-1	Cytoplasm
SRB_3haACP[c]	(3R)-3-Hydroxyacyl-[acyl-carrier protein]	C15H27N2O9PRS	-1	Cytoplasm
SRB_3hbcoa[c]	(S)-3-hydroxybutanoyl-CoA(4-)	C25H38N7O18P3S	-4	Cytoplasm
SRB_3hbcoa__R[c]	(R)-3-hydroxybutanoyl-CoA(4-)	C25H38N7O18P3S	-4	Cytoplasm
SRB_3hcddec5eACP[c]	(R)-3-hydroxy-cis-dodec-5-enoyl-[acyl-carrier protein]	C23H41N2O9PRS	-1	Cytoplasm
SRB_3hcmrs7eACP[c]	(R)-3-hydroxy-cis-myristol-7-eoyl-[acyl-carrier protein]	C25H45N2O9PRS	-1	Cytoplasm
SRB_3hcpalm9eACP[c]	(R)-3-hydroxy-cis-palm-9-eoyl-[acyl-carrier protein]	C27H49N2O9PRS	-1	Cytoplasm
SRB_3hdcoa[c]	(S)-3-Hydroxydecanoyl-CoA	C31H50N7O18P3S	-4	Cytoplasm
SRB_3hddcoa[c]	(S)-3-Hydroxydodecanoyl-CoA	C33H54N7O18P3S	-4	Cytoplasm
SRB_3hddecACP[c]	(R)-3-Hydroxydodecanoyl-[acyl-carrier protein]	C23H43N2O9PRS	-1	Cytoplasm
SRB_3hdecACP[c]	(R)-3-Hydroxydecanoyl-[acyl-carrier protein]	C21H39N2O9PRS	-1	Cytoplasm
SRB_3hhcoa[c]	(S)-3-Hydroxyhexanoyl-CoA	C27H42N7O18P3S	-4	Cytoplasm
SRB_3hhdcoa[c]	(S)-3-Hydroxyhexadecanoyl-CoA	C37H62N7O18P3S	-4	Cytoplasm
SRB_3hhexACP[c]	(R)-3-Hydroxyhexanoyl-[acyl-carrier protein]	C17H31N2O9PRS	-1	Cytoplasm
SRB_3hmbcoa[c]	(2S,3S)-3-hydroxy-2-methylbutanoyl-CoA(4-)	C26H40N7O18P3S	-4	Cytoplasm
SRB_3hmoa[c]	2-Oxo-3-hydroxyisovalerate	C5H7O4	-1	Cytoplasm
SRB_3hmrsACP[c]	(R)-3-Hydroxytetradecanoyl-[acyl-carrier protein]	C25H47N2O9PRS	-1	Cytoplasm
SRB_3hocoa[c]	(S)-3-Hydroxyoctanoyl-CoA	C29H46N7O18P3S	-4	Cytoplasm
SRB_3hoctACP[c]	(R)-3-Hydroxyoctanoyl-[acyl-carrier protein]	C19H35N2O9PRS	-1	Cytoplasm
SRB_3hoctaACP[c]	(R)-3-Hydroxyoctadecanoyl-[acyl-carrier protein]	C29H55N2O9PRS	-1	Cytoplasm
SRB_3hpalmACP[c]	R-3-hydroxypalmitoyl-[acyl-carrier protein]	C27H51N2O9PRS	-1	Cytoplasm
SRB_3htdcoa[c]	(S)-3-Hydroxytetradecanoyl-CoA	C35H58N7O18P3S	-4	Cytoplasm
SRB_3ig3p[c]	C-(3-Indolyl)-glycerol 3-phosphate	C11H12NO6P	-2	Cytoplasm
SRB_3mb2coa[c]	3-methylbut-2-enoyl-CoA(4-)	C26H38N7O17P3S	-4	Cytoplasm
SRB_3mob[c]	3-methyl-2-oxobutanoate	C5H7O3	-1	Cytoplasm
SRB_3mop[c]	3-methyl-2-oxopentanoate	C6H9O3	-1	Cytoplasm
SRB_3mop[e]	3-methyl-2-oxopentanoate	C6H9O3	-1	Extracellular
SRB_3ocddec5eACP[c]	3-oxo-cis-dodec-5-enoyl-[acyl-carrier protein]	C23H39N2O9PRS	-1	Cytoplasm
SRB_3ocmrs7eACP[c]	3-oxo-cis-myristol-7-eoyl-[acyl-carrier protein]	C25H43N2O9PRS	-1	Cytoplasm
SRB_3ocpalm9eACP[c]	3-oxo-cis-palm-9-eoyl-[acyl-carrier protein]	C27H47N2O9PRS	-1	Cytoplasm
SRB_3ocvac11eACP[c]	3-oxo-cis-vacc-11-enoyl-[acyl-carrier protein]	C29H51N2O9PRS	-1	Cytoplasm
SRB_3odcoa[c]	3-Oxodecanoyl-CoA	C31H48N7O18P3S	-4	Cytoplasm
SRB_3oddcoa[c]	3-Oxododecanoyl-CoA	C33H52N7O18P3S	-4	Cytoplasm
SRB_3oddecACP[c]	3-Oxododecanoyl-[acyl-carrier protein]	C23H41N2O9PRS	-1	Cytoplasm
SRB_3odecACP[c]	3-Oxodecanoyl-[acyl-carrier protein]	C21H37N2O9PRS	-1	Cytoplasm
SRB_3ohcoa[c]	3-Oxohexanoyl-CoA	C27H40N7O18P3S	-4	Cytoplasm
SRB_3ohdcoa[c]	3-oxopalmitoyl-CoA(4-)	C37H60N7O18P3S	-4	Cytoplasm
SRB_3ohexACP[c]	3-Oxohexanoyl-[acyl-carrier protein]	C17H29N2O9PRS	-1	Cytoplasm
SRB_3omrsACP[c]	3-Oxotetradecanoyl-[acyl-carrier protein]	C25H45N2O9PRS	-1	Cytoplasm
SRB_3oocoa[c]	3-Oxooctanoyl-CoA	C29H44N7O18P3S	-4	Cytoplasm
SRB_3ooctACP[c]	3-Oxooctanoyl-[acyl-carrier protein]	C19H33N2O9PRS	-1	Cytoplasm
SRB_3ooctdACP[c]	3-Oxooctadecanoyl-[acyl-carrier protein]	C29H53N2O9PRS	-1	Cytoplasm
SRB_3opalmACP[c]	3-Oxohexadecanoyl-[acyl-carrier protein]	C27H49N2O9PRS	-1	Cytoplasm
SRB_3ophb[c]	3-Octaprenyl-4-hydroxybenzoate	C47H69O3	-1	Cytoplasm
SRB_3otdcoa[c]	3-Oxotetradecanoyl-CoA	C35H56N7O18P3S	-4	Cytoplasm
SRB_3oxoadp[c]	3-Oxoadipate	C6H6O5	-2	Cytoplasm
SRB_3pg[c]	3-Phospho-D-glycerate	C3H4O7P	-3	Cytoplasm
SRB_3php[c]	3-phosphonatooxypyruvate(3-)	C3H2O7P	-3	Cytoplasm
SRB_3psme[c]	5-O-(1-Carboxyvinyl)-3-phosphoshikimate	C10H9O10P	-4	Cytoplasm
SRB_4abut[c]	4-Aminobutanoate	C4H9NO2	0	Cytoplasm
SRB_4abutn[c]	4-Aminobutanal	C4H10NO	1	Cytoplasm
SRB_4abz[c]	4-Aminobenzoate	C7H6NO2	-1	Cytoplasm
SRB_4abz[e]	4-Aminobenzoate	C7H6NO2	-1	Extracellular
SRB_4adcho[c]	4-amino-4-deoxychorismate	C10H10NO5	-1	Cytoplasm
SRB_4ahmmp[c]	4-Amino-5-hydroxymethyl-2-methylpyrimidine	C6H9N3O	0	Cytoplasm
SRB_4ampm[c]	4-Amino-2-methyl-5-phosphomethylpyrimidine	C6H8N3O4P	-2	Cytoplasm
SRB_4c2me[c]	4-(cytidine 5-diphospho)-2-C-methyl-D-erythritol	C14H23N3O14P2	-2	Cytoplasm
SRB_4h2oglt[c]	4-hydroxy-2-oxoglutarate(2-)	C5H4O6	-2	Cytoplasm
SRB_4hba[c]	4-Hydroxy-benzyl alcohol	C7H8O2	0	Cytoplasm
SRB_4hbz[c]	4-hydroxybenzoate	C7H5O3	-1	Cytoplasm
SRB_4hoxpacd[c]	(4-hydroxyphenyl)acetaldehyde	C8H8O2	0	Cytoplasm
SRB_4hoxpacd[e]	(4-hydroxyphenyl)acetaldehyde	C8H8O2	0	Extracellular
SRB_4hphac[c]	4-hydroxyphenylacetate	C8H7O3	-1	Cytoplasm
SRB_4hphac[e]	4-hydroxyphenylacetate	C8H7O3	-1	Extracellular
SRB_4hpro_LT[c]	trans-4-hydroxy-L-proline	C5H9NO3	0	Cytoplasm
SRB_4hthr[c]	4-Hydroxy-L-threonine	C4H9NO4	0	Cytoplasm
SRB_4izp[c]	4-Imidazolone-5-propanoate	C6H7N2O3	-1	Cytoplasm
SRB_4mhetz[c]	4-Methyl-5-(2-hydroxyethyl)-thiazole	C6H9NOS	0	Cytoplasm
SRB_4mop[c]	4-methyl-2-oxopentanoate	C6H9O3	-1	Cytoplasm
SRB_4mpetz[c]	4-Methyl-5-(2-phosphoethyl)-thiazole	C6H8NO4PS	-2	Cytoplasm
SRB_4pasp[c]	4-Phospho-L-aspartate	C4H6NO7P	-2	Cytoplasm
SRB_4per[c]	4-Phospho-D-erythronate	C4H6O8P	-3	Cytoplasm
SRB_4ppan[c]	D-4-Phosphopantothenate	C9H15NO8P	-3	Cytoplasm
SRB_4ppcys[c]	N-((R)-4-Phosphopantothenoyl)-L-cysteine	C12H20N2O9PS	-3	Cytoplasm
SRB_4r5au[c]	4-(1-D-Ribitylamino)-5-aminouracil	C9H16N4O6	0	Cytoplasm
SRB_5aizc[c]	5-amino-1-(5-phospho-D-ribosyl)imidazole-4-carboxylate	C9H11N3O9P	-3	Cytoplasm
SRB_5aop[c]	5-Amino-4-oxopentanoate	C5H9NO3	0	Cytoplasm
SRB_5aprbu[c]	5-Amino-6-(5-phosphoribitylamino)uracil	C9H15N4O9P	-2	Cytoplasm
SRB_5apru[c]	5-Amino-6-(5-phosphoribosylamino)uracil	C9H13N4O9P	-2	Cytoplasm
SRB_5d4dglcr[c]	5-Dehydro-4-deoxy-D-glucarate	C6H6O7	-2	Cytoplasm
SRB_5drib[c]	5-deoxyribose	C5H10O4	0	Cytoplasm
SRB_5fothf[c]	5-formyltetrahydrofolate(2-)	C20H21N7O7	-2	Cytoplasm
SRB_5mta[c]	5-Methylthioadenosine	C11H15N5O3S	0	Cytoplasm
SRB_5mthf[c]	5-Methyltetrahydrofolate	C20H24N7O6	-1	Cytoplasm
SRB_5mtr[c]	5-Methylthio-D-ribose	C6H12O4S	0	Cytoplasm
SRB_5odhf2a[c]	5-Oxo-4,5-dihydrofuran-2-acetate	C6H5O4	-1	Cytoplasm
SRB_5thf[c]	pentaglutamyl folate (THF)	C39H45N11O18	-6	Cytoplasm
SRB_8aonn[c]	8-Amino-7-oxononanoate	C9H17NO3	0	Cytoplasm
SRB_CARB[c]	Carbohydrate		0	Cytoplasm
SRB_CCbuttc[c]	3-Carboxy-cis,cis-muconate	C7H3O6	-3	Cytoplasm
SRB_CE5594[c]	all-trans-retinoate	C20H27O2	-1	Cytoplasm
SRB_CE5956[c]	trans,trans,cis-Geranylgeranyl diphosphate	C20H33O7P2	-3	Cytoplasm
SRB_DNA[c]	DNA		0	Cytoplasm
SRB_HC00250[c]	Hydrogen sulfide	H2S	0	Cytoplasm
SRB_HC00250[e]	Hydrogen sulfide	H2S	0	Extracellular
SRB_HC00319[c]	Malonate	C3H2O4	-2	Cytoplasm
SRB_HC00319[e]	Malonate	C3H2O4	-2	Extracellular
SRB_HC00342[c]	cis-Aconitate	C6H3O6	-3	Cytoplasm
SRB_HC00361[c]	Sedoheptulose 1,7-bisphosphate	C7H12O13P2	-4	Cytoplasm
SRB_HC00682[c]	S-Acetyldihydrolipoamide	C10H19NO2S2	0	Cytoplasm
SRB_HC00955[c]	L-3-Cyanoalanine	C4H5N2O2	-1	Cytoplasm
SRB_HC01161[c]	apoprotein [acyl carrier protein]	RHO	0	Cytoplasm
SRB_HC01161[e]	apoprotein [acyl carrier protein]	RHO	0	Extracellular
SRB_HC01361[c]	Dihydroneopterin	C9H13N5O4	0	Cytoplasm
SRB_HC01412[c]	trans-Tetradec-2-enoyl-CoA	C35H56N7O17P3S	-4	Cytoplasm
SRB_HC01415[c]	trans-Oct-2-enoyl-CoA	C29H44N7O17P3S	-4	Cytoplasm
SRB_HC01434[c]	oxalatosuccinate(3-)	C6H3O7	-3	Cytoplasm
SRB_HC01435[c]	3-Carboxy-1-hydroxypropyl-ThPP	C16H21N4O10P2S	-3	Cytoplasm
SRB_HC01501[c]	thiosulfate(2-)	O3S2	-2	Cytoplasm
SRB_HC01501[e]	thiosulfate(2-)	O3S2	-2	Extracellular
SRB_HC01577[c]	gamma-Glutamyl-beta-cyanoalanine	C9H12N3O5	-1	Cytoplasm
SRB_HC01651[c]	Formamidopyrimidine nucleoside triphosphate	C10H14N5O15P3	-4	Cytoplasm
SRB_HC01652[c]	2,5-Diaminopyrimidine nucleoside triphosphate	C9H14N5O14P3	-4	Cytoplasm
SRB_HC01668[c]	Propinol adenylate	C13H17N5O8P	-1	Cytoplasm
SRB_HC01700[c]	gamma-Glutamyl-3-aminopropiononitrile	C8H13N3O3	0	Cytoplasm
SRB_HC01710[c]	2,5-Diamino-6-(5-triphosphoryl-3,4-trihydroxy-2-oxopentyl)- amino-4-oxopyrimidine	C9H14N5O14P3	-4	Cytoplasm
SRB_HC02121[c]	S-(hydroxymethyl)glutathione(1-)	C11H18N3O7S	-1	Cytoplasm
SRB_HC02172[c]	Zinc	Zn	2	Cytoplasm
SRB_HC02172[e]	Zinc	Zn	2	Extracellular
SRB_LIPID[c]	Lipids		0	Cytoplasm
SRB_LPS[c]	Lipopolysaccharides		0	Cytoplasm
SRB_L_alagly[c]	L-alanylglycine	C5H10N2O3	0	Cytoplasm
SRB_L_alagly[e]	L-alanylglycine	C5H10N2O3	0	Extracellular
SRB_Largn[c]	L-Arogenate	C10H12NO5	-1	Cytoplasm
SRB_Lcyst[c]	L-cysteate(1-)	C3H6NO5S	-1	Cytoplasm
SRB_Lcyst[e]	L-cysteate(1-)	C3H6NO5S	-1	Extracellular
SRB_Lkynr[c]	L-kynurenine	C10H12N2O3	0	Cytoplasm
SRB_Lkynr[e]	L-kynurenine	C10H12N2O3	0	Extracellular
SRB_M00127[c]	Octadecenoyl-CoA (n-C18:1CoA)	C39H64N7O17P3S	-4	Cytoplasm
SRB_M01389[c]	beta-D-glucose 6-phosphate	C6H11O9P	-2	Cytoplasm
SRB_M02447[c]	Maltohexaose	C36H62O31	0	Cytoplasm
SRB_M02447[e]	Maltohexaose	C36H62O31	0	Extracellular
SRB_Ncbmpts[c]	N-Carbamoylputrescine	C5H14N3O	1	Cytoplasm
SRB_PHOSPHOLIPID[c]	Phospholipid		0	Cytoplasm
SRB_PROTEIN[c]	Protein		0	Cytoplasm
SRB_Pald[c]	Phosphonoacetaldehyde	C2H3O4P	-2	Cytoplasm
SRB_RNA[c]	RNA		0	Cytoplasm
SRB_SOLPOOL[c]	Cofactors and vitamins		0	Cytoplasm
SRB_Sfglutth[c]	S-formylglutathionate(1-)	C11H16N3O7S	-1	Cytoplasm
SRB_aacald[c]	Aminoacetaldehyde	C2H6NO	1	Cytoplasm
SRB_aacoa[c]	Acetoacetyl-CoA	C25H36N7O18P3S	-4	Cytoplasm
SRB_ac[c]	acetate	C2H3O2	-1	Cytoplasm
SRB_ac[e]	acetate	C2H3O2	-1	Extracellular
SRB_acac[c]	acetoacetate	C4H5O3	-1	Cytoplasm
SRB_acac[e]	acetoacetate	C4H5O3	-1	Extracellular
SRB_acald[c]	acetaldehyde	C2H4O	0	Cytoplasm
SRB_accoa[c]	Acetyl-CoA	C23H34N7O17P3S	-4	Cytoplasm
SRB_acg5p[c]	N-acetyl-L-gamma-glutamyl phosphate(3-)	C7H9NO8P	-3	Cytoplasm
SRB_acg5sa[c]	2-acetamido-5-oxopentanoate	C7H10NO4	-1	Cytoplasm
SRB_acgam6p[c]	N-acetyl-D-glucosamine 6-phosphate(2-)	C8H14NO9P	-2	Cytoplasm
SRB_acgam[c]	N-acetyl-D-glucosamine	C8H15NO6	0	Cytoplasm
SRB_acgam[e]	N-acetyl-D-glucosamine	C8H15NO6	0	Extracellular
SRB_acglu[c]	N-acetyl-L-glutamate(2-)	C7H9NO5	-2	Cytoplasm
SRB_acmana[c]	N-acetyl-D-mannosamine	C8H15NO6	0	Cytoplasm
SRB_acmanap[c]	N-acetyl-D-mannosamine 6-phosphate(2-)	C8H14NO9P	-2	Cytoplasm
SRB_acoa[c]	Acyl-CoA	C22H31N7O17P3RS	0	Cytoplasm
SRB_acoa[e]	Acyl-CoA	C22H31N7O17P3RS	0	Extracellular
SRB_acorn[c]	N(2)-acetyl-L-ornithine	C7H14N2O3	0	Cytoplasm
SRB_acser[c]	O-Acetyl-L-serine	C5H9NO4	0	Cytoplasm
SRB_actACP[c]	Acetoacetyl-ACP	C15H25N2O9PRS	-1	Cytoplasm
SRB_actp[c]	Acetyl phosphate	C2H3O5P	-2	Cytoplasm
SRB_ade[c]	Adenine	C5H5N5	0	Cytoplasm
SRB_adn[c]	Adenosine	C10H13N5O4	0	Cytoplasm
SRB_adn[e]	Adenosine	C10H13N5O4	0	Extracellular
SRB_adocbi[c]	Adenosyl cobinamide	C58H84CoN16O11	1	Cytoplasm
SRB_adocbip[c]	Adenosyl cobinamide phosphate	C58H83CoN16O14P	-1	Cytoplasm
SRB_adocbl[c]	Adenosylcobalamin	C72H100CoN18O17P	0	Cytoplasm
SRB_adocbl[e]	Adenosylcobalamin	C72H100CoN18O17P	0	Extracellular
SRB_adp[c]	ADP	C10H12N5O10P2	-3	Cytoplasm
SRB_adphep_DD[c]	ADP-D-glycero-D-manno-heptose	C17H25N5O16P2	-2	Cytoplasm
SRB_adphep_LD[c]	ADP-L-glycero-D-manno-heptose	C17H25N5O16P2	-2	Cytoplasm
SRB_adprib[c]	ADPribose	C15H21N5O14P2	-2	Cytoplasm
SRB_agdpcbi[c]	Adenosine-GDP-cobinamide	C68H95CoN21O21P2	-1	Cytoplasm
SRB_agm[c]	agmatinium(2+)	C5H16N4	2	Cytoplasm
SRB_ahcys[c]	S-Adenosyl-L-homocysteine	C14H20N6O5S	0	Cytoplasm
SRB_ahdt[c]	7,8-dihydroneopterin 3-triphosphate(4-)	C9H12N5O13P3	-4	Cytoplasm
SRB_aicar[c]	5-Amino-1-(5-Phospho-D-ribosyl)imidazole-4-carboxamide	C9H13N4O8P	-2	Cytoplasm
SRB_air[c]	5-amino-1-(5-phospho-D-ribosyl)imidazole	C8H12N3O7P	-2	Cytoplasm
SRB_akg[c]	2-Oxoglutarate	C5H4O5	-2	Cytoplasm
SRB_ala_B[c]	beta-alanine	C3H7NO2	0	Cytoplasm
[truncated: 3,110 more rows]

## Sheet: Gene
All related genes in mmGEM
[truncated: 2,367 more rows]
[truncated: 1 more columns]
