# Supplementary material for: Metabolic cross-feeding interactions modulate the dynamic community structure in microbial fuel cell under variable organic loading wastewaters
Source: PLoS Comput Biol. 2024 Oct 17;20(10):e1012533. doi: 10.1371/journal.pcbi.1012533 (PMC11521316; doi:10.1371/journal.pcbi.1012533)
Supplement: S3 Table — (XLSX) [file pcbi.1012533.s005.xlsx]

## Sheet: Description
S3 Table Simulation of metabolic flux conversion in microbial community.
Sheet	Description
Flux distribution	Flux distribution in low (L-OLR) and high organic loading rate (H-OLR)
Fig 2A	Source Data Fig 2A Comparison of microbial relative abundances from experiments (Sriwichai et. al., 2024) and microbe-microbe interaction model (mmGEM) simulations under low (L-OLR) and high organic loading conditions (H-OLR).
Fig 2B	Source Data Fig 2B The main metabolite exchange fluxes between the key microbial guilds, including sulfate-reducing bacteria (SRB), methanogens (MET) and sulfide-oxidizing bacteria (SOB), and community compartment (COM) under low (L-OLR) and high organic loading conditions (H-OLR).
Fig 3	Source Data Fig 3 Differences in metabolic fluxes (flux fold change, FFC) within the microbial community from high (H-OLR) to low organic loading (L-OLR) conditions.
Fig 4A	Source Data Fig 4A Microbial growth rates of sulfate-reducing bacteria (SRB), methanogens (MET), and sulfide-oxidizing bacteria (SOB) under increasing organic concentration.
Fig 4B	Source Data Fig 4B Exchange capacity fluxes of sulfate-reducing bacteria (SRB), methanogens (MET), and sulfide-oxidizing bacteria (SOB) under increasing organic concentration.
Fig 5A	Source Data Fig 5A Dominant microbial groups under varying exchange capacities and organic concentrations.
Fig 5B	Source Data Fig 5B Microbial metabolic cross feeding at original and high exchange capacities of sulfate-reducing bacteria (SRB) and sulfide-oxidzing bacteria (SOB) in high organic loading (H-OLR) condition.
Fig 6	Source Data Fig 6 Influence of exchange capacities of sulfate-reducing bacteria (SRB) and sulfide-oxidizing bacteria (SOB) on microbial relative abundances.
Fig 7A	Source Data Fig 7A Relative abundances of microbes including sulfate-reducing bacteria (SRB), methanogens (MET), and sulfide-oxidizing bacteria (SOB).
Fig 7B (left)	Source Data Fig 7B (left) Intercellular cross-feeding fluxes of sulfide-oxidizing bacteria (SOB) during increasing maximum community H+ uptake rate.
Fig 7B (right)	Source Data Fig 7B (right) Intracellular fluxes of sulfide-oxidizing bacteria (SOB) during increasing maximum community H+ uptake rate.
S2 Fig	Source Data S2 Fig Parameterization of H+ exchange capacity.
S3 Fig	Source Data S3 Fig Exchange fluxes of sulfate-reducing bacteria (SRB), methanogens (MET), and sulfide-oxidizing bacteria (SOB) under increasing organic concentration.
S4 Fig	Source Data S4 Fig The growth patterns of sulfate-reducing bacteria (SRB), methanogens (MET), and sulfide-oxidizing bacteria (SOB) from high, original, and low exchange capacities of S cycling and acetate cross-feeding between SRB and SOB.

## Sheet: Flux distribution
Flux distribution from mmGEM simulation in low (L-OLR) and high organic loading rate (H-OLR)
Reaction ID	L-OLR	H-OLR
SRB_12DGR180ti	0	0
SRB_1H2NPTH	0	0
SRB_1P4H2CBXLAH	0	0
SRB_23DHMPO	0	0
SRB_25K5O2AI	0	0
SRB_26DAPLLAT	-0.000627705	-0.00126229
SRB_26DAPt2r	0	0
SRB_2AHBUTI	0	0
SRB_2DHPL	0	0
SRB_2DMMQ8abc	0	0
SRB_2HBO	0	0
SRB_2HYOXPLACt2r	0	0
SRB_2MBCOATA	0	0
SRB_2MECOAOX	-0.0132746	-0.0125399
SRB_2OBUTt2r	0	0
SRB_2OMPHH	0	0
SRB_34DCCBR	0	0
SRB_34DHOXPEGOX	0	0
SRB_34DHPHEt2	0	0
SRB_34HPPOR	0	0
SRB_3CARLPDH	0	0
SRB_3HAD100	0.000193603	0.000389327
SRB_3HAD10M12	0	0
SRB_3HAD11M12	0	0
SRB_3HAD120	0.000186581	0.000375205
SRB_3HAD121	8.93955e-05	0.00017977
SRB_3HAD12M14	0	0
SRB_3HAD13M14	0	0
SRB_3HAD140	0.00013996	0.000281454
SRB_3HAD141	8.93955e-05	0.00017977
SRB_3HAD14M16	0	0
SRB_3HAD15M16	0	0
SRB_3HAD160	0	0
SRB_3HAD161	8.93955e-05	0.00017977
SRB_3HAD180	4.2423e-06	8.53108e-06
SRB_3HAD40	0.000282999	0.000569097
SRB_3HAD4M6	0	0
SRB_3HAD5M6	0	0
SRB_3HAD60	0.000282999	0.000569097
SRB_3HAD6M8	0	0
SRB_3HAD7M8	0	0
SRB_3HAD80	0.000282999	0.000569097
SRB_3HAD8M10	0	0
SRB_3HAD9M10	0	0
SRB_3HBCOAE	0	0
SRB_3HBCOAHL	1.67592e-05	3.37021e-05
SRB_3HLYTCL	0	0
SRB_3MOBS	-0.00116677	-0.00234632
SRB_3MOPt2r	0	0
SRB_3OAR100	0.000282999	0.000569097
SRB_3OAR10M11	0	0
SRB_3OAR10M12	0	0
SRB_3OAR11M12	0	0
SRB_3OAR120	0.000186581	0.000375205
SRB_3OAR12M13	0	0
SRB_3OAR12M14	0	0
SRB_3OAR13M14	0	0
SRB_3OAR140	0.00013996	0.000281454
SRB_3OAR14M15	0	0
SRB_3OAR14M16	0	0
SRB_3OAR15M16	0	0
SRB_3OAR160	0	0
SRB_3OAR180	4.2423e-06	8.53108e-06
SRB_3OAR40	0.000282999	0.000569097
SRB_3OAR4M5	0	0
SRB_3OAR4M6	0	0
SRB_3OAR5M6	0	0
SRB_3OAR60	0.000282999	0.000569097
SRB_3OAR6M7	0	0
SRB_3OAR6M8	0	0
SRB_3OAR7M8	0	0
SRB_3OAR80	0.000282999	0.000569097
SRB_3OAR8M10	0	0
SRB_3OAR8M9	0	0
SRB_3OAR9M10	0	0
SRB_3OAS100	0.000282999	0.000569097
SRB_3OAS10M12	0	0
SRB_3OAS11M12	0	0
SRB_3OAS120	0.000186581	0.000375205
SRB_3OAS121	8.93955e-05	0.00017977
SRB_3OAS12M13	0	0
SRB_3OAS12M14	0	0
SRB_3OAS13M14	0	0
SRB_3OAS140	0.00013996	0.000281454
SRB_3OAS141	8.93955e-05	0.00017977
SRB_3OAS160	0	0
SRB_3OAS161	8.93955e-05	0.00017977
SRB_3OAS180	4.2423e-06	8.53108e-06
SRB_3OAS181	0	0
SRB_3OAS2M3	0	0
SRB_3OAS3M4	0	0
SRB_3OAS4M3O6	0	0
SRB_3OAS4M6	0	0
SRB_3OAS5M6	0	0
SRB_3OAS60	0.000282999	0.000569097
SRB_3OAS6M8	0	0
SRB_3OAS7M8	0	0
SRB_3OAS80	0.000282999	0.000569097
SRB_3OAS8M10	0	0
SRB_3OAS9M10	0	0
SRB_3OXCOAT	0	0
SRB_4ABZt2	0	0
SRB_4HBZCL	0	0
SRB_4HOXPACDt2r	0	0
SRB_4HPROI	0	0
SRB_4HPROOX	0	0
SRB_4HTHRS	0	0
SRB_5CM2HMUDI	0	0
SRB_5DOAN	0	0
SRB_5GLUP5T1	0	0
SRB_5GLUP5T2	0	0
SRB_5HLTDL	0	0
SRB_5HTRPt2	0	0
SRB_5MTHCYST	0	0
SRB_A5PISO	8.39364e-06	1.68792e-05
SRB_AACGLYDH	0	0
SRB_AACOAT	0	0
SRB_AACPS6	0	0
SRB_AACPS7	0	0
SRB_ABTAr	0	0
SRB_ABUTR	0	0
SRB_ACACCTr	0	5.18357e-24
SRB_ACACT1r	-1.5964	-2.4935
SRB_ACACT2r	0	0
SRB_ACACT3r	0	0
SRB_ACACT4r	0	0
SRB_ACACT5r	0	0
SRB_ACACT6r	0	0
SRB_ACACT7r	0.000135097	0.000271674
SRB_ACACt2	0	-5.1838e-24
SRB_ACBIPGT	0	0
SRB_ACCOACL	0.0171213	0.0252653
SRB_ACCOAL	0	-2.26035e-31
SRB_ACGAM2E	0	0
SRB_ACGApts	0	0
SRB_ACGK	0.000559714	0.00112556
SRB_ACGS	0	0
SRB_ACHBPL	0.000728185	0.00146435
SRB_ACKr	-1.58966	-2.47995
SRB_ACLS_a	0	0
SRB_ACLS_b	-0.00223612	-0.00449674
SRB_ACOAAGPAT140	0	0
SRB_ACOAAGPAT160	0	0
SRB_ACOAAGPAT180	0	0
SRB_ACOAAGPATAI15	0	0
SRB_ACOAAGPATAI17	0	0
SRB_ACOAAGPATI14	0	0
SRB_ACOAAGPATI15	0	0
SRB_ACOAAGPATI16	0	0
SRB_ACOAAGPATI17	0	0
SRB_ACOAD1	-1.5964	-2.4935
SRB_ACOAD2	0	0
SRB_ACOAD20	0.00663732	0.00626997
SRB_ACOAD3rev	0	0
SRB_ACOAD4rev	0	0
SRB_ACOAD5rev	0	0
SRB_ACOAD6rev	0	0
SRB_ACOAD7i	0.000135097	0.000271674
SRB_ACOAD8	0	0
SRB_ACOADH2	8.37961e-06	1.6851e-05
SRB_ACOATA	0.00045725	0.00091951
SRB_ACOCT	0	0
SRB_ACODAr	2.51953e-19	5.03907e-19
SRB_ACONTa	0	0
SRB_ACONTb	0	0
SRB_ACOTA	-0.000559714	-0.00112556
SRB_ACPS1	0.000448166	0.000901242
SRB_ACS	0	0
SRB_ACTNDH	0	0
SRB_ACt2r	-3.18652	-4.97436
SRB_ADA	0	0
SRB_ADCL	8.21898e-05	0.00016528
SRB_ADCS	8.21898e-05	0.00016528
SRB_ADK1	0	0
SRB_ADK10	1.03589	-0.0012447
SRB_ADK11	-0.000618959	-0.0012447
SRB_ADK2	0	0
SRB_ADK3	-0.0180863	-0.00554593
SRB_ADK5	-0.000930164	-0.00187052
SRB_ADK7	0	0
SRB_ADK8	-0.000134733	0
SRB_ADK9	-0.000135429	0
SRB_ADMDCr	0	0
SRB_ADNCNT3tc	0	0
SRB_ADNCYC	0	0
SRB_ADNK1	0	1.39186e-26
SRB_ADNUC	0	0
SRB_ADOCBIK	0	0
SRB_ADOCBIK2	0	0
SRB_ADOCBLS	0	0
SRB_ADOCBLabc	0	0
SRB_ADPRDP	0	-5.66563e-27
SRB_ADSK	0	0
SRB_ADSL1r	0.0014675	0.00295108
SRB_ADSL2r	0	0
SRB_ADSS	0.0014675	0.00295108
SRB_AEPPT	0	0
SRB_AGMD	0	0
SRB_AGMHE	0	0
SRB_AGPAT120	0	0
SRB_AGPAT140	0	0
SRB_AGPAT141	0	0
SRB_AGPAT160	0	0
SRB_AGPAT161	0	0
SRB_AGPAT180	0	0
SRB_AGPAT181	0	0
SRB_AGPR	-0.000559714	-0.00112556
SRB_AHC	0	0
SRB_AHCYSNS_r	0	0
SRB_AHMMPS	0	0
SRB_AHSERL2	0.000452505	0.000909967
SRB_AHSERL3	0	0
SRB_AICART	0.000226949	0.000456384
SRB_AIHPDCOATA	0	0
SRB_AIPDCOATA	0	0
SRB_AIRC4	0	0
SRB_AKGS	0	0
SRB_AKP1	8.21898e-05	0.00016528
SRB_ALAALA	0.000627705	0.00126229
SRB_ALAASP1c	0	0
SRB_ALAASPabc	0	0
SRB_ALACI	0	0
SRB_ALAGLN1c	0	0
SRB_ALAGLNabc	0	0
SRB_ALAGLU1c	0	0
SRB_ALAGLUabc	0	0
SRB_ALAGLY1c	0	0
SRB_ALAGLYabc	0	0
SRB_ALAHIS1c	0	0
SRB_ALAHISabc	0	0
SRB_ALALEU1c	0	0
SRB_ALALEUabc	0	0
SRB_ALAR	-0.00228875	-0.00460257
SRB_ALATHR1c	0	0
SRB_ALATHRabc	0	0
SRB_ALCD19	0	0
SRB_ALCD2x	0	0
SRB_ALDD2x	0	0
SRB_ALKP	0	0
SRB_ALLTAH	0	0
SRB_ALLTNR	0	0
SRB_ALLTNt2r	0	0
SRB_AMANAPEr	0	0
SRB_AMAOTr	0	0
SRB_AMMQLT8	0	0
SRB_AMOPBHL	0	0
SRB_AMPMS2	0	0
SRB_AMPTASECG	0	0
SRB_AMPTASEGC	0	0
SRB_ANPRT	0	0
SRB_ANS	0	0
SRB_ANS2	0	0
SRB_AOXSr	0	0
SRB_AOXSr2	0	0
SRB_APATr	8.42835e-29	-3.04867e-25
SRB_APRAUR	0.000126799	0.000254987
SRB_ARABTH	0	0
SRB_ARBTpts	0	0
SRB_ARGDA	0	0
SRB_ARGDC	0	0
SRB_ARGSL	0.000559714	0.00112556
SRB_ARGSS	0.000559714	0.00112556
SRB_ARGt2	0	0
SRB_ASAD	-0.00251013	-0.00504775
SRB_ASNS1	0	0
SRB_ASNS2	0	0
SRB_ASNt2r	0	0
SRB_ASP1DC	0	0
SRB_ASPCT	0.00295705	0.0059465
SRB_ASPKi	0.00251013	0.00504775
SRB_ASPO5	0	0
SRB_ASPO6	0	0
SRB_ASPO7	0	0
SRB_ASPTA	-0.00894937	-0.0179968
SRB_ASPt2_2	0	0
SRB_ASPte	0	0
SRB_AST	0	0
SRB_ATPPRT	0.000226949	0.000456384
SRB_ATPS4	1.07059	1.36002
SRB_BDH	0	0
SRB_BETALDHx	0	0
SRB_BETALDHy	0	0
SRB_BHBtp	0	0
SRB_BPNT	0.000448166	0.000901242
SRB_BTDD_RR	0	0
SRB_BTNCLi	0.0171213	0.0252653
SRB_BUTCTr	-1.5964	-2.4935
SRB_BUTSO3abc	0	0
SRB_BUTt2	1.5964	2.4935
SRB_BZDIOLDH	0	0
SRB_CATDOX	0	0
SRB_CAt4i	0	0
SRB_CBIAT	0	0
SRB_CBL1abc	0	0
SRB_CBL2abc	0	0
SRB_CBMK	0.00295705	0.0059465
SRB_CBPS	0	0
SRB_CD2abc1	0	0
SRB_CD2t6r	0	0
SRB_CDOSKT	0	0
SRB_CDPEAS	0	0
SRB_CDPMEK	-9.96653e-19	4.91388e-50
SRB_CGLYabc	0	0
SRB_CHLt2r	0	0
SRB_CHOLD	0	0
SRB_CHORM	0.000878556	0.00176674
SRB_CHORS	0.000960746	0.00193202
SRB_CHORt	0	0
SRB_CHRPL	0	0
SRB_CITRH	-0.000559714	-0.00112556
SRB_CLPNS140	0	0
SRB_CLPNS160	0	0
SRB_CLPNS180	0	0
SRB_CLPNSAI15	0	0
SRB_CLPNSAI17	0	0
SRB_CLPNSI14	0	0
SRB_CLPNSI15	0	0
SRB_CLPNSI16	0	0
SRB_CLPNSI17	0	0
SRB_CMLDC	0	0
SRB_CO2t	-0.0066515	-0.0171974
SRB_COBALTt5	0	0
SRB_CPPPGO	0	0
SRB_CPPPGO2	0	0
SRB_CS	0	0
SRB_CSNt2	0	0
SRB_CTPS1	0	0
SRB_CTPS2	0.000958053	0.0019266
SRB_CYNTt2	0	0
SRB_CYSDS	0	0
SRB_CYSS	0	0
SRB_CYSS3r	0	0
SRB_CYSTGL	0.000128094	0.000257591
SRB_CYSTL	0	0
SRB_CYSTS	0.000128094	0.000257591
SRB_CYSt2r	0	0
SRB_CYTD	0	0
SRB_CYTDK3	0	0
SRB_CYTDt2r	0	0
SRB_CYTK1	0.0010649	0.00214146
SRB_CYTK2	0	0
SRB_Cuabc	0	0
SRB_Cut1	0	0
SRB_D4DGCD	0	0
SRB_DAAD	0.0133005	0.0125919
SRB_DADA	0	0
SRB_DADNt2r	0	0
SRB_DAGK180	0	0
SRB_DALAt2r	0.0168446	0.0197191
SRB_DAPDA	0	0
SRB_DAPDC	0	0
SRB_DAPE	0.000627705	0.00126229
SRB_DASYN120	0	0
SRB_DASYN140	0	0
SRB_DASYN141	0	0
SRB_DASYN160	0	0
SRB_DASYN161	0	0
SRB_DASYN180	0	0
SRB_DASYN181	0	0
SRB_DASYNAI15	0	0
SRB_DASYNAI17	0	0
SRB_DASYNI14	0	0
SRB_DASYNI15	0	0
SRB_DASYNI16	0	0
SRB_DASYNI17	0	0
SRB_DB4PS	0.000253598	0.000509975
SRB_DBTS	0	0
SRB_DCTPD	0	0
SRB_DCTPD2	0	0
SRB_DCYTD	0	0
SRB_DDPA	0.000960746	0.00193202
SRB_DDPGA	0	0
SRB_DDPGALA	0	0
SRB_DGK1	0	1.39192e-26
SRB_DHAD1	0.00223612	0.00449674
SRB_DHAD2	0.000728185	0.00146435
SRB_DHDPRyr	0.000627705	0.00126229
SRB_DHDPS	0.000627705	0.00126229
SRB_DHFOR2	0	0
SRB_DHFR	0.000701149	0.00140998
SRB_DHFS	8.21898e-05	0.00016528
SRB_DHNPA	8.21898e-05	0.00016528
SRB_DHORD2	0	0
SRB_DHORD5	0.00295705	0.0059465
SRB_DHORTS	-0.00295705	-0.0059465
SRB_DHPPDA	0.000126799	0.000254987
SRB_DHPPDA2	0	0
SRB_DHPS	8.21898e-05	0.00016528
SRB_DHPS2	0	8.44928e-27
SRB_DHQS	0.000960746	0.00193202
SRB_DHQTi	0.000960746	0.00193202
SRB_DHSKDH	0	0
SRB_DMATT	-9.06049e-20	4.46716e-51
SRB_DMPPS2r	-9.06049e-20	4.46716e-51
SRB_DMQMT	0	0
SRB_DMQMT2	0	0
SRB_DM_4HBA	0	0
SRB_DM_5DRIB	0	0
SRB_DM_5MTR	0	0
SRB_DM_GCALD	0	0
SRB_DM_atp_c_	0	0
SRB_DM_dad_5	0	0
SRB_DM_dhptd(c)	0	0
SRB_DM_hcys_L[c]	0	0
SRB_DOPAt2	0	0
SRB_DPCOAK	0	0
SRB_DPGM	0	0
SRB_DPRr	0	0
SRB_DRIBI	0	0
SRB_DSERt2r	0	0
SRB_DTMPK	0.000618959	0.0012447
SRB_DURIPP	0	0
SRB_DUTPDP	0.000618959	0.0012447
SRB_DXPRIr	-9.96653e-19	4.91388e-50
SRB_DXPS	-9.96653e-19	4.91388e-50
SRB_D_LACt2	0	0
SRB_D_PROHOX	0	0
SRB_E4PD	0	0
SRB_EAR100x	0.000193603	0.000389327
SRB_EAR10M12x	0	0
SRB_EAR11M12x	0	0
SRB_EAR120x	0.000186581	0.000375205
SRB_EAR121x	8.93955e-05	0.00017977
SRB_EAR12M14x	0	0
SRB_EAR13M14x	0	0
SRB_EAR140x	0.00013996	0.000281454
SRB_EAR141x	8.93955e-05	0.00017977
SRB_EAR14M16x	0	0
SRB_EAR15M16x	0	0
SRB_EAR160x	0	0
SRB_EAR161x	8.93955e-05	0.00017977
SRB_EAR180x	4.2423e-06	8.53108e-06
SRB_EAR40x	0.000282999	0.000569097
SRB_EAR4M6x	0	0
SRB_EAR5M6x	0	0
SRB_EAR60x	0.000282999	0.000569097
SRB_EAR6M8x	0	0
SRB_EAR7M8x	0	0
SRB_EAR80x	0.000282999	0.000569097
SRB_EAR8M10x	0	0
SRB_EAR9M10x	0	0
SRB_ECOAH1	-1.5964	-2.4935
SRB_ECOAH12	1.67592e-05	3.37021e-05
SRB_ECOAH3	0	0
SRB_ECOAH4	0	0
SRB_ECOAH5	0	0
SRB_ECOAH6	0	0
SRB_ECOAH7	0.000135097	0.000271674
SRB_ECOAH9	0	0
SRB_EDA_R	0	0
SRB_EDTXS1	0	0
SRB_EDTXS2	0	0
SRB_ENO	-0.00644484	-0.00280377
SRB_ETHAAL	0	0
SRB_ETHAP	0	0
SRB_ETHSO3abc	0	0
SRB_FA80ACPHi	0	0
SRB_FACOAL140	0	2.71469e-27
SRB_FACOAL160	0	0
SRB_FACOAL161	0	0
SRB_FACOAL180	0	0
SRB_FACOAL181	0	0
SRB_FACOALAI15	0	0
SRB_FACOALAI17	0	0
SRB_FACOALI14	0	0
SRB_FACOALI15	0	0
SRB_FACOALI16	0	0
SRB_FACOALI17	0	0
SRB_FALDH2	0	0
SRB_FBA	0	0
SRB_FBA2	0	0.00498988
SRB_FBA3	0	0
SRB_FBP	0	0
SRB_FCLTc	0	0
SRB_FDH	0	0
SRB_FDMO	0	0
SRB_FDMO2	0	0
SRB_FDMO3	0	0
SRB_FDMO4	0	0
SRB_FDMO5	0	0
SRB_FDMO6	0	0
SRB_FE2abc	0	0
SRB_FE3abc	0	0
SRB_FECRMabc	0	0
SRB_FEDCabc	0	0
SRB_FGLU	0	0
SRB_FLVRx	0	0
SRB_FMNAT	4.66276e-05	9.3766e-05
SRB_FMNRx	0	0
SRB_FOMETR	0	0
SRB_FORAMD	0	0
SRB_FORt	-0.000697123	-0.00140188
SRB_FPGS	0	0
SRB_FPGS7	0	0
SRB_FPGS_tm	0	0
SRB_FRD2	0	0
SRB_FRD3	0	3.40786
SRB_FRDOr	1.22681	1.6751
SRB_FRUK	0	0
SRB_FRUpts	0	0.00498988
SRB_FT	0	0
SRB_FTHFCL	0	0
SRB_FTHFD	0.000234535	0.00047164
SRB_FTHFL	0	0
SRB_FUM	0.0103973	0.0249067
SRB_FUMt	-0.00837004	-0.02083
SRB_FUMt2_2	0	0
SRB_G1PACT	0.001284	0.00258208
SRB_G1PTT	0.000405864	0.000816174
SRB_G1SAT	0	0
SRB_G3PAT120	0	0
SRB_G3PAT140	0	0
SRB_G3PAT141	0	0
SRB_G3PAT160	0	0
SRB_G3PAT161	0	0
SRB_G3PAT180	0	0
SRB_G3PAT181	0	0
SRB_G3PATAI15	0	0
SRB_G3PATAI17	0	0
SRB_G3PATI14	0	0
SRB_G3PATI15	0	0
SRB_G3PATI16	0	0
SRB_G3PATI17	0	0
SRB_G3PD1	-0.00144813	-0.00291212
SRB_G3PD5	0	0
SRB_G3PD6	0	0
SRB_G3PD7	0	0
SRB_G3PD8i	0	0
SRB_G5SADs	0	0
SRB_G5SDr	0	0
SRB_G6PI	0	0
SRB_G6PI3	0	0
SRB_GALACt	0	0
SRB_GALCTD	0	0
SRB_GALCTNt2r	0	0
SRB_GALM1r	-0.000374068	-0.000752234
SRB_GALT1	0	0
SRB_GALTpts	0	0
SRB_GALU	3.0254e-05	6.08394e-05
SRB_GAMpts	0.001284	0.00258208
SRB_GAPD	-0.00370864	0.0026986
SRB_GARFTi	0	0
SRB_GART	0	0
SRB_GCALDL	0.000452203	0.00108611
SRB_GCALDt	0.000370013	0.00092083
SRB_GCCa	0	0
SRB_GCCb	0	0
SRB_GCCc	0	0
SRB_GF6PTA	0	0
SRB_GGGABARr	0	0
SRB_GGTA	0	0
SRB_GHMT2r	0.00140485	0.0028251
SRB_GK1	0.0016384	0.00286719
SRB_GK2	-0.000212608	0
SRB_GLCRD	0	0
SRB_GLCRHL	0	0
SRB_GLCRt2	0	0
SRB_GLCTR1	0	0
SRB_GLCTR2	0	0
SRB_GLCTR3	0	0
SRB_GLCabc	0.000374068	0.000752234
SRB_GLFRDO	0.00126719	0.00541546
SRB_GLNS	0	0
SRB_GLNSP2	0	0
SRB_GLNSP3	0	0
SRB_GLNt2r	0	0
SRB_GLU5K	0	0
SRB_GLUCYS	0	0
SRB_GLUDy	-0.0181932	-0.039453
SRB_GLUFORT	0	0
SRB_GLUN	0	0
SRB_GLUOX	0	0
SRB_GLUPRT	0	0
SRB_GLUR	-0.000627705	-0.00126229
SRB_GLUSy	0	0
SRB_GLUTRR	0	0
SRB_GLUTRS	0	0
SRB_GLUabc	0	0
SRB_GLUt2r	-0.165427	-1.45177e-25
SRB_GLXO1	0	0
SRB_GLXS	0	-6.79583e-27
SRB_GLYASN1c	0	0
SRB_GLYASNabc	0	0
SRB_GLYASP1c	0	0
SRB_GLYASPabc	0	0
SRB_GLYBt2r	0	0
SRB_GLYCL	0	0
SRB_GLYCLTDx	0	0
SRB_GLYCLTDy	0	0
SRB_GLYCLTt2r	0	0
SRB_GLYCYSabc	0	0
SRB_GLYCt	0	0
SRB_GLYD	0.000452203	0.00108611
SRB_GLYDy	0	0
SRB_GLYGLN1c	0	0
SRB_GLYGLNabc	0	0
SRB_GLYGLU1c	0	0
SRB_GLYGLUabc	0	0
SRB_GLYK	0	0
SRB_GLYLEUHYDROc	0	0
SRB_GLYLEUPEPT1tc	0	-4.11374e-28
SRB_GLYMET1c	0	0
SRB_GLYMETabc	0	0
SRB_GLYO	0	0
SRB_GLYO1i	0	0
SRB_GLYOX	0	0
SRB_GLYPHEHYc	0	0
SRB_GLYPHEabc	0	-7.78791e-28
SRB_GLYPROPRO1c	0	0
SRB_GLYPROabc	0	0
SRB_GLYTYR1c	0	0
SRB_GLYTYRabc	0	-3.87597e-28
SRB_GLYt2r	0	0
SRB_GMHEPAT	0	0
SRB_GMHEPK	0	0
SRB_GMHEPPA	0	0
SRB_GMPS2	0	0.00286719
SRB_GRTT	-9.06049e-20	4.46716e-51
SRB_GTHP	0	0
SRB_GTHRDt2	0	0
SRB_GTHS	0	0
SRB_GTPCI	8.21898e-05	0.00016528
SRB_GTPCII	0.000126799	0.000254987
SRB_GTPCII2	0	0
SRB_GTPDPK	0	0
SRB_GUAD	0	0
SRB_GUAPRT	0.00142579	0
SRB_GUAt	0	0
SRB_GUAt2	0	0
SRB_GluForTx	0	0
SRB_H2CO3D	0.0171213	0.0252653
SRB_H2Ot	-0.547122	-0.214623
SRB_H2St	-1.00208	-1.26996
SRB_HACD1	-1.5964	-2.4935
SRB_HACD2	0	0
SRB_HACD3	0	0
SRB_HACD4	0	0
SRB_HACD5	0	0
SRB_HACD6	0	0
SRB_HACD7	0.000135097	0.000271674
SRB_HACD9	0	0
SRB_HBCD	0	0
SRB_HBZOPT	0	0
SRB_HCYSMT	0	0
SRB_HDCAt2	0	0
SRB_HDG3PACT	0	0
SRB_HEMEOS	0	0
SRB_HEMEti	0	0
SRB_HEPK1	0	0
SRB_HEPK2	0	0
SRB_HEPT1	0	0
SRB_HEPT2	0	0
SRB_HEPT3	0	0
SRB_HEPT4	0	0
SRB_HETT	0	0
SRB_HETZK	0	0
SRB_HEXSabc	0	0
SRB_HIBD	1.67592e-05	3.37021e-05
SRB_HISD	0	0
SRB_HISDC	0	0
SRB_HISTAt2	0	0
SRB_HISTD	0	0
SRB_HISTDOX	0.000226949	0.000456384
SRB_HISTLOX	0.000226949	0.000456384
SRB_HISTP	0.000226949	0.000456384
SRB_HISabc	0	0
SRB_HISt2r	0	0
SRB_HKt	0	0
SRB_HMBS	0	0
SRB_HMPK1	0	0
SRB_HPACt2r	0	0
SRB_HPPK	0	0
SRB_HSDx	-0.00188242	-0.00378546
SRB_HSERTA	0.000452505	0.000909967
SRB_HSK	0.00142992	0.0028755
SRB_HSNOOX	0	0
SRB_HSTPTr	-0.000226949	-0.000456384
SRB_HXAND	0	0
SRB_HXPRT	0.00266634	0.00536189
SRB_HYPSUCORNS	0	0
SRB_HYXNti	0.00266634	0.00536189
SRB_IAHDGK	0	0
SRB_IBCOAMPO	0	0
SRB_IBCOATA	0	0
SRB_ICDHy	0	0
SRB_ICHORS	0	0
SRB_ICHORT	0	0
SRB_ICL	0	0
SRB_IG3PS	0.000226949	0.000456384
SRB_IGPDH	0.000226949	0.000456384
SRB_IGPS	0	0
SRB_IHDCOATA	0	0
SRB_IHDGK	0	0
SRB_IHPDCOATA	0	0
SRB_ILETA	-0.000728185	-0.00146435
SRB_ILEt2r	0	0
SRB_IMPC	-0.000226949	-0.000456384
SRB_IMPD	0.00142579	0.00286719
SRB_INDPYRD	0	0
SRB_INSt	0	0
SRB_IOR3	0	0
SRB_IPDCOATA	0	0
SRB_IPDPS	-9.06049e-19	0
SRB_IPDPS2	0	4.46716e-50
SRB_IPMDr	0.00116677	0.00234632
SRB_IPPMIa	-0.00116677	-0.00234632
SRB_IPPMIb	-0.00116677	-0.00234632
SRB_ISETACabc	0	0
SRB_ITDCOATA	0	0
SRB_IVCOATA	0	0
SRB_IZPN	0	0
SRB_KACOAT2	0	0
SRB_KARA1	-0.00223612	-0.00449674
SRB_KARA2	0.000728185	0.00146435
SRB_KAS14	0.000282999	0.000569097
SRB_KAS_HP	0	0
SRB_KDOCT2	0	0
SRB_KDOPP	8.39364e-06	1.68792e-05
SRB_KDOPSr	8.39364e-06	1.68792e-05
SRB_Kt1r	0	0
SRB_Kt3	0	0
SRB_LARGNAT	0	0
SRB_LCYSTabc	0	0
SRB_LDH_D	0	0
SRB_LDH_L	0	0
SRB_LEUTA	-0.00116677	-0.00234632
SRB_LEUt2r	0	0
SRB_LGTHL	0	0
SRB_LKYNRt2r	0	0
SRB_LPADSS	0	0
SRB_LPAMS	0	0
SRB_LPLIPAL1A120	0	0
SRB_LPLIPAL1A140	0	0
SRB_LPLIPAL1A141	0	0
SRB_LPLIPAL1A160	0	0
SRB_LPLIPAL1A161	0	0
SRB_LPLIPAL1A180	0	0
SRB_LPLIPAL1A181	0	0
SRB_LTDCL	0	0
SRB_LYSAM	0	0
SRB_LYSt2r	0.000792232	0.00159314
SRB_LYSt3	0	0
SRB_L_ALAOPAT	0	0
SRB_L_AROND	0	0
SRB_L_LACD2	0	0
SRB_L_LACD3	0	0
SRB_L_LACt2r	0	0
SRB_MACCOAT	0	0
SRB_MALCOAPYRCT	0.0138805	0.0187482
SRB_MALDC	0	0
SRB_MALFADOi	0	0
SRB_MALNt	0	0
SRB_MALTATr	0	0
SRB_MALTHXabc	0	0
SRB_MALTTRabc	0	0
SRB_MALTabc	0	0
SRB_MALTpts	0	0
SRB_MALt2_2	0	0
SRB_MALt2r	0	0
SRB_MANpts	0.00504199	0.0101392
SRB_MCCCr	0	0
SRB_MCITD	0	0
SRB_MCITD2	0	0
SRB_MCITS	0	0
SRB_MCLOR	0	0
SRB_MCOATA	0.0032408	0.0065171
SRB_MDH	-2.77124	0.0249067
SRB_MDH2	0	0
SRB_MDH3	2.78163	0
SRB_ME1	0	0
SRB_ME2	0	0
SRB_MECDPDH2	-9.96653e-19	4.91388e-50
SRB_MECDPS	-9.96653e-19	4.91388e-50
SRB_MEPCT	-9.96653e-19	4.91388e-50
SRB_METALA1c	0	0
SRB_METALAabc	0	0
SRB_METAT	0	0
SRB_METDabc	0	0
SRB_METS	0.000324411	0.000652377
SRB_METSOX1abc	0	0
SRB_METSOX2abc	0	0
SRB_METSOXR1r	0	0
SRB_METabc	0	0
SRB_METt2r	0	0
SRB_MG2abc	0	0
SRB_MGCOAH	0	0
SRB_MGt5	0	0
SRB_MICITDr	0	0
SRB_MK8t	-0.000118657	-0.000238613
SRB_MMSAD1	1.67592e-05	3.37021e-05
SRB_MMSAD3	0	0
SRB_MMSAD5	8.42917e-29	-3.04866e-25
SRB_MNLpts	0	0
SRB_MNt2	0	0
SRB_MOAT	0	0
SRB_MOAT3C	0	0
SRB_MOHMT	0	0
SRB_MOPSabc	0	0
SRB_MSO3abc	0	0
SRB_MTAN	0	0
SRB_MTHFC	0.000461484	0.000928023
SRB_MTHFD2	0.000461484	0.000928023
SRB_MTHGXLDH	0	0
SRB_MTHPTGHM	0	0
SRB_MUCCYCI	0	0
SRB_NACt2r	0	1.59681e-30
SRB_NADH10	0	0
SRB_NADH9	0	3.40786
SRB_NADK	0	9.89441e-05
SRB_NADK2	4.92025e-05	0
SRB_NADN	0	0
SRB_NADS1	0	0
SRB_NADS2	0	0
SRB_NAPRT	0	0
SRB_NCAMabc	0.000104321	0.000209784
SRB_NDPK1	0	0
SRB_NDPK2	0	1.30782
SRB_NDPK3	0	0
SRB_NDPK4	1.03656	0
SRB_NDPK5	0	0.000272341
SRB_NDPK6	0	0
SRB_NDPK7	0	0.000270942
SRB_NDPK8	0	0.000427545
SRB_NDPK9	0	0.0256581
SRB_NH4tb	0.00898031	0.0322138
SRB_NMNAT	0.000104321	0.000209784
SRB_NMNPH	0	0
SRB_NMNS	0.000104321	0.000209784
SRB_NNAM	0	-3.17551e-31
SRB_NNATr	0	0
SRB_NNDPR	0	0
SRB_NO2t2r	0	0
SRB_NO3R1	0	0
SRB_NO3R2	0	0
SRB_NO3abc	0	0
SRB_NO3t2	0	0
SRB_NOPHMO	0	0
SRB_NP1_r	0	0
SRB_NT5C	0	0
SRB_NTD1	0	0
SRB_NTD10	0.00142579	1.39196e-26
SRB_NTD11	0	0
SRB_NTD2	0	0
SRB_NTD3	0	0
SRB_NTD4	0	0
SRB_NTD5	0	0
SRB_NTD5_a	0	0
SRB_NTD6	0	1.39187e-26
SRB_NTD7	0	0
SRB_NTD8	0	0
SRB_NTD9	0	0
SRB_NTPP7	0	0
SRB_NTRARx	0	0
SRB_NTRARy	0	0
SRB_NTRIR2x	0	0
SRB_NTRIR2y	0	0
SRB_O2t	0.00667155	0.00633879
SRB_OAACLi	0	0.0256581
SRB_OAASr	0	-6.79583e-27
SRB_OCBT	0	0
SRB_OCDCAt2	0	0
SRB_OCDCEAtr	0	0
SRB_OHPBAT	0	0
SRB_OHPHM	0	0
SRB_OIVD1r	0	0
SRB_OIVD2	1.67592e-05	3.37021e-05
SRB_OIVD3	0	0
SRB_OMBZLM	0	0
SRB_OMCDC	0.00116677	0.00234632
SRB_OMMBLHX3	0	0
SRB_OMPDC	0.00295705	0.0059465
SRB_OMPHHX3	0	0
SRB_OPHBDC	0	0
SRB_OPHHX	0	0
SRB_OPHHX3	0	0
SRB_ORNDC	0	0
SRB_ORNTA	0	0
SRB_ORNTAC	0.000559714	0.00112556
SRB_ORNt2r	0	0
SRB_OROTPT	0.00295705	0.0059465
SRB_OXOAEL	0	0
SRB_P1CM	0	0
SRB_P5CD	0.168221	0.00561902
SRB_P5CRyr	0.168221	0.00561902
SRB_PAAI17P	0	0
SRB_PACCOAL	0	0
SRB_PACCOAL2r	0	0
SRB_PACTH	0	0
SRB_PACt2r	0	0
SRB_PAI17P	0	0
SRB_PANTS	0	0
SRB_PAPA180	0	0
SRB_PAPPT3	0.000627705	0.00126229
SRB_PCAB	0	0
SRB_PDE1	0	0
SRB_PDHa	0	0
SRB_PDHbr	0	0
SRB_PDHc	0	0
SRB_PDX5PO	0	0
SRB_PDX5PO2	0	0
SRB_PDX5PS	0	0
SRB_PDX5PSYN	0	0
SRB_PEPCK	0.0153284	0
SRB_PEPGLY	0.000627705	0.00126229
SRB_PERD	0	0
SRB_PFK	0	0
SRB_PGAMT	-0.001284	-0.00258208
SRB_PGCDr	0.0027362	0.00550237
SRB_PGI	-0.000436118	-0.000877013
SRB_PGK	0.00370864	-0.0026986
SRB_PGM	0.00644484	0.00280377
SRB_PGMT	-0.000436118	-0.000877013
SRB_PGPGT	0	0
SRB_PGPP120	0	0
SRB_PGPP140	0	0
SRB_PGPP141	0	0
SRB_PGPP160	0	0
SRB_PGPP161	0	0
SRB_PGPP180	0	0
SRB_PGPP181	0	0
SRB_PGPPAI15	0	0
SRB_PGPPAI17	0	0
SRB_PGPPI14	0	0
SRB_PGPPI15	0	0
SRB_PGPPI16	0	0
SRB_PGPPI17	0	0
SRB_PGSA120	0	0
SRB_PGSA140	0	0
SRB_PGSA141	0	0
SRB_PGSA160	0	0
SRB_PGSA161	0	0
SRB_PGSA180	0	0
SRB_PGSA181	0	0
SRB_PGSAAI15	0	0
SRB_PGSAAI17	0	0
SRB_PGSAI14	0	0
SRB_PGSAI15	0	0
SRB_PGSAI16	0	0
SRB_PGSAI17	0	0
SRB_PHACOAO	0	0
SRB_PHETA1	-0.000441366	-0.000887568
SRB_PHEt2r	0	0
SRB_PHPYRt2r	0	0
SRB_PHTHRDH	0	0
SRB_PHYCBOXL	0	0
SRB_PIabc	0	0
SRB_PIt6b	0.0171288	0.0344452
SRB_PIt7ir	0	0
SRB_PMANM	-0.000141188	-0.000283923
SRB_PMDPHT	0.000126799	0.000254987
SRB_PMPK	0	0
SRB_PMTCOATA	-0.000135097	-0.000271674
SRB_PNP	0	8.45993e-31
SRB_PNTK	0	0
SRB_PPA	1.01452	1.29498
SRB_PPAKr	0	0
SRB_PPAt2	0	0
SRB_PPAt2r	0	2.26035e-31
SRB_PPBNGS	0	0
SRB_PPC	0	0
SRB_PPCDC	0	0
SRB_PPIt2e	0	0
SRB_PPM	0.00142579	0
SRB_PPNCL3	0	0
SRB_PPND	0.000437189	0
SRB_PPND2	0	0.000879168
SRB_PPNDH	0.000441366	0.000887568
SRB_PPOR	0	0
SRB_PPPGO3	0	0
SRB_PPS	0	0
SRB_PRAGS	0	0
SRB_PRAI	0	0
SRB_PRAIS	0	0
SRB_PRAMPC	0.000226949	0.000456384
SRB_PRASCSi	0	0
SRB_PRATPP	0.000226949	0.000456384
SRB_PRDX	0	0
SRB_PREN	0	0
SRB_PRFGS	0	0
SRB_PRMICI	0.000226949	0.000456384
SRB_PROD3	0	0
SRB_PRODTHLOX	0	0
SRB_PROLR	0	0
SRB_PROPAT4te	0.168752	0.00668578
SRB_PROt2	0	0
SRB_PROt4	0	0
SRB_PRPPS	0.00738045	0.0119746
SRB_PSCVT	0.000960746	0.00193202
SRB_PSD120	0	0
SRB_PSD140	0	0
SRB_PSD141	0	0
SRB_PSD160	0	0
SRB_PSD161	0	0
SRB_PSD180	0	0
SRB_PSD181	0	0
SRB_PSDAI15	0	0
SRB_PSDAI17	0	0
SRB_PSDI14	0	0
SRB_PSDI15	0	0
SRB_PSDI16	0	0
SRB_PSDI17	0	0
SRB_PSERT	0.0027362	0.00550237
SRB_PSP_L	0.0027362	0.00550237
SRB_PSSA120	0	0
SRB_PSSA140	0	0
SRB_PSSA141	0	0
SRB_PSSA160	0	0
SRB_PSSA161	0	0
SRB_PSSA180	0	0
SRB_PSSA181	0	0
SRB_PSSAAI15	0	0
SRB_PSSAAI17	0	0
SRB_PSSAI14	0	0
SRB_PSSAI15	0	0
SRB_PSSAI16	0	0
SRB_PSSAI17	0	0
SRB_PTA2	0	0
SRB_PTAr	1.58966	2.47995
SRB_PTPAT	0	0
SRB_PTRCt2r	0	0
SRB_PUNP1	0	-1.39187e-26
SRB_PUNP2	0	1.39187e-26
SRB_PUNP3	0.00142579	1.39187e-26
SRB_PUNP4	0	-1.39187e-26
SRB_PUNP5	0	0
SRB_PUNP6	0	0
SRB_PUNP7	0	0
SRB_PUTA3	0	0
SRB_PYAM5POr	0	0
SRB_PYDAMK	0	0
SRB_PYDAMabc	0	0
SRB_PYDXK	0	0
SRB_PYDXNK	0	0
SRB_PYDXNabc	0.000216366	0.000435102
SRB_PYDXabc	0	0
SRB_PYK	0	0
SRB_PYRCT	0	0
SRB_PYRDC	0.00296431	0.00596109
SRB_Q8abc	0	0
SRB_QULNS	0	0
SRB_RADH	0	0
SRB_RB5PE	0	0
SRB_RBFK	0.000126799	0.000254987
SRB_RBFSa	0.000253598	0.000509975
SRB_RBFSb	0.000126799	0.000254987
SRB_RBK	0	0
SRB_RBK_D	0	0
SRB_RDH1	0	0
SRB_RHAT1	0	0
SRB_RHCCE	0	0
SRB_RNDR1	0.000212608	0.000427545
SRB_RNDR2	0.000135429	0.000272341
SRB_RNDR3	0.000134733	0.000270942
SRB_RNDR4	0.000618959	0.0012447
SRB_RPE	-0.00446468	-0.00897828
SRB_RPI	-0.00420269	-0.00845143
SRB_S7PIr	0	0
SRB_SADH	0	0
SRB_SADT	1.00253	1.27087
SRB_SADT2	0	0
SRB_SALCACD	0	0
SRB_SALCpts	0	0
SRB_SBTDOX	0	0
SRB_SBTpts	0	0
SRB_SERATi	0	0
SRB_SERD_D	0	0
SRB_SERt2r	0	0
SRB_SGAT	0	0
SRB_SGDS	0	0
SRB_SGSAD	0	0
SRB_SHCHD2	0	0
SRB_SHCHF	0	0
SRB_SHEMEabc	0	0
SRB_SHK3Dr	0.000960746	0.00193202
SRB_SHKK	0.000960746	0.00193202
SRB_SNCOAT	0	0
SRB_SO4t2	1.00253	1.27087
SRB_SOTA	0	0
SRB_SPMS	0	0
SRB_SRTNt2	0	0
SRB_STCOATA	0	0
SRB_SUCCITRDSs	0	0
SRB_SUCCt	0	0
SRB_SUCCt2_2	0	0
SRB_SUCD1	0	0
SRB_SUCDimq	0	3.40786
SRB_SUCOAS	0	0
SRB_SUCORNTC	0	0
SRB_SUCpts	0	0
SRB_SULFACabc	0	0
SRB_SULR	0	0
SRB_SULabc	0	0
SRB_TALA	-0.00175197	-0.00352313
SRB_TAUDO	0	0
SRB_TAURabc	0	0
SRB_TDCOATA	0.000135097	0.000271674
SRB_TDG3PACT	0	0
SRB_TDPDRE	0.000405864	0.000816174
SRB_TDPDRRr	0.000405864	0.000816174
SRB_TDPGDH	0.000405864	0.000816174
SRB_TDSK	0	0
SRB_TECA2S140	0	0
SRB_TECA2S160	0	0
SRB_TECA2S180	0	0
SRB_TECA2SAI15	0	0
SRB_TECA2SAI17	0	0
SRB_TECA2SI14	0	0
SRB_TECA2SI15	0	0
SRB_TECA2SI16	0	0
SRB_TECA2SI17	0	0
SRB_TFMO2	0	0
SRB_THD1	1.36168	1.61167
SRB_THD2	0	0
SRB_THDPS	0	0
SRB_THIORDXi	0	0
SRB_THMDt2r	0	0
SRB_THMPPC	0.00296431	0.00596109
SRB_THMt3	5.28288e-35	-9.30155e-19
SRB_THRD_L	0.000600091	0.00120676
SRB_THRS	0.00142992	0.0028755
SRB_THRt2r	0	0
SRB_THZPSN	0	0
SRB_TKT1	-0.00175197	-0.00352313
SRB_TKT2	-0.00271271	-0.00545515
SRB_TMDK1	0	0
SRB_TMDK2	0	0
SRB_TMDS	0.000618959	0.0012447
SRB_TMK	5.28288e-35	-9.30155e-19
SRB_TMN	0	0
SRB_TMPK	5.28288e-35	-9.30155e-19
SRB_TMPPP	0	0
SRB_TPI	-0.00144813	0.00207776
SRB_TRDOXOX	0	0
SRB_TRDRr	0.00110173	0.00221553
SRB_TRE6PP	0	0
SRB_TRE6PS	0	0
SRB_TREpts	0	0
SRB_TRIOK	0.000452203	0.00607599
SRB_TRPS1	0	0
SRB_TRPS2	0	0
SRB_TRPS3	0	0
SRB_TRPTA	0	0
SRB_TRPt2r	0	0
SRB_TRSARr	0	0
SRB_TRSARry	0	0
SRB_TRYPTAt2	0	0
SRB_TSULST	0	0
SRB_TSULabc	0	0
SRB_TTDCAt2	0	0
SRB_TYMt2r	0	0
SRB_TYRCBOX	0	0
SRB_TYRTA	-0.000437189	-0.000879168
SRB_TYRt2r	0	0
SRB_U23GAAT	0	0
SRB_UAAGDS	0.000627705	0.00126229
SRB_UAG2E	0	0
SRB_UAG2EMA	0	0
SRB_UAG4E	1.17604e-05	2.36496e-05
SRB_UAGAAT	0	0
SRB_UAGCVT_r	0.000627705	0.00126229
SRB_UAGDP	0.001284	0.00258208
SRB_UAGPT3	0.000627705	0.00126229
SRB_UAMAGS	0.000627705	0.00126229
SRB_UAMAS	0.000627705	0.00126229
SRB_UAPGR	0.000627705	0.00126229
SRB_UDCPDP	0.000627705	0.00126229
SRB_UDCPDPS	-9.06049e-20	4.46716e-51
SRB_UDPG4E	3.0254e-05	6.08394e-05
SRB_UDPGDr	0	0
SRB_UGLYCH	0	0
SRB_UGMDDS	0.000627705	0.00126229
SRB_UHGADA	0	0
SRB_UMPK	0.00358476	0.00720879
SRB_UP4GH	0	0
SRB_UPP3MT	0	0
SRB_UPP3MT3	0	0
SRB_UPP3S	0	0
SRB_UPPDC1	0	0
SRB_UPPRT	0	0
SRB_URAt2	0	0
SRB_URCN	0	0
SRB_URDGLYAH	0	0
SRB_UREA	0	0
SRB_URIDK3	0	0
SRB_URIK1	0	0
SRB_URIt2r	0	0
SRB_USHD	0	0
SRB_UTPATPT	-0.0035935	1.3006
SRB_VALTA	-0.0010526	-0.00211672
SRB_VALt2r	0	0
SRB_XANt2	0	0
SRB_XPPT	0	0
SRB_XYLI1	0	0
SRB_YUMPS	0	0
SRB_ZN2t4	0	0
SRB_ZNabc	0	0
SRB_r0010	0	0
SRB_r0060	0	0
SRB_r0082	0	0
SRB_r0120	0	0
SRB_r0127	0	0
SRB_r0163c	0	0
SRB_r0220	0	0
SRB_r0318i	0	0
SRB_r0339	0	0
SRB_r0345	0	-1.39191e-26
SRB_r0392	-0.000452203	-0.00108611
SRB_r0422	0	0
SRB_r0502	0	0
SRB_r0556ci	0	0
SRB_r0570	0	0
SRB_r0671	0	0
SRB_r0708	0	0
SRB_r0739	0	0
SRB_r0775	0	0
SRB_r0777	0	0
SRB_r0792	-0.000324411	-0.000652377
SRB_r1384	-0.00142579	-1.39196e-26
SRB_r1667	0	0
SRB_r2137	0	0
SRB_IEX_12dgr180[u]tr	0	0
SRB_IEX_26dap__M[u]tr	0	0
SRB_IEX_2dmmq8[u]tr	0	0
SRB_IEX_2hyoxplac[u]tr	0	0
SRB_IEX_2obut[u]tr	0	0
SRB_IEX_34dhphe[u]tr	0	0
SRB_IEX_3mop[u]tr	0	0
SRB_IEX_4abz[u]tr	0	0
SRB_IEX_4hoxpacd[u]tr	0	0
SRB_IEX_4hphac[u]tr	0	0
SRB_IEX_HC00250[u]tr	1.00208	1.26996
SRB_IEX_HC00319[u]tr	0	0
SRB_IEX_HC01161[u]tr	-0.000448166	-0.000901242
SRB_IEX_HC01501[u]tr	0	0
SRB_IEX_HC02172[u]tr	0	0
SRB_IEX_L_alagly[u]tr	0	0
SRB_IEX_Lcyst[u]tr	0	0
SRB_IEX_Lkynr[u]tr	0	0
SRB_IEX_M02447[u]tr	0	0
SRB_IEX_ac[u]tr	3.18652	4.97436
SRB_IEX_acac[u]tr	0	0
SRB_IEX_acgam[u]tr	0	0
SRB_IEX_acoa[u]tr	-0.00212979	-0.00428292
SRB_IEX_adn[u]tr	0	0
SRB_IEX_adocbl[u]tr	0	0
SRB_IEX_ala_L_Thr__L[u]tr	0	0
SRB_IEX_ala_L_asp__L[u]tr	0	0
SRB_IEX_ala_L_gln__L[u]tr	0	0
SRB_IEX_ala_L_glu__L[u]tr	0	0
SRB_IEX_ala_L_leu__L[u]tr	0	0
SRB_IEX_ala__D[u]tr	-0.0168446	-0.0197191
SRB_IEX_ala__L[u]tr	0	0
SRB_IEX_alltn[u]tr	0	0
SRB_IEX_arg__L[u]tr	0	0
SRB_IEX_asn__L[u]tr	0	0
SRB_IEX_asp__L[u]tr	0	0
SRB_IEX_bhb[u]tr	0	0
SRB_IEX_but[u]tr	-1.5964	-2.4935
SRB_IEX_butso3[u]tr	0	0
SRB_IEX_ca2[u]tr	0	0
SRB_IEX_cbl1[u]tr	0	0
SRB_IEX_cbl2[u]tr	0	0
SRB_IEX_cd2[u]tr	0	0
SRB_IEX_cgly[u]tr	0	0
SRB_IEX_chol[u]tr	0	0
SRB_IEX_chor[u]tr	0	0
SRB_IEX_cit[u]tr	0	0
SRB_IEX_cl[u]tr	0	0
SRB_IEX_co2[u]tr	0.0066515	0.0171974
SRB_IEX_coa[u]tr	0.00163396	0.00328581
SRB_IEX_cobalt2[u]tr	0	0
SRB_IEX_cpd00028[u]tr	0	0
SRB_IEX_cpd00082[u]tr	0	-0.00498988
SRB_IEX_cpd00430[u]tr	0	0
SRB_IEX_cpd00490[u]tr	0	0
SRB_IEX_cpd00609[u]tr	0	0
SRB_IEX_cpd03696[u]tr	0	0
SRB_IEX_cpd03724[u]tr	0	0
SRB_IEX_cpd11575[u]tr	0	0
SRB_IEX_cpd11584[u]tr	0	0
SRB_IEX_cpd11589[u]tr	0	0
SRB_IEX_cpd15603[u]tr	0	0
SRB_IEX_cpd15604[u]tr	0	0
SRB_IEX_cpd15605[u]tr	0	0
SRB_IEX_cpd15606[u]tr	0	0
SRB_IEX_csn[u]tr	0	0
SRB_IEX_cu2[u]tr	0	0
SRB_IEX_cynt[u]tr	0	0
SRB_IEX_cys__L[u]tr	0	0
SRB_IEX_cytd[u]tr	0	0
SRB_IEX_dad_2[u]tr	0	0
SRB_IEX_dopa[u]tr	0	0
SRB_IEX_eths[u]tr	0	0
SRB_IEX_fa[u]tr	9.78465e-05	0.000196765
SRB_IEX_fe2[u]tr	0	0
SRB_IEX_fe3[u]tr	0	0
SRB_IEX_for[u]tr	0.000697123	0.00140188
SRB_IEX_fum[u]tr	-0.00837004	-0.02083
SRB_IEX_galct_D[u]tr	0	0
SRB_IEX_galctn__D[u]tr	0	0
SRB_IEX_galt[u]tr	0	0
SRB_IEX_gam[u]tr	-0.001284	-0.00258208
SRB_IEX_gcald[u]tr	-0.000370013	-0.00092083
SRB_IEX_glc__D[u]tr	-0.000374068	-0.000752234
SRB_IEX_gln__L[u]tr	0	0
SRB_IEX_glu__L[u]tr	0.165427	0
SRB_IEX_gly[u]tr	0	0
SRB_IEX_gly_asn__L[u]tr	0	0
SRB_IEX_gly_gln__L[u]tr	0	0
SRB_IEX_gly_glu__L[u]tr	0	0
SRB_IEX_gly_met__L[u]tr	0	0
SRB_IEX_gly_pro__L[u]tr	0	0
SRB_IEX_glyb[u]tr	0	0
SRB_IEX_glyc[u]tr	0	0
SRB_IEX_glyclt[u]tr	0	0
SRB_IEX_gthrd[u]tr	0	0
SRB_IEX_gua[u]tr	0	0
SRB_IEX_h2o[u]tr	0.547122	0.214623
SRB_IEX_h[u]tr	0	0
SRB_IEX_hdca[u]tr	0	0
SRB_IEX_hexs[u]tr	0	0
SRB_IEX_his__L[u]tr	0	0
SRB_IEX_hista[u]tr	0	0
SRB_IEX_hxan[u]tr	-0.00266634	-0.00536189
SRB_IEX_ile__L[u]tr	0	0
SRB_IEX_ins[u]tr	0	0
SRB_IEX_isetac[u]tr	0	0
SRB_IEX_k[u]tr	0	0
SRB_IEX_lac__D[u]tr	0	0
SRB_IEX_lac__L[u]tr	0	0
SRB_IEX_leu__L[u]tr	0	0
SRB_IEX_lys__L[u]tr	-0.000792232	-0.00159314
SRB_IEX_mal__L[u]tr	0	0
SRB_IEX_malt[u]tr	0	0
SRB_IEX_malttr[u]tr	0	0
SRB_IEX_man[u]tr	-0.00504199	-0.0101392
SRB_IEX_met_L_ala__L[u]tr	0	0
SRB_IEX_met__D[u]tr	0	0
SRB_IEX_met__L[u]tr	0	0
SRB_IEX_metox[u]tr	0	0
SRB_IEX_metox__R[u]tr	0	0
SRB_IEX_mg2[u]tr	0	0
SRB_IEX_mn2[u]tr	0	0
SRB_IEX_mnl[u]tr	0	0
SRB_IEX_mqn8[u]tr	-0.000118657	-0.000238613
SRB_IEX_mso3[u]tr	0	0
SRB_IEX_na1[u]tr	0	0
SRB_IEX_nac[u]tr	0	0
SRB_IEX_ncam[u]tr	-0.000104321	-0.000209784
SRB_IEX_nh3[u]tr	-0.00898031	-0.0322138
SRB_IEX_no2[u]tr	0	0
SRB_IEX_no3[u]tr	0	0
SRB_IEX_o2[u]tr	-0.00667155	-0.00633879
SRB_IEX_ocdca[u]tr	0	0
SRB_IEX_ocdcea[u]tr	0	0
SRB_IEX_orn[u]tr	0	0
SRB_IEX_phe__L[u]tr	0	0
SRB_IEX_phpyr[u]tr	0	0
SRB_IEX_pi[u]tr	-0.0171288	-0.0344452
SRB_IEX_ppa[u]tr	0	0
SRB_IEX_ppi[u]tr	0	0
SRB_IEX_pro__L[u]tr	-0.168752	-0.00668578
SRB_IEX_ptrc[u]tr	0	0
SRB_IEX_pydam[u]tr	0	0
SRB_IEX_pydx[u]tr	0	0
SRB_IEX_pydxn[u]tr	-0.000216366	-0.000435102
SRB_IEX_q8[u]tr	0	0
SRB_IEX_salcn[u]tr	0	0
SRB_IEX_sbt__D[u]tr	0	0
SRB_IEX_ser__D[u]tr	0	0
SRB_IEX_ser__L[u]tr	0	0
SRB_IEX_sheme[u]tr	0	0
SRB_IEX_so4[u]tr	-1.00253	-1.27087
SRB_IEX_srtn[u]tr	0	0
SRB_IEX_succ[u]tr	0	0
SRB_IEX_sucr[u]tr	0	0
SRB_IEX_sula[u]tr	0	0
SRB_IEX_taur[u]tr	0	0
SRB_IEX_thm[u]tr	-5.28288e-35	9.30155e-19
SRB_IEX_thr__L[u]tr	0	0
SRB_IEX_thymd[u]tr	0	0
SRB_IEX_tre[u]tr	0	0
SRB_IEX_trp__L[u]tr	0	0
SRB_IEX_trypta[u]tr	0	0
SRB_IEX_ttdca[u]tr	0	0
SRB_IEX_tym[u]tr	0	0
SRB_IEX_tyr__L[u]tr	0	0
SRB_IEX_ura[u]tr	0	0
SRB_IEX_uri[u]tr	0	0
SRB_IEX_val__L[u]tr	0	0
SRB_IEX_xan[u]tr	0	0
SRB_R00885	0.000141188	0.000283923
SRB_R00772	0.0049008	0.00985529
SRB_baumanii_model_1	0.000174252	0.000350413
SRB_baumanii_model_2	2.25692e-05	4.53857e-05
SRB_baumanii_model_3	3.27444e-06	6.58475e-06
SRB_baumanii_model_4	1.67592e-05	3.37021e-05
SRB_baumanii_model_5	1.49721e-06	3.01082e-06
SRB_baumanii_model_6	8.05145e-06	1.61911e-05
SRB_baumanii_model_7	7.21057e-06	1.45001e-05
SRB_baumanii_model_8	8.93955e-05	0.00017977
SRB_baumanii_model_9	8.93955e-05	0.00017977
SRB_baumanii_model_10	8.93955e-05	0.00017977
SRB_baumanii_model_11	8.93955e-05	0.00017977
SRB_R00851	0.0010649	0.00214146
SRB_R02241	-0.0010649	-0.00214146
SRB_R01799	0.0010649	0.00214146
SRB_R01801	0.000383232	0.000770663
SRB_R02029	0.000383232	0.000770663
SRB_ClsC	0.000136985	0.00027547
SRB_R01800	0.00054468	0.00109533
SRB_R02055	0.00054468	0.00109533
SRB_R02054	9.78465e-05	0.000196765
SRB_protein_biosynthesis	0.0139232	0.027999
SRB_DNA_biosynthesis	0.000695934	0.00139949
SRB_RNA__biosynthesis	0.00440986	0.00886802
SRB_Lipid_biosynthesis	0.000463956	0.000932995
SRB_Phospholipid_biosynthesis	0.000927912	0.00186599
SRB_LPS_biosynthesis	0.000115989	0.000233249
SRB_CARB_biosynthesis	0.000882426	0.00177452
SRB_Solublepool_biosynthesis	0.000695934	0.00139949
SRB_biomass_ac_biosynthesis	0.0227429	0.045735
SRB_Hdr-Flx	0.612769	0.834841
SRB_FDH_p	0	0
SRB_hase_p	0	0
SRB_NfnAB	0	0
SRB_QMO_Aps	1.00253	1.27087
SRB_DsrAB	1.00253	1.27087
SRB_DsrMJKOP	0.389763	0.436031
SRB_Tmx	0	0
SRB_R00700	0.109707	0.7188
SRB_NGAM	0	0
SRB_TR_CoA	0.00163396	0.00328581
SRB_TR_ACP	-0.000448166	-0.000901242
SRB_TR_ACoA	-0.00212979	-0.00428292
SRB_TR_FA	9.78465e-05	0.000196765
SRB_h2_tr	0.109707	0.7188
SRB_IEX_h2[u]tr	0.109707	0.7188
SRB_h	0	0
SRB_hex	1.5963e-06	2.02304e-06
MET_R_rxn02201_c0	0	0
MET_R_rxn00390_c0	0	0
MET_R_rxn00364_c0	0.00443911	0.0110431
MET_R_rxn01673_c0	0	0
MET_R_rxn00642_c0	0	0
MET_R_rxn00973_c0	0.175954	0.0246087
MET_R_rxn02000_c0	0	0
MET_R_rxn04271_c0	0	0
MET_R_rxn12637_c0	0	0
MET_R_rxn01219_c0	0	0
MET_R_rxn00519_c0	0	0
MET_R_rxn00258_c0	0	0
MET_R_rxn00800_c0	0.00361932	0.00900719
MET_R_rxn09177_c0	1.72232e-06	0
MET_R_rxn00211_c0	0	0
MET_R_rxn00192_c0	2.89762e-17	1.81101e-18
MET_R_rxn01547_c0	0	0
MET_R_rxn02320_c0	-0.000462123	-0.00115006
MET_R_rxn01486_c0	0.0060511	0
MET_R_rxn00898_c0	0.00439017	0.0109256
MET_R_rxn05040_c0	0.000147377	0.000366769
MET_R_rxn01636_c0	0.172035	0.0148562
MET_R_rxn05235_c0	0	0
MET_R_rxn02090_c0	0	0
MET_R_rxn02988_c0	4.39024e-05	0.000109257
MET_R_rxn00678_c0	0	0
MET_R_rxn03667_c0	0	0
MET_R_rxn00001_c0	0.056537	0.140701
MET_R_rxn06297_c0	0	0
MET_R_rxn00710_c0	0.00552209	0.0137425
MET_R_rxn01114_c0	0.000493159	0
MET_R_rxn04114_c0	0	0
MET_R_rxn02305_c0	0	0
MET_R_rxn00470_c0	0.000558151	0.00138904
MET_R_rxn11944_c0	0	0
MET_R_rxn00717_c0	0	0
MET_R_rxn01682_c0	0.000313394	0.000779925
MET_R_rxn11940_c0	0	0
MET_R_rxn01604_c0	0	0
MET_R_rxn12846_c0	0	0
MET_R_rxn00337_c0	0.0282167	0.0340503
MET_R_rxn05221_c0	-0.168752	-0.00668578
MET_R_rxn05142_c0	0	0
MET_R_rxn00416_c0	0.000945493	0.00235299
MET_R_rxn10147_c0	0	0
MET_R_rxn12512_c0	0	4.28625e-06
MET_R_rxn08669_c0	0	0
MET_R_rxn00902_c0	0.00263463	0.00655666
MET_R_rxn06672_c0	0	0
MET_R_rxn01739_c0	0.0024965	0.00621291
MET_R_rxn01268_c0	0	0
MET_R_rxn00641_c0	0	0
MET_R_rxn00361_c0	0	0
MET_R_rxn01974_c0	0.0249792	0.0259934
MET_R_rxn00762_c0	0	0
MET_R_rxn08971_c0	0	0
MET_R_rxn04384_c0	-0.00313912	-0.00781214
MET_R_rxn00060_c0	0.000105045	0.000261419
MET_R_rxn09198_c0	0	0
MET_R_rxn00100_c0	1.72232e-06	4.28625e-06
MET_R_rxn08976_c0	0	0
MET_R_rxn05319_c0	1.02835	1.13632
MET_R_rxn00881_c0	0.00242035	0.0060234
MET_R_rxn00292_c0	0	0
MET_R_rxn02264_c0	0.000105045	0.000261419
MET_R_rxn09202_c0	0	0
MET_R_rxn02687_c0	0	0
MET_R_rxn00097_c0	0.167339	0
MET_R_rxn01217_c0	0	0
MET_R_rxn07670_c0	0	0
MET_R_rxn10481_c0	0	0
MET_R_rxn00692_c0	-0.0824498	0.00831971
MET_R_rxn00802_c0	0.00159353	0.00396572
MET_R_rxn00926_c0	0	0
MET_R_rxn01997_c0	0	0
MET_R_rxn08521_c0	0	0
MET_R_rxn06194_c0	0	0
MET_R_rxn00345_c0	0	0
MET_R_rxn01362_c0	0.00552209	0.0137425
MET_R_rxn03174_c0	0	0
MET_R_rxn05161_c0	0	0
MET_R_rxn00549_c0	0	0
MET_R_rxn04779_c0	0	0
MET_R_rxn07875_c0	0	0
MET_R_rxn01022_c0	0	0
MET_R_rxn00506_c0	7.36885e-05	0.000183384
MET_R_rxn02113_c0	0	0
MET_R_rxn10060_c0	0	0
MET_R_rxn00727_c0	0	0.000779925
MET_R_rxn02268_c0	0	0
MET_R_rxn00305_c0	0.121494	0.0782808
MET_R_rxn07312_c0	0	0
MET_R_rxn02159_c0	0.000462123	0.00115006
MET_R_rxn05466_c0	0.283361	0.219567
MET_R_rxn00300_c0	8.60993e-05	0.000214271
MET_R_rxn05234_c0	0.000431763	0.0010745
MET_R_rxn01157_c0	0	0
MET_R_rxn05938_c0	0.379652	0.245692
MET_R_rxn03419_c0	0	0
MET_R_rxn11610_c0	0	0
MET_R_rxn04781_c0	0	0
MET_R_rxn02975_c0	0	0
MET_R_rxn00471_c0	0.169883	0.00950144
MET_R_rxn00798_c0	0.000493159	0
MET_R_rxn00907_c0	0.00677651	0.0168643
MET_R_rxn07721_c0	0	0
MET_R_rxn12847_c0	0	0
MET_R_rxn05345_c0	0	0
MET_R_rxn01465_c0	-0.00552209	-0.0137425
MET_R_rxn03052_c0	0.00139321	0.00346721
MET_R_rxn05145_c0	0	0
MET_R_rxn01301_c0	0	0
MET_R_rxn01643_c0	0.0282167	0.0340503
MET_R_rxn00295_c0	0	0
MET_R_rxn00707_c0	0	0
MET_R_rxn06937_c0	0.000840359	0.00209135
MET_R_rxn01269_c0	0.000841045	0.00209306
MET_R_rxn00747_c0	-0.141044	0.0760086
MET_R_rxn00830_c0	0.0060511	0.015059
MET_R_rxn00029_c0	0.00042018	0.00104568
MET_R_rxn00609_c0	-0.00242035	-0.0060234
MET_R_rxn07734_c0	0	0
MET_R_rxn12646_c0	0	0
MET_R_rxn02175_c0	1.72232e-06	4.28625e-06
MET_R_rxn02835_c0	0.000462123	0.00115006
MET_R_rxn04385_c0	-0.00313912	-0.00781214
MET_R_rxn01675_c0	0	0
MET_R_rxn01575_c0	-0.00192817	-0.00479852
MET_R_rxn01454_c0	0	0
MET_R_rxn05150_c0	0	0
MET_R_rxn03080_c0	0.000147377	0.000366769
MET_R_rxn10237_c0	0	0
MET_R_rxn12644_c0	0	0
MET_R_rxn00147_c0	0	0.0105655
MET_R_rxn00737_c0	0.00192817	0.00479852
MET_R_rxn04723_c0	0	0
MET_R_rxn00213_c0	0	0
MET_R_rxn01740_c0	-0.0024965	-0.00621291
MET_R_rxn00190_c0	0	0.000109257
MET_R_rxn00927_c0	0.000652221	0.00162314
MET_R_rxn04043_c0	0.148828	-0.056636
MET_R_rxn00139_c0	0.000652221	0.00162314
MET_R_rxn00790_c0	0.00315719	0.00785713
MET_R_rxn00237_c0	0.125264	0.0876642
MET_R_rxn03540_c0	0	0
MET_R_rxn03175_c0	0.000462123	0.00115006
MET_R_rxn03421_c0	0	0
MET_R_rxn10227_c0	0	0
MET_R_rxn09210_c0	0	0
MET_R_rxn01717_c0	0	0
MET_R_rxn00182_c0	0	0
MET_R_rxn00532_c0	0	0
MET_R_rxn07622_c0	0	0
MET_R_rxn12844_c0	0	0
MET_R_rxn06905_c0	0	0
MET_R_rxn00484_c0	0	0
MET_R_rxn00405_c0	0	0
MET_R_rxn00299_c0	0.000370013	0.00092083
MET_R_rxn04737_c0	0	0
MET_R_rxn10180_c0	1.72232e-06	4.28625e-06
MET_R_rxn03921_c0	0	0
MET_R_rxn00904_c0	-0.522121	-0.193923
MET_R_rxn02484_c0	0	0
MET_R_rxn00013_c0	0	0
MET_R_rxn03618_c0	0	0
MET_R_rxn12639_c0	0	0
MET_R_rxn01000_c0	0.000972052	0.00241909
MET_R_rxn01462_c0	0	0
MET_R_rxn00705_c0	0	0
MET_R_rxn00321_c0	0	0
MET_R_rxn09197_c0	0	0
MET_R_rxn01100_c0	-0.290185	0.131865
MET_R_rxn00838_c0	0.00361932	0.00900719
MET_R_rxn03085_c0	0	0
MET_R_rxn12634_c0	0	0
MET_R_rxn01255_c0	0.0024965	0.00621291
MET_R_rxn04727_c0	0	0
MET_R_rxn03126_c0	2.97344	5.58966
MET_R_rxn00214_c0	0	0
MET_R_rxn01211_c0	0.00677651	0.0168643
MET_R_rxn00109_c0	0	0
MET_R_rxn00527_c0	-0.000841045	-0.00209306
MET_R_rxn05119_c0	0	0
MET_R_rxn04270_c0	0	0
MET_R_rxn10236_c0	0	0
MET_R_rxn09201_c0	0	0
MET_R_rxn10122_c0	0	0
MET_R_rxn00187_c0	0	0
MET_R_rxn00376_c0	0	0
MET_R_rxn02431_c0	0	0
MET_R_rxn05734_c0	0	0
MET_R_rxn00772_c0	0	0.0012273
MET_R_rxn03135_c0	0.000462123	0.00115006
MET_R_rxn01135_c0	0	0
MET_R_rxn00474_c0	0.000313394	0.000779925
MET_R_rxn03843_c0	0	0
MET_R_rxn01116_c0	0	0
MET_R_rxn02182_c0	0	0
MET_R_rxn02811_c0	-0.00263463	-0.00655666
MET_R_rxn03062_c0	0.00263463	0.00655666
MET_R_rxn00863_c0	0.000462123	0.00115006
MET_R_rxn01270_c0	0	0
MET_R_rxn00751_c0	0	0
MET_R_rxn00908_c0	0.0772582	-0.0212397
MET_R_rxn05515_c0	0	0
MET_R_rxn00018_c0	-0.162767	0.0219476
MET_R_rxn02402_c0	4.39024e-05	0.000109257
MET_R_rxn01607_c0	0.0354991	0.0883446
MET_R_rxn12845_c0	0	0
MET_R_rxn01303_c0	0	0
MET_R_rxn00113_c0	0	0
MET_R_rxn00497_c0	0	0
MET_R_rxn00297_c0	0	0
MET_R_rxn02131_c0	0	0
MET_R_rxn01678_c0	-0.000843601	-0.00209942
MET_R_rxn00832_c0	-0.00361932	-0.00900719
MET_R_rxn01106_c0	0.118997	0.0826334
MET_R_rxn12640_c0	0	0
MET_R_rxn02418_c0	0	0
MET_R_rxn06304_c0	0	0
MET_R_rxn00412_c0	0	0.00606579
MET_R_rxn02339_c0	0	0
MET_R_rxn00650_c0	4.99864e-35	0
MET_R_rxn03167_c0	0.000370013	0.00092083
MET_R_rxn02737_c0	0	0
MET_R_rxn00515_c0	0	0
MET_R_rxn03005_c0	0	0
MET_R_rxn03437_c0	0.00192817	0.00479852
MET_R_rxn01353_c0	0	0
MET_R_rxn10235_c0	0	0
MET_R_rxn12633_c0	0	0
MET_R_rxn00313_c0	0.0249792	0.0259934
MET_R_rxn00735_c0	0	0
MET_R_rxn10571_c0	0	0
MET_R_rxn00505_c0	0.175954	0.0246087
MET_R_rxn03842_c0	0	0
MET_R_rxn02895_c0	0.00315719	0.00785713
MET_R_rxn00189_c0	0	0
MET_R_rxn02508_c0	0.000313394	0.000779925
MET_R_rxn00428_c0	0	0
MET_R_rxn00420_c0	0.0857929	0
MET_R_rxn01500_c0	-0.0354991	-0.0883446
MET_R_rxn06205_c0	0	0
MET_R_rxn04045_c0	7.36885e-05	0.000183384
MET_R_rxn05005_c0	0.000105045	0.000261419
MET_R_rxn00048_c0	7.36885e-05	0.000183384
MET_R_rxn07876_c0	0	0
MET_R_rxn09200_c0	0	0
MET_R_rxn00726_c0	0.000313394	0
MET_R_rxn02155_c0	4.39024e-05	0.000109257
MET_R_rxn02475_c0	8.60993e-05	0.000214271
MET_R_rxn02614_c0	0	0
MET_R_rxn11942_c0	0	0
MET_R_rxn03108_c0	0	0
MET_R_rxn07449_c0	-0.00032297	-0.000803756
MET_R_rxn01018_c0	0.00552209	0.0137425
MET_R_rxn05236_c0	0.000843601	0.00209942
MET_R_rxn02789_c0	0.00263463	0.00655666
MET_R_rxn03666_c0	0	0
MET_R_rxn00410_c0	0.00243739	0
MET_R_rxn03063_c0	0	0
MET_R_rxn12510_c0	1.72232e-06	4.28625e-06
MET_R_rxn04780_c0	0	0
MET_R_rxn00414_c0	0	0
MET_R_rxn00529_c0	0	0
MET_R_rxn03970_c0	0	0
MET_R_rxn00011_c0	0	0
MET_R_rxn01986_c0	0	0
MET_R_rxn02200_c0	0	0
MET_R_rxn01069_c0	0	0
MET_R_rxn05528_c0	0	0
MET_R_rxn00791_c0	0.000313394	0.000779925
MET_R_rxn00065_c0	0	0
MET_R_rxn08975_c0	0	0
MET_R_rxn00105_c0	0	0
MET_R_rxn00230_c0	0	0
MET_R_rxn03486_c0	0	0
MET_R_rxn07609_c0	0	0
MET_R_rxn01987_c0	0	0
MET_R_rxn03538_c0	0	0
MET_R_rxn02834_c0	0.000462123	0.00115006
MET_R_rxn01213_c0	0.0060511	0.015059
MET_R_rxn00459_c0	-0.118997	-0.0826334
MET_R_rxn00770_c0	0.0105946	0.0263663
MET_R_rxn05195_c0	0.0162705	0
MET_R_rxn10234_c0	0	0
MET_R_rxn05059_c0	-0.000429906	-0.00106988
MET_R_rxn04238_c0	0	0
MET_R_rxn01366_c0	0	0
MET_R_rxn01208_c0	0.00263463	0.00655666
MET_R_rxn05618_c0	0	0
MET_R_rxn10474_c0	-7.36885e-05	-0.000183384
MET_R_rxn00260_c0	-0.0446306	-0.0748988
MET_R_rxn04757_c0	0	0
MET_R_rxn10473_c0	0	0
MET_R_rxn00181_c0	0	0
MET_R_rxn03147_c0	0.00315719	0.00785713
MET_R_rxn03136_c0	0.00315719	0.00785713
MET_R_rxn02937_c0	0.00315719	0.00785713
MET_R_rxn01652_c0	0	0
MET_R_rxn03541_c0	0.00313912	0.00781214
MET_R_rxn03137_c0	0.00361932	0.00900719
MET_R_rxn01517_c0	-0.000843601	-0.00209942
MET_R_rxn10226_c0	0	0
MET_R_rxn05006_c0	0.000105045	0.000261419
MET_R_rxn06874_c0	0	0
MET_R_rxn02107_c0	0	0
MET_R_rxn01512_c0	0.000413696	0.00102954
MET_R_rxn01257_c0	0	0
MET_R_rxn00903_c0	0.520365	0.189554
MET_R_rxn01648_c0	0	0
MET_R_rxn01216_c0	0	0
MET_R_rxn02213_c0	0.0024965	0.00621291
MET_R_rxn03365_c0	0	0
MET_R_rxn01127_c0	0	0
MET_R_rxn03114_c0	0	0
MET_R_rxn00743_c0	0	0
MET_R_rxn05189_c0	0	0
MET_R_rxn12642_c0	0	0
MET_R_rxn05313_c0	0.0292076	0.0726872
MET_R_rxn06306_c0	0	0
MET_R_rxn07673_c0	0	0
MET_R_rxn05117_c0	4.39024e-05	0.000109257
MET_R_rxn02045_c0	0	0
MET_R_rxn11941_c0	0	0
MET_R_rxn01356_c0	0	0
MET_R_rxn01101_c0	0.0836487	-0.00533616
MET_R_rxn00355_c0	0	0
MET_R_rxn03084_c0	0.00315719	0.00785713
MET_R_rxn10233_c0	0	0
MET_R_rxn02310_c0	0	0
MET_R_rxn12635_c0	0	0
MET_R_rxn03127_c0	2.97344	5.58966
MET_R_rxn00806_c0	-0.00263463	-0.00655666
MET_R_rxn09449_c0	0	0
MET_R_rxn05616_c0	0	0
MET_R_rxn01790_c0	0	0
MET_R_rxn00077_c0	7.83489e-06	1.94982e-05
MET_R_rxn01388_c0	0	0
MET_R_rxn02391_c0	0	0
MET_R_rxn03638_c0	0	0.00301115
MET_R_rxn02897_c0	0	0
MET_R_rxn03915_c0	0	0
MET_R_rxn03075_c0	0	0
MET_R_rxn01368_c0	0	0
MET_R_rxn09199_c0	0	0
MET_R_rxn00141_c0	0.000652221	0.00162314
MET_R_rxn02003_c0	0	0
MET_R_rxn07056_c0	0	0
MET_R_rxn14294_c0	0	0
MET_R_rxn00859_c0	0	0
MET_R_rxn00438_c0	0	0
MET_R_rxn07346_c0	0	0
MET_R_rxn04744_c0	0	0
MET_R_rxn02185_c0	0.00192817	0.00479852
MET_R_rxn02473_c0	0.000462123	0.00115006
MET_R_rxn03665_c0	0	0
MET_R_rxn06060_c0	0	0
MET_R_rxn01434_c0	0.00159353	0.00396572
MET_R_rxn06299_c0	0	0
MET_R_rxn00912_c0	0.152518	-0.0474533
MET_R_rxn11938_c0	1.29616	2.67014
MET_R_rxn05179_c0	0	0
MET_R_rxn01602_c0	-1.57035e-06	-3.90805e-06
MET_R_rxn07720_c0	0	0
MET_R_rxn03020_c0	0	0
MET_R_rxn05344_c0	0	0
MET_R_rxn00114_c0	0.00711562	0.0177082
MET_R_rxn12636_c0	0	0
MET_R_rxn11759_c0	0	0
MET_R_rxn00085_c0	0.00979143	0.0313224
MET_R_rxn00119_c0	0.00552209	0.0137425
MET_R_rxn11749_c0	0	0
MET_R_rxn03873_c0	0	0
MET_R_rxn05468_c0	-0.00657655	-0.00624379
MET_R_rxn09345_c0	0	0
MET_R_rxn01466_c0	0.0060511	0.015059
MET_R_rxn05187_c0	0	0
MET_R_rxn03409_c0	0	0
MET_R_rxn00974_c0	0	0
MET_R_rxn05740_c0	0	0
MET_R_rxn09203_c0	0	0
MET_R_rxn04760_c0	0	0
MET_R_rxn10199_c0	0	0
MET_R_rxn00409_c0	0.00443911	0.0110431
MET_R_rxn07885_c0	0	0
MET_R_rxn00778_c0	0	0
MET_R_rxn00731_c0	0	-1.78811e-31
MET_R_rxn10052_c0	7.36885e-05	0.000183384
MET_R_rxn07672_c0	0	0
MET_R_rxn00193_c0	0	0
MET_R_rxn00653_c0	0	0
MET_R_rxn00256_c0	0.175954	0.0246087
MET_R_rxn03644_c0	0.152518	-0.0474533
MET_R_rxn03004_c0	0.00315719	0.00785713
MET_R_rxn10232_c0	0	0
MET_R_rxn00138_c0	4.39024e-05	0
MET_R_rxn00921_c0	0	0
MET_R_rxn05168_c0	0	0
MET_R_rxn05054_c0	0	0
MET_R_rxn03079_c0	0	0
MET_R_rxn01799_c0	0	0
MET_R_rxn01485_c0	-0.00120995	-0.00301115
MET_R_rxn05206_c0	0	0
MET_R_rxn09296_c0	0	0
MET_R_rxn00302_c0	0	0
MET_R_rxn02465_c0	0	0
MET_R_rxn01329_c0	0	0
MET_R_rxn02507_c0	0.000313394	0.000779925
MET_R_rxn02480_c0	0	0
MET_R_rxn01029_c0	0	0
MET_R_rxn01964_c0	0	0
MET_R_rxn02341_c0	1.72232e-06	4.28625e-06
MET_R_rxn06591_c0	0.000840359	0.00209135
MET_R_rxn01519_c0	0	0
MET_R_rxn01014_c0	0	0
MET_R_rxn05232_c0	0.000413189	0.00102828
MET_R_rxn14293_c0	0	0
MET_R_rxn03323_c0	0	0
MET_R_rxn01513_c0	0.000413696	0.00102954
MET_R_rxn12645_c0	0	0
MET_R_rxn01019_c0	0.00159353	0.00396572
MET_R_rxn09448_c0	0	0
MET_R_rxn05305_c0	0.0235583	0.0224573
MET_R_rxn00686_c0	-0.000415266	-0.00103345
MET_R_rxn00905_c0	0.152518	-0.0474533
MET_R_rxn03194_c0	0.00192817	0.00479852
MET_R_rxn05289_c0	0.00168855	0.00420221
MET_R_rxn05467_c0	-2.85261	-5.34754
MET_R_rxn00117_c0	0.00673205	0.0167537
MET_R_rxn01520_c0	0.000413696	0.00102954
MET_R_rxn05736_c0	0	0
MET_R_rxn00493_c0	-0.000972052	-0.00241909
MET_R_rxn01834_c0	0.0024965	0.00621291
MET_R_rxn00293_c0	0	0.00301115
MET_R_rxn00839_c0	0	0
MET_R_rxn05373_c0	0	0
MET_R_rxn12663_c0	0.0037422	0.00931301
MET_R_rxn05434_c0	0	0
MET_R_rxn05375_c0	0	0
MET_R_rxn08619_c0	0	0
MET_R_rxn09180_c0	0	0
MET_R_rxn05443_c0	0	0
MET_R_rxn05398_c0	0	0
MET_R_rxn01200_c0	0	0
MET_R_rxn00172_c0	3.63942	6.13463
MET_R_rxn05382_c0	0	0
MET_R_rxn03511_c0	0	0
MET_R_rxn08528_c0	0	0
MET_R_rxn05380_c0	0	0
MET_R_rxn08019_c0	0	0
MET_R_rxn10161_c0	0	0
MET_R_rxn00851_c0	0	0
MET_R_rxn05381_c0	0	0
MET_R_rxn03182_c0	0	0
MET_R_rxn08954_c0	0	0
MET_R_rxn05390_c0	0	0
MET_R_rxn08711_c0	0	0
MET_R_rxn05442_c0	0	0
MET_R_rxn10206_c0	0	0
MET_R_rxn12224_c0	0	0
MET_R_rxn10265_c0	0	0
MET_R_rxn01151_c0	0	0
MET_R_rxn05383_c0	0	0
MET_R_rxn05385_c0	0	0
MET_R_rxn12225_c0	0	0
MET_R_rxn06865_c0	0	0
MET_R_rxn05365_c0	0	0
MET_R_rxn10336_c0	0	0
MET_R_rxn05663_c0	0	0
MET_R_rxn05394_c0	0	0
MET_R_rxn04139_c0	0	0
MET_R_rxn02063_c0	0	0
MET_R_rxn03439_c0	0	0
MET_R_rxn00966_c0	0.000370013	0.00092083
MET_R_rxn05392_c0	0	0
MET_R_rxn03536_c0	0.0032128	0.00799553
MET_R_rxn03537_c0	7.36885e-05	0.000183384
MET_R_rxn13661_c0	0	0
MET_R_rxn10215_c0	0	0
MET_R_rxn05384_c0	0	0
MET_R_rxn04147_c0	0	0
MET_R_rxn09163_c0	0	0
MET_R_rxn05401_c0	0	0
MET_R_rxn05376_c0	0	0
MET_R_rxn04050_c0	0.226125	0.10634
MET_R_rxn08583_c0	0	0
MET_R_rxn04047_c0	1.08584	2.05043
MET_R_rxn00910_c0	0	0
MET_R_rxn02285_c0	0	0
MET_R_rxn02008_c0	0	0
MET_R_rxn02011_c0	0	0
MET_R_rxn02269_c0	0	0
MET_R_rxn05367_c0	0	0
MET_R_rxn10030_c0	0	0
MET_R_rxn10482_c0	0	0
MET_R_rxn03146_c0	0	0
MET_R_rxn10214_c0	0	0
MET_R_rxn04049_c0	0	0
MET_R_rxn12664_c0	0	0
MET_R_rxn03904_c0	0	0
MET_R_rxn10163_c0	0	0
MET_R_rxn02056_c0	0	0
MET_R_rxn03918_c0	0	0
MET_R_rxn04051_c0	0	0
MET_R_rxn05457_c0	0	0
MET_R_rxn02286_c0	0	0
MET_R_rxn13822_c0	-2.48217e-05	-6.17725e-05
MET_R_rxn05404_c0	0	0
MET_R_rxn03159_c0	0	0
MET_R_rxn10609_c0	0.00313912	0.00781214
MET_R_rxn10221_c0	0	0
MET_R_rxn03181_c0	0	0
MET_R_rxn05379_c0	0	0
MET_R_rxn08311_c0	0	0
MET_R_rxn05377_c0	0	0
MET_R_rxn05386_c0	0	0
MET_R_rxn05303_c0	0	0
MET_R_rxn01258_c0	0	0
MET_R_rxn05441_c0	0	0
MET_R_rxn02288_c0	0	0
MET_R_rxn03893_c0	0	0
MET_R_rxn02898_c0	0	0
MET_R_rxn05435_c0	0	0
MET_R_rxn09225_c0	0	0
MET_R_rxn10205_c0	0	0
MET_R_rxn05363_c0	0	0
MET_R_rxn05369_c0	0	0
MET_R_rxn04048_c0	0	0
MET_R_rxn05722_c0	0	0
MET_R_rxn10259_c0	0	0
MET_R_rxn08712_c0	0	0
MET_R_rxn05444_c0	0	0
MET_R_rxn09128_c0	0	0
MET_R_rxn00392_c0	0	0
MET_R_rxn05454_c0	0	0
MET_R_rxn09436_c0	0	0
MET_R_rxn05144_c0	0	0
MET_R_rxn03919_c0	0	0
MET_R_rxn04704_c0	0	0
MET_R_rxn03916_c0	0	0
MET_R_rxn03150_c0	0	0
MET_R_rxn09468_c0	0	0
MET_R_rxn08815_c0	0	0
MET_R_rxn02831_c0	0	0
MET_R_rxn05406_c0	0	0
MET_R_rxn10220_c0	0	0
MET_R_rxn05267_c0	0	0
MET_R_rxn02774_c0	0.000105045	0.000261419
MET_R_rxn00239_c0	8.60993e-05	0.000214271
MET_R_rxn00350_c0	-4.99864e-35	0
MET_R_rxn06729_c0	0	0
MET_R_rxn10260_c0	0	0
MET_R_rxn12008_c0	0	0
MET_R_rxn10337_c0	0	0
MET_R_rxn05514_c0	0	0
MET_R_rxn05651_c0	0	0
MET_R_rxn10266_c0	0	0
[truncated: 1,537 more rows]

## Sheet: Fig 2A
Source Data Fig 2A Comparison of microbial relative abundances from experiments (Sriwichai et. al., 2024) and microbe-microbe interaction model (mmGEM) simulations under low (L-OLR) and high organic loading conditions (H-OLR).
	Relative abundance
	L-OLR		H-OLR
Microbial guild	Experiment	Simulation	Experiment	Simulation
SRB	0.1591	0.1596	0.1722	0.2023
MET	0.2845	0.3152	0.5369	0.4944
SOB	0.5564	0.5252	0.2909	0.3033
Reference:
Sriwichai N, Sangcharoen R, Saithong T, Simpson D, Goryanin I, Boonapatcharoen N, et al. Optimization of microbial fuel cell performance application to high sulfide industrial wastewater treatment by modulating microbial function. PLoS One. 2024;19. doi:https://doi.org/10.1371/journal.pone.0305673

## Sheet: Fig 2B
Source Data Fig 2B The main metabolite exchange fluxes between the key microbial guilds, including sulfate-reducing bacteria (SRB), methanogens (MET) and sulfide-oxidizing bacteria (SOB), and community compartment (COM) under low (L-OLR) and high organic loading conditions (H-OLR).
Metabolite ID	Common name	SRB_L-OLR	MET_L-OLR	SOB_L-OLR	COM_L-OLR	SRB_H-OLR	MET_H-OLR	SOB_H-OLR	COM_H-OLR
for	Formate	0.00069712	0	0.00049182	-0.00118894	0.00140188	0	0.00045073	-0.00185261
gam	D-Glucosamine	-0.001284	0	0.001284	0	-0.0025821	0	0.00258208	0
mhpglu	Mhpglu	0	-0.0013932	0	0.0013932	0	-0.0034672	0	0.0034672
hpglu	Hpglu	0	0.00139321	0	-0.00139321	0	0.00346721	0	-0.00346721
coa	Coenzyme A	0.00163396	0	-8.2e-05	-0.00155199	0.00328581	0	-7.51e-05	-0.00321069
cpd00082	D-Fructose	0	0	0	0	-0.0049899	0	0.00498988	0
acoa	Acyl-CoA	-0.0021298	0	0	0.0021298	-0.0042829	0	0	0.0042829
h	H+	1.6e-06	3.15e-06	-0.0070047	0.007	2.02e-06	4.94e-06	-0.000407	0.0004
cpd02039	1-Aminopropan-2-ol	0	-0.0032128	0	0.0032128	0	-0.0079955	0	0.0079955
o2	O2	-0.0066715	0.00657655	0	9.5e-05	-0.0063388	0.00624379	0	9.5e-05
gtp	GTP	0	-0.0037422	0	0.0037422	0	-0.009313	0	0.009313
man	D-Mannose	-0.005042	0	0.00504199	0	-0.0101392	0	0.0101392	0
fe2	Fe2+	0	0.0162705	0	-0.0162705	0	0	0	0
fe3	Fe3+	0	-0.0162705	-0.0003279	0.0165984	0	0	-0.0003005	0.0003005
fum	Fumarate	-0.00837	0.00837004	0	0	-0.02083	0.02083	0	0
ala__D	D-alanine	-0.0168446	0	0.0168446	0	-0.0197191	0	0.0197191	0
lys__L	L-lysine	-0.0007922	0.0235583	-0.0227661	0	-0.0015931	0.0224573	-0.0208641	0
s	Sulfur	0	0	0.0279173	-0.0279173	0	0	0.0523913	-0.0523913
glu__L	L-glutamate	0.165427	0	0	-0.165427	0	0	0	0
pro__L	L-proline	-0.168752	0.168752	0	0	-0.0066858	0.00668578	0	0
pi	Phosphate	-0.0171288	-0.0292076	-0.0598977	0.106234	-0.0344452	-0.0726872	-0.0548937	0.162026
h2	H2	0.109707	0	0	-0.109707	0.7188	0	0	-0.7188
hxan	Hypoxanthine	-0.0026663	0	0.434142	-0.431476	-0.0053619	0	0.429564	-0.424202
so4	Sulfate	-1.00253	0	1.08053	-0.078	-1.27087	0	1.21817	0.0527
HC00250	Hydrogen sulfide	1.00208	-0.0017471	-1.11003	0.1097	1.26996	-0.0043478	-1.27201	0.0064
h2o	Water	0.547122	1.02835	0	-1.57547	0.214623	1.13632	0	-1.35094
but	Butyrate	-1.5964	0	0	1.5964	-2.4935	0	0	2.4935
nh3	Ammonium	-0.0089803	-0.283361	-1.92688	2.21922	-0.0322138	-0.219566	-1.89836	2.15014
co2	Carbon dioxide	0.0066515	2.85261	-1.85099	-1.00827	0.0171974	5.34754	-2.47554	-2.8892
cpd01024	Methane	0	2.97344	0	-2.97344	0	5.58966	0	-5.58966
ac	Acetate	3.18652	-3.64064	-0.787774	1.2419	4.97436	-6.13768	-0.454987	1.6183

## Sheet: Fig 3
Source Data Fig 3 Differences in metabolic fluxes (flux fold change, FFC) within the microbial community from high (H-OLR) to low organic loading (L-OLR) conditions.
Reaction ID	FFC
SRB_12DGR180ti	NA
SRB_1H2NPTH	NA
SRB_1P4H2CBXLAH	NA
SRB_23DHMPO	NA
SRB_25K5O2AI	NA
SRB_26DAPLLAT	1.00788
SRB_26DAPt2r	NA
SRB_2AHBUTI	NA
SRB_2DHPL	NA
SRB_2DMMQ8abc	NA
SRB_2HBO	NA
SRB_2HYOXPLACt2r	NA
SRB_2MBCOATA	NA
SRB_2MECOAOX	-0.0821424
SRB_2OBUTt2r	NA
SRB_2OMPHH	NA
SRB_34DCCBR	NA
SRB_34DHOXPEGOX	NA
SRB_34DHPHEt2	NA
SRB_34HPPOR	NA
SRB_3CARLPDH	NA
SRB_3HAD100	1.00788
SRB_3HAD10M12	NA
SRB_3HAD11M12	NA
SRB_3HAD120	1.00788
SRB_3HAD121	1.00788
SRB_3HAD12M14	NA
SRB_3HAD13M14	NA
SRB_3HAD140	1.00788
SRB_3HAD141	1.00788
SRB_3HAD14M16	NA
SRB_3HAD15M16	NA
SRB_3HAD160	NA
SRB_3HAD161	1.00788
SRB_3HAD180	1.00788
SRB_3HAD40	1.00788
SRB_3HAD4M6	NA
SRB_3HAD5M6	NA
SRB_3HAD60	1.00788
SRB_3HAD6M8	NA
SRB_3HAD7M8	NA
SRB_3HAD80	1.00788
SRB_3HAD8M10	NA
SRB_3HAD9M10	NA
SRB_3HBCOAE	NA
SRB_3HBCOAHL	1.00788
SRB_3HLYTCL	NA
SRB_3MOBS	1.00788
SRB_3MOPt2r	NA
SRB_3OAR100	1.00788
SRB_3OAR10M11	NA
SRB_3OAR10M12	NA
SRB_3OAR11M12	NA
SRB_3OAR120	1.00788
SRB_3OAR12M13	NA
SRB_3OAR12M14	NA
SRB_3OAR13M14	NA
SRB_3OAR140	1.00788
SRB_3OAR14M15	NA
SRB_3OAR14M16	NA
SRB_3OAR15M16	NA
SRB_3OAR160	NA
SRB_3OAR180	1.00788
SRB_3OAR40	1.00788
SRB_3OAR4M5	NA
SRB_3OAR4M6	NA
SRB_3OAR5M6	NA
SRB_3OAR60	1.00788
SRB_3OAR6M7	NA
SRB_3OAR6M8	NA
SRB_3OAR7M8	NA
SRB_3OAR80	1.00788
SRB_3OAR8M10	NA
SRB_3OAR8M9	NA
SRB_3OAR9M10	NA
SRB_3OAS100	1.00788
SRB_3OAS10M12	NA
SRB_3OAS11M12	NA
SRB_3OAS120	1.00788
SRB_3OAS121	1.00788
SRB_3OAS12M13	NA
SRB_3OAS12M14	NA
SRB_3OAS13M14	NA
SRB_3OAS140	1.00788
SRB_3OAS141	1.00788
SRB_3OAS160	NA
SRB_3OAS161	1.00788
SRB_3OAS180	1.00788
SRB_3OAS181	NA
SRB_3OAS2M3	NA
SRB_3OAS3M4	NA
SRB_3OAS4M3O6	NA
SRB_3OAS4M6	NA
SRB_3OAS5M6	NA
SRB_3OAS60	1.00788
SRB_3OAS6M8	NA
SRB_3OAS7M8	NA
SRB_3OAS80	1.00788
SRB_3OAS8M10	NA
SRB_3OAS9M10	NA
SRB_3OXCOAT	NA
SRB_4ABZt2	NA
SRB_4HBZCL	NA
SRB_4HOXPACDt2r	NA
SRB_4HPROI	NA
SRB_4HPROOX	NA
SRB_4HTHRS	NA
SRB_5CM2HMUDI	NA
SRB_5DOAN	NA
SRB_5GLUP5T1	NA
SRB_5GLUP5T2	NA
SRB_5HLTDL	NA
SRB_5HTRPt2	NA
SRB_5MTHCYST	NA
SRB_A5PISO	1.00788
SRB_AACGLYDH	NA
SRB_AACOAT	NA
SRB_AACPS6	NA
SRB_AACPS7	NA
SRB_ABTAr	NA
SRB_ABUTR	NA
SRB_ACACCTr	NA
SRB_ACACT1r	0.64335
SRB_ACACT2r	NA
SRB_ACACT3r	NA
SRB_ACACT4r	NA
SRB_ACACT5r	NA
SRB_ACACT6r	NA
SRB_ACACT7r	1.00788
SRB_ACACt2	NA
SRB_ACBIPGT	NA
SRB_ACCOACL	0.561365
SRB_ACCOAL	NA
SRB_ACGAM2E	NA
SRB_ACGApts	NA
SRB_ACGK	1.00788
SRB_ACGS	NA
SRB_ACHBPL	1.00788
SRB_ACKr	0.641592
SRB_ACLS_a	NA
SRB_ACLS_b	1.00788
SRB_ACOAAGPAT140	NA
SRB_ACOAAGPAT160	NA
SRB_ACOAAGPAT180	NA
SRB_ACOAAGPATAI15	NA
SRB_ACOAAGPATAI17	NA
SRB_ACOAAGPATI14	NA
SRB_ACOAAGPATI15	NA
SRB_ACOAAGPATI16	NA
SRB_ACOAAGPATI17	NA
SRB_ACOAD1	0.64335
SRB_ACOAD2	NA
SRB_ACOAD20	-0.0821424
SRB_ACOAD3rev	NA
SRB_ACOAD4rev	NA
SRB_ACOAD5rev	NA
SRB_ACOAD6rev	NA
SRB_ACOAD7i	1.00788
SRB_ACOAD8	NA
SRB_ACOADH2	1.00788
SRB_ACOATA	1.00788
SRB_ACOCT	NA
SRB_ACODAr	NA
SRB_ACONTa	NA
SRB_ACONTb	NA
SRB_ACOTA	1.00788
SRB_ACPS1	1.00788
SRB_ACS	NA
SRB_ACTNDH	NA
SRB_ACt2r	0.642532
SRB_ADA	NA
SRB_ADCL	1.00788
SRB_ADCS	1.00788
SRB_ADK1	NA
SRB_ADK10	-2
SRB_ADK11	1.00788
SRB_ADK2	NA
SRB_ADK3	-1.70539
SRB_ADK5	1.00788
SRB_ADK7	NA
SRB_ADK8	-2
SRB_ADK9	-2
SRB_ADMDCr	NA
SRB_ADNCNT3tc	NA
SRB_ADNCYC	NA
SRB_ADNK1	NA
SRB_ADNUC	NA
SRB_ADOCBIK	NA
SRB_ADOCBIK2	NA
SRB_ADOCBLS	NA
SRB_ADOCBLabc	NA
SRB_ADPRDP	NA
SRB_ADSK	NA
SRB_ADSL1r	1.00788
SRB_ADSL2r	NA
SRB_ADSS	1.00788
SRB_AEPPT	NA
SRB_AGMD	NA
SRB_AGMHE	NA
SRB_AGPAT120	NA
SRB_AGPAT140	NA
SRB_AGPAT141	NA
SRB_AGPAT160	NA
SRB_AGPAT161	NA
SRB_AGPAT180	NA
SRB_AGPAT181	NA
SRB_AGPR	1.00788
SRB_AHC	NA
SRB_AHCYSNS_r	NA
SRB_AHMMPS	NA
SRB_AHSERL2	1.00788
SRB_AHSERL3	NA
SRB_AICART	1.00788
SRB_AIHPDCOATA	NA
SRB_AIPDCOATA	NA
SRB_AIRC4	NA
SRB_AKGS	NA
SRB_AKP1	1.00788
SRB_ALAALA	1.00788
SRB_ALAASP1c	NA
SRB_ALAASPabc	NA
SRB_ALACI	NA
SRB_ALAGLN1c	NA
SRB_ALAGLNabc	NA
SRB_ALAGLU1c	NA
SRB_ALAGLUabc	NA
SRB_ALAGLY1c	NA
SRB_ALAGLYabc	NA
SRB_ALAHIS1c	NA
SRB_ALAHISabc	NA
SRB_ALALEU1c	NA
SRB_ALALEUabc	NA
SRB_ALAR	1.00788
SRB_ALATHR1c	NA
SRB_ALATHRabc	NA
SRB_ALCD19	NA
SRB_ALCD2x	NA
SRB_ALDD2x	NA
SRB_ALKP	NA
SRB_ALLTAH	NA
SRB_ALLTNR	NA
SRB_ALLTNt2r	NA
SRB_AMANAPEr	NA
SRB_AMAOTr	NA
SRB_AMMQLT8	NA
SRB_AMOPBHL	NA
SRB_AMPMS2	NA
SRB_AMPTASECG	NA
SRB_AMPTASEGC	NA
SRB_ANPRT	NA
SRB_ANS	NA
SRB_ANS2	NA
SRB_AOXSr	NA
SRB_AOXSr2	NA
SRB_APATr	NA
SRB_APRAUR	1.00788
SRB_ARABTH	NA
SRB_ARBTpts	NA
SRB_ARGDA	NA
SRB_ARGDC	NA
SRB_ARGSL	1.00788
SRB_ARGSS	1.00788
SRB_ARGt2	NA
SRB_ASAD	1.00788
SRB_ASNS1	NA
SRB_ASNS2	NA
SRB_ASNt2r	NA
SRB_ASP1DC	NA
SRB_ASPCT	1.00788
SRB_ASPKi	1.00788
SRB_ASPO5	NA
SRB_ASPO6	NA
SRB_ASPO7	NA
SRB_ASPTA	1.00788
SRB_ASPt2_2	NA
SRB_ASPte	NA
SRB_AST	NA
SRB_ATPPRT	1.00788
SRB_ATPS4	0.345226
SRB_BDH	NA
SRB_BETALDHx	NA
SRB_BETALDHy	NA
SRB_BHBtp	NA
SRB_BPNT	1.00788
SRB_BTDD_RR	NA
SRB_BTNCLi	0.561365
SRB_BUTCTr	0.64335
SRB_BUTSO3abc	NA
SRB_BUTt2	0.64335
SRB_BZDIOLDH	NA
SRB_CATDOX	NA
SRB_CAt4i	NA
SRB_CBIAT	NA
SRB_CBL1abc	NA
SRB_CBL2abc	NA
SRB_CBMK	1.00788
SRB_CBPS	NA
SRB_CD2abc1	NA
SRB_CD2t6r	NA
SRB_CDOSKT	NA
SRB_CDPEAS	NA
SRB_CDPMEK	NA
SRB_CGLYabc	NA
SRB_CHLt2r	NA
SRB_CHOLD	NA
SRB_CHORM	1.00788
SRB_CHORS	1.00788
SRB_CHORt	NA
SRB_CHRPL	NA
SRB_CITRH	1.00788
SRB_CLPNS140	NA
SRB_CLPNS160	NA
SRB_CLPNS180	NA
SRB_CLPNSAI15	NA
SRB_CLPNSAI17	NA
SRB_CLPNSI14	NA
SRB_CLPNSI15	NA
SRB_CLPNSI16	NA
SRB_CLPNSI17	NA
SRB_CMLDC	NA
SRB_CO2t	1.37044
SRB_COBALTt5	NA
SRB_CPPPGO	NA
SRB_CPPPGO2	NA
SRB_CS	NA
SRB_CSNt2	NA
SRB_CTPS1	NA
SRB_CTPS2	1.00788
SRB_CYNTt2	NA
SRB_CYSDS	NA
SRB_CYSS	NA
SRB_CYSS3r	NA
SRB_CYSTGL	1.00788
SRB_CYSTL	NA
SRB_CYSTS	1.00788
SRB_CYSt2r	NA
SRB_CYTD	NA
SRB_CYTDK3	NA
SRB_CYTDt2r	NA
SRB_CYTK1	1.00788
SRB_CYTK2	NA
SRB_Cuabc	NA
SRB_Cut1	NA
SRB_D4DGCD	NA
SRB_DAAD	-0.0789817
SRB_DADA	NA
SRB_DADNt2r	NA
SRB_DAGK180	NA
SRB_DALAt2r	0.2273
SRB_DAPDA	NA
SRB_DAPDC	NA
SRB_DAPE	1.00788
SRB_DASYN120	NA
SRB_DASYN140	NA
SRB_DASYN141	NA
SRB_DASYN160	NA
SRB_DASYN161	NA
SRB_DASYN180	NA
SRB_DASYN181	NA
SRB_DASYNAI15	NA
SRB_DASYNAI17	NA
SRB_DASYNI14	NA
SRB_DASYNI15	NA
SRB_DASYNI16	NA
SRB_DASYNI17	NA
SRB_DB4PS	1.00788
SRB_DBTS	NA
SRB_DCTPD	NA
SRB_DCTPD2	NA
SRB_DCYTD	NA
SRB_DDPA	1.00788
SRB_DDPGA	NA
SRB_DDPGALA	NA
SRB_DGK1	NA
SRB_DHAD1	1.00788
SRB_DHAD2	1.00788
SRB_DHDPRyr	1.00788
SRB_DHDPS	1.00788
SRB_DHFOR2	NA
SRB_DHFR	1.00788
SRB_DHFS	1.00788
SRB_DHNPA	1.00788
SRB_DHORD2	NA
SRB_DHORD5	1.00788
SRB_DHORTS	1.00788
SRB_DHPPDA	1.00788
SRB_DHPPDA2	NA
SRB_DHPS	1.00788
SRB_DHPS2	NA
SRB_DHQS	1.00788
SRB_DHQTi	1.00788
SRB_DHSKDH	NA
SRB_DMATT	NA
SRB_DMPPS2r	NA
SRB_DMQMT	NA
SRB_DMQMT2	NA
SRB_DM_4HBA	NA
SRB_DM_5DRIB	NA
SRB_DM_5MTR	NA
SRB_DM_GCALD	NA
SRB_DM_atp_c_	NA
SRB_DM_dad_5	NA
SRB_DM_dhptd(c)	NA
SRB_DM_hcys_L[c]	NA
SRB_DOPAt2	NA
SRB_DPCOAK	NA
SRB_DPGM	NA
SRB_DPRr	NA
SRB_DRIBI	NA
SRB_DSERt2r	NA
SRB_DTMPK	1.00788
SRB_DURIPP	NA
SRB_DUTPDP	1.00788
SRB_DXPRIr	NA
SRB_DXPS	NA
SRB_D_LACt2	NA
SRB_D_PROHOX	NA
SRB_E4PD	NA
SRB_EAR100x	1.00788
SRB_EAR10M12x	NA
SRB_EAR11M12x	NA
SRB_EAR120x	1.00788
SRB_EAR121x	1.00788
SRB_EAR12M14x	NA
SRB_EAR13M14x	NA
SRB_EAR140x	1.00788
SRB_EAR141x	1.00788
SRB_EAR14M16x	NA
SRB_EAR15M16x	NA
SRB_EAR160x	NA
SRB_EAR161x	1.00788
SRB_EAR180x	1.00788
SRB_EAR40x	1.00788
SRB_EAR4M6x	NA
SRB_EAR5M6x	NA
SRB_EAR60x	1.00788
SRB_EAR6M8x	NA
SRB_EAR7M8x	NA
SRB_EAR80x	1.00788
SRB_EAR8M10x	NA
SRB_EAR9M10x	NA
SRB_ECOAH1	0.64335
SRB_ECOAH12	1.00788
SRB_ECOAH3	NA
SRB_ECOAH4	NA
SRB_ECOAH5	NA
SRB_ECOAH6	NA
SRB_ECOAH7	1.00788
SRB_ECOAH9	NA
SRB_EDA_R	NA
SRB_EDTXS1	NA
SRB_EDTXS2	NA
SRB_ENO	-1.20078
SRB_ETHAAL	NA
SRB_ETHAP	NA
SRB_ETHSO3abc	NA
SRB_FA80ACPHi	NA
SRB_FACOAL140	NA
SRB_FACOAL160	NA
SRB_FACOAL161	NA
SRB_FACOAL180	NA
SRB_FACOAL181	NA
SRB_FACOALAI15	NA
SRB_FACOALAI17	NA
SRB_FACOALI14	NA
SRB_FACOALI15	NA
SRB_FACOALI16	NA
SRB_FACOALI17	NA
SRB_FALDH2	NA
SRB_FBA	NA
SRB_FBA2	2
SRB_FBA3	NA
SRB_FBP	NA
SRB_FCLTc	NA
SRB_FDH	NA
SRB_FDMO	NA
SRB_FDMO2	NA
SRB_FDMO3	NA
SRB_FDMO4	NA
SRB_FDMO5	NA
SRB_FDMO6	NA
SRB_FE2abc	NA
SRB_FE3abc	NA
SRB_FECRMabc	NA
SRB_FEDCabc	NA
SRB_FGLU	NA
SRB_FLVRx	NA
SRB_FMNAT	1.00788
SRB_FMNRx	NA
SRB_FOMETR	NA
SRB_FORAMD	NA
SRB_FORt	1.00788
SRB_FPGS	NA
SRB_FPGS7	NA
SRB_FPGS_tm	NA
SRB_FRD2	NA
SRB_FRD3	2
SRB_FRDOr	0.449338
SRB_FRUK	NA
SRB_FRUpts	2
SRB_FT	NA
SRB_FTHFCL	NA
SRB_FTHFD	1.00788
SRB_FTHFL	NA
SRB_FUM	1.26033
SRB_FUMt	1.31536
SRB_FUMt2_2	NA
SRB_G1PACT	1.00788
SRB_G1PTT	1.00788
SRB_G1SAT	NA
SRB_G3PAT120	NA
SRB_G3PAT140	NA
SRB_G3PAT141	NA
SRB_G3PAT160	NA
SRB_G3PAT161	NA
SRB_G3PAT180	NA
SRB_G3PAT181	NA
SRB_G3PATAI15	NA
SRB_G3PATAI17	NA
SRB_G3PATI14	NA
SRB_G3PATI15	NA
SRB_G3PATI16	NA
SRB_G3PATI17	NA
SRB_G3PD1	1.00788
SRB_G3PD5	NA
SRB_G3PD6	NA
SRB_G3PD7	NA
SRB_G3PD8i	NA
SRB_G5SADs	NA
SRB_G5SDr	NA
SRB_G6PI	NA
SRB_G6PI3	NA
SRB_GALACt	NA
SRB_GALCTD	NA
SRB_GALCTNt2r	NA
SRB_GALM1r	1.00788
SRB_GALT1	NA
SRB_GALTpts	NA
SRB_GALU	1.00788
SRB_GAMpts	1.00788
SRB_GAPD	2
SRB_GARFTi	NA
SRB_GART	NA
SRB_GCALDL	1.26413
SRB_GCALDt	1.31536
SRB_GCCa	NA
SRB_GCCb	NA
SRB_GCCc	NA
SRB_GF6PTA	NA
SRB_GGGABARr	NA
SRB_GGTA	NA
SRB_GHMT2r	1.00788
SRB_GK1	0.807357
SRB_GK2	-2
SRB_GLCRD	NA
SRB_GLCRHL	NA
SRB_GLCRt2	NA
SRB_GLCTR1	NA
SRB_GLCTR2	NA
SRB_GLCTR3	NA
SRB_GLCabc	1.00788
SRB_GLFRDO	2.09545
SRB_GLNS	NA
SRB_GLNSP2	NA
SRB_GLNSP3	NA
SRB_GLNt2r	NA
SRB_GLU5K	NA
SRB_GLUCYS	NA
SRB_GLUDy	1.11673
SRB_GLUFORT	NA
SRB_GLUN	NA
SRB_GLUOX	NA
SRB_GLUPRT	NA
SRB_GLUR	1.00788
SRB_GLUSy	NA
SRB_GLUTRR	NA
SRB_GLUTRS	NA
SRB_GLUabc	NA
SRB_GLUt2r	-2
SRB_GLXO1	NA
SRB_GLXS	NA
SRB_GLYASN1c	NA
SRB_GLYASNabc	NA
SRB_GLYASP1c	NA
SRB_GLYASPabc	NA
SRB_GLYBt2r	NA
SRB_GLYCL	NA
SRB_GLYCLTDx	NA
SRB_GLYCLTDy	NA
SRB_GLYCLTt2r	NA
SRB_GLYCYSabc	NA
SRB_GLYCt	NA
SRB_GLYD	1.26413
SRB_GLYDy	NA
SRB_GLYGLN1c	NA
SRB_GLYGLNabc	NA
SRB_GLYGLU1c	NA
SRB_GLYGLUabc	NA
SRB_GLYK	NA
SRB_GLYLEUHYDROc	NA
SRB_GLYLEUPEPT1tc	NA
SRB_GLYMET1c	NA
SRB_GLYMETabc	NA
SRB_GLYO	NA
SRB_GLYO1i	NA
SRB_GLYOX	NA
SRB_GLYPHEHYc	NA
SRB_GLYPHEabc	NA
SRB_GLYPROPRO1c	NA
SRB_GLYPROabc	NA
SRB_GLYTYR1c	NA
SRB_GLYTYRabc	NA
SRB_GLYt2r	NA
SRB_GMHEPAT	NA
SRB_GMHEPK	NA
SRB_GMHEPPA	NA
SRB_GMPS2	2
SRB_GRTT	NA
SRB_GTHP	NA
SRB_GTHRDt2	NA
SRB_GTHS	NA
SRB_GTPCI	1.00788
SRB_GTPCII	1.00788
SRB_GTPCII2	NA
SRB_GTPDPK	NA
SRB_GUAD	NA
SRB_GUAPRT	-2
SRB_GUAt	NA
SRB_GUAt2	NA
SRB_GluForTx	NA
SRB_H2CO3D	0.561365
SRB_H2Ot	-1.35005
SRB_H2St	0.341788
SRB_HACD1	0.64335
SRB_HACD2	NA
SRB_HACD3	NA
SRB_HACD4	NA
SRB_HACD5	NA
SRB_HACD6	NA
SRB_HACD7	1.00788
SRB_HACD9	NA
SRB_HBCD	NA
SRB_HBZOPT	NA
SRB_HCYSMT	NA
SRB_HDCAt2	NA
SRB_HDG3PACT	NA
SRB_HEMEOS	NA
SRB_HEMEti	NA
SRB_HEPK1	NA
SRB_HEPK2	NA
SRB_HEPT1	NA
SRB_HEPT2	NA
SRB_HEPT3	NA
SRB_HEPT4	NA
SRB_HETT	NA
SRB_HETZK	NA
SRB_HEXSabc	NA
SRB_HIBD	1.00788
SRB_HISD	NA
SRB_HISDC	NA
SRB_HISTAt2	NA
SRB_HISTD	NA
SRB_HISTDOX	1.00788
SRB_HISTLOX	1.00788
SRB_HISTP	1.00788
SRB_HISabc	NA
SRB_HISt2r	NA
SRB_HKt	NA
SRB_HMBS	NA
SRB_HMPK1	NA
SRB_HPACt2r	NA
SRB_HPPK	NA
SRB_HSDx	1.00788
SRB_HSERTA	1.00788
SRB_HSK	1.00788
SRB_HSNOOX	NA
SRB_HSTPTr	1.00788
SRB_HXAND	NA
SRB_HXPRT	1.00788
SRB_HYPSUCORNS	NA
SRB_HYXNti	1.00788
SRB_IAHDGK	NA
SRB_IBCOAMPO	NA
SRB_IBCOATA	NA
SRB_ICDHy	NA
SRB_ICHORS	NA
SRB_ICHORT	NA
SRB_ICL	NA
SRB_IG3PS	1.00788
SRB_IGPDH	1.00788
SRB_IGPS	NA
SRB_IHDCOATA	NA
SRB_IHDGK	NA
SRB_IHPDCOATA	NA
SRB_ILETA	1.00788
SRB_ILEt2r	NA
SRB_IMPC	1.00788
SRB_IMPD	1.00788
SRB_INDPYRD	NA
SRB_INSt	NA
SRB_IOR3	NA
SRB_IPDCOATA	NA
SRB_IPDPS	NA
SRB_IPDPS2	NA
SRB_IPMDr	1.00788
SRB_IPPMIa	1.00788
SRB_IPPMIb	1.00788
SRB_ISETACabc	NA
SRB_ITDCOATA	NA
SRB_IVCOATA	NA
SRB_IZPN	NA
SRB_KACOAT2	NA
SRB_KARA1	1.00788
SRB_KARA2	1.00788
SRB_KAS14	1.00788
SRB_KAS_HP	NA
SRB_KDOCT2	NA
SRB_KDOPP	1.00788
SRB_KDOPSr	1.00788
SRB_Kt1r	NA
SRB_Kt3	NA
SRB_LARGNAT	NA
SRB_LCYSTabc	NA
SRB_LDH_D	NA
SRB_LDH_L	NA
SRB_LEUTA	1.00788
SRB_LEUt2r	NA
SRB_LGTHL	NA
SRB_LKYNRt2r	NA
SRB_LPADSS	NA
SRB_LPAMS	NA
SRB_LPLIPAL1A120	NA
SRB_LPLIPAL1A140	NA
SRB_LPLIPAL1A141	NA
SRB_LPLIPAL1A160	NA
SRB_LPLIPAL1A161	NA
SRB_LPLIPAL1A180	NA
SRB_LPLIPAL1A181	NA
SRB_LTDCL	NA
SRB_LYSAM	NA
SRB_LYSt2r	1.00788
SRB_LYSt3	NA
SRB_L_ALAOPAT	NA
SRB_L_AROND	NA
SRB_L_LACD2	NA
SRB_L_LACD3	NA
SRB_L_LACt2r	NA
SRB_MACCOAT	NA
SRB_MALCOAPYRCT	0.433692
SRB_MALDC	NA
SRB_MALFADOi	NA
SRB_MALNt	NA
SRB_MALTATr	NA
SRB_MALTHXabc	NA
SRB_MALTTRabc	NA
SRB_MALTabc	NA
SRB_MALTpts	NA
SRB_MALt2_2	NA
SRB_MALt2r	NA
SRB_MANpts	1.00788
SRB_MCCCr	NA
SRB_MCITD	NA
SRB_MCITD2	NA
SRB_MCITS	NA
SRB_MCLOR	NA
SRB_MCOATA	1.00788
SRB_MDH	2
SRB_MDH2	NA
SRB_MDH3	-2
SRB_ME1	NA
SRB_ME2	NA
SRB_MECDPDH2	NA
SRB_MECDPS	NA
SRB_MEPCT	NA
SRB_METALA1c	NA
SRB_METALAabc	NA
SRB_METAT	NA
SRB_METDabc	NA
SRB_METS	1.00788
SRB_METSOX1abc	NA
SRB_METSOX2abc	NA
SRB_METSOXR1r	NA
SRB_METabc	NA
SRB_METt2r	NA
SRB_MG2abc	NA
SRB_MGCOAH	NA
SRB_MGt5	NA
SRB_MICITDr	NA
SRB_MK8t	1.00788
SRB_MMSAD1	1.00788
SRB_MMSAD3	NA
SRB_MMSAD5	NA
SRB_MNLpts	NA
SRB_MNt2	NA
SRB_MOAT	NA
SRB_MOAT3C	NA
SRB_MOHMT	NA
SRB_MOPSabc	NA
SRB_MSO3abc	NA
SRB_MTAN	NA
SRB_MTHFC	1.00788
SRB_MTHFD2	1.00788
SRB_MTHGXLDH	NA
SRB_MTHPTGHM	NA
SRB_MUCCYCI	NA
SRB_NACt2r	NA
SRB_NADH10	NA
SRB_NADH9	2
SRB_NADK	2
SRB_NADK2	-2
SRB_NADN	NA
SRB_NADS1	NA
SRB_NADS2	NA
SRB_NAPRT	NA
SRB_NCAMabc	1.00788
SRB_NDPK1	NA
SRB_NDPK2	2
SRB_NDPK3	NA
SRB_NDPK4	-2
SRB_NDPK5	2
SRB_NDPK6	NA
SRB_NDPK7	2
SRB_NDPK8	2
SRB_NDPK9	2
SRB_NH4tb	1.84284
SRB_NMNAT	1.00788
SRB_NMNPH	NA
SRB_NMNS	1.00788
SRB_NNAM	NA
SRB_NNATr	NA
SRB_NNDPR	NA
SRB_NO2t2r	NA
SRB_NO3R1	NA
SRB_NO3R2	NA
SRB_NO3abc	NA
SRB_NO3t2	NA
SRB_NOPHMO	NA
SRB_NP1_r	NA
SRB_NT5C	NA
SRB_NTD1	NA
SRB_NTD10	-2
SRB_NTD11	NA
SRB_NTD2	NA
SRB_NTD3	NA
SRB_NTD4	NA
SRB_NTD5	NA
SRB_NTD5_a	NA
SRB_NTD6	NA
SRB_NTD7	NA
SRB_NTD8	NA
SRB_NTD9	NA
SRB_NTPP7	NA
SRB_NTRARx	NA
SRB_NTRARy	NA
SRB_NTRIR2x	NA
SRB_NTRIR2y	NA
SRB_O2t	-0.0738129
SRB_OAACLi	2
SRB_OAASr	NA
SRB_OCBT	NA
SRB_OCDCAt2	NA
SRB_OCDCEAtr	NA
SRB_OHPBAT	NA
SRB_OHPHM	NA
SRB_OIVD1r	NA
SRB_OIVD2	1.00788
SRB_OIVD3	NA
SRB_OMBZLM	NA
SRB_OMCDC	1.00788
SRB_OMMBLHX3	NA
SRB_OMPDC	1.00788
SRB_OMPHHX3	NA
SRB_OPHBDC	NA
SRB_OPHHX	NA
SRB_OPHHX3	NA
SRB_ORNDC	NA
SRB_ORNTA	NA
SRB_ORNTAC	1.00788
SRB_ORNt2r	NA
SRB_OROTPT	1.00788
SRB_OXOAEL	NA
SRB_P1CM	NA
SRB_P5CD	-4.9039
SRB_P5CRyr	-4.9039
SRB_PAAI17P	NA
SRB_PACCOAL	NA
SRB_PACCOAL2r	NA
SRB_PACTH	NA
SRB_PACt2r	NA
SRB_PAI17P	NA
SRB_PANTS	NA
SRB_PAPA180	NA
SRB_PAPPT3	1.00788
SRB_PCAB	NA
SRB_PDE1	NA
SRB_PDHa	NA
SRB_PDHbr	NA
SRB_PDHc	NA
SRB_PDX5PO	NA
SRB_PDX5PO2	NA
SRB_PDX5PS	NA
SRB_PDX5PSYN	NA
SRB_PEPCK	-2
SRB_PEPGLY	1.00788
SRB_PERD	NA
SRB_PFK	NA
SRB_PGAMT	1.00788
SRB_PGCDr	1.00788
SRB_PGI	1.00788
SRB_PGK	-2
SRB_PGM	-1.20078
SRB_PGMT	1.00788
SRB_PGPGT	NA
SRB_PGPP120	NA
SRB_PGPP140	NA
SRB_PGPP141	NA
SRB_PGPP160	NA
SRB_PGPP161	NA
SRB_PGPP180	NA
SRB_PGPP181	NA
SRB_PGPPAI15	NA
SRB_PGPPAI17	NA
SRB_PGPPI14	NA
SRB_PGPPI15	NA
SRB_PGPPI16	NA
SRB_PGPPI17	NA
SRB_PGSA120	NA
SRB_PGSA140	NA
SRB_PGSA141	NA
SRB_PGSA160	NA
SRB_PGSA161	NA
SRB_PGSA180	NA
SRB_PGSA181	NA
SRB_PGSAAI15	NA
SRB_PGSAAI17	NA
SRB_PGSAI14	NA
SRB_PGSAI15	NA
SRB_PGSAI16	NA
SRB_PGSAI17	NA
SRB_PHACOAO	NA
SRB_PHETA1	1.00788
SRB_PHEt2r	NA
SRB_PHPYRt2r	NA
SRB_PHTHRDH	NA
SRB_PHYCBOXL	NA
SRB_PIabc	NA
SRB_PIt6b	1.00788
SRB_PIt7ir	NA
SRB_PMANM	1.00788
SRB_PMDPHT	1.00788
SRB_PMPK	NA
SRB_PMTCOATA	1.00788
SRB_PNP	NA
SRB_PNTK	NA
SRB_PPA	0.352133
SRB_PPAKr	NA
SRB_PPAt2	NA
SRB_PPAt2r	NA
SRB_PPBNGS	NA
SRB_PPC	NA
SRB_PPCDC	NA
SRB_PPIt2e	NA
SRB_PPM	-2
SRB_PPNCL3	NA
SRB_PPND	-2
SRB_PPND2	2
SRB_PPNDH	1.00788
SRB_PPOR	NA
SRB_PPPGO3	NA
SRB_PPS	NA
SRB_PRAGS	NA
SRB_PRAI	NA
SRB_PRAIS	NA
SRB_PRAMPC	1.00788
SRB_PRASCSi	NA
SRB_PRATPP	1.00788
SRB_PRDX	NA
SRB_PREN	NA
SRB_PRFGS	NA
SRB_PRMICI	1.00788
SRB_PROD3	NA
SRB_PRODTHLOX	NA
SRB_PROLR	NA
SRB_PROPAT4te	-4.65766
SRB_PROt2	NA
SRB_PROt4	NA
SRB_PRPPS	0.698192
SRB_PSCVT	1.00788
SRB_PSD120	NA
SRB_PSD140	NA
SRB_PSD141	NA
SRB_PSD160	NA
SRB_PSD161	NA
SRB_PSD180	NA
SRB_PSD181	NA
SRB_PSDAI15	NA
SRB_PSDAI17	NA
SRB_PSDI14	NA
SRB_PSDI15	NA
SRB_PSDI16	NA
SRB_PSDI17	NA
SRB_PSERT	1.00788
SRB_PSP_L	1.00788
SRB_PSSA120	NA
SRB_PSSA140	NA
SRB_PSSA141	NA
SRB_PSSA160	NA
SRB_PSSA161	NA
SRB_PSSA180	NA
SRB_PSSA181	NA
SRB_PSSAAI15	NA
SRB_PSSAAI17	NA
SRB_PSSAI14	NA
SRB_PSSAI15	NA
SRB_PSSAI16	NA
SRB_PSSAI17	NA
SRB_PTA2	NA
SRB_PTAr	0.641592
SRB_PTPAT	NA
SRB_PTRCt2r	NA
SRB_PUNP1	NA
SRB_PUNP2	NA
SRB_PUNP3	-2
SRB_PUNP4	NA
SRB_PUNP5	NA
SRB_PUNP6	NA
SRB_PUNP7	NA
SRB_PUTA3	NA
SRB_PYAM5POr	NA
SRB_PYDAMK	NA
SRB_PYDAMabc	NA
SRB_PYDXK	NA
SRB_PYDXNK	NA
SRB_PYDXNabc	1.00788
SRB_PYDXabc	NA
SRB_PYK	NA
SRB_PYRCT	NA
SRB_PYRDC	1.00788
SRB_Q8abc	NA
SRB_QULNS	NA
SRB_RADH	NA
SRB_RB5PE	NA
SRB_RBFK	1.00788
SRB_RBFSa	1.00788
SRB_RBFSb	1.00788
SRB_RBK	NA
SRB_RBK_D	NA
SRB_RDH1	NA
SRB_RHAT1	NA
SRB_RHCCE	NA
SRB_RNDR1	1.00788
SRB_RNDR2	1.00788
SRB_RNDR3	1.00788
SRB_RNDR4	1.00788
SRB_RPE	1.00788
SRB_RPI	1.00788
SRB_S7PIr	NA
SRB_SADH	NA
SRB_SADT	0.34217
SRB_SADT2	NA
SRB_SALCACD	NA
SRB_SALCpts	NA
SRB_SBTDOX	NA
SRB_SBTpts	NA
SRB_SERATi	NA
SRB_SERD_D	NA
SRB_SERt2r	NA
SRB_SGAT	NA
SRB_SGDS	NA
SRB_SGSAD	NA
SRB_SHCHD2	NA
SRB_SHCHF	NA
SRB_SHEMEabc	NA
SRB_SHK3Dr	1.00788
SRB_SHKK	1.00788
SRB_SNCOAT	NA
SRB_SO4t2	0.34217
SRB_SOTA	NA
SRB_SPMS	NA
SRB_SRTNt2	NA
SRB_STCOATA	NA
SRB_SUCCITRDSs	NA
SRB_SUCCt	NA
SRB_SUCCt2_2	NA
SRB_SUCD1	NA
SRB_SUCDimq	2
SRB_SUCOAS	NA
SRB_SUCORNTC	NA
SRB_SUCpts	NA
SRB_SULFACabc	NA
SRB_SULR	NA
SRB_SULabc	NA
SRB_TALA	1.00788
SRB_TAUDO	NA
SRB_TAURabc	NA
SRB_TDCOATA	1.00788
SRB_TDG3PACT	NA
SRB_TDPDRE	1.00788
SRB_TDPDRRr	1.00788
SRB_TDPGDH	1.00788
SRB_TDSK	NA
SRB_TECA2S140	NA
SRB_TECA2S160	NA
SRB_TECA2S180	NA
SRB_TECA2SAI15	NA
SRB_TECA2SAI17	NA
SRB_TECA2SI14	NA
SRB_TECA2SI15	NA
SRB_TECA2SI16	NA
SRB_TECA2SI17	NA
SRB_TFMO2	NA
SRB_THD1	0.243167
SRB_THD2	NA
SRB_THDPS	NA
SRB_THIORDXi	NA
SRB_THMDt2r	NA
SRB_THMPPC	1.00788
SRB_THMt3	NA
SRB_THRD_L	1.00788
SRB_THRS	1.00788
SRB_THRt2r	NA
SRB_THZPSN	NA
SRB_TKT1	1.00788
SRB_TKT2	1.00788
SRB_TMDK1	NA
SRB_TMDK2	NA
SRB_TMDS	1.00788
SRB_TMK	NA
SRB_TMN	NA
SRB_TMPK	NA
SRB_TMPPP	NA
SRB_TPI	2
SRB_TRDOXOX	NA
SRB_TRDRr	1.00788
SRB_TRE6PP	NA
SRB_TRE6PS	NA
SRB_TREpts	NA
SRB_TRIOK	3.74808
SRB_TRPS1	NA
SRB_TRPS2	NA
SRB_TRPS3	NA
SRB_TRPTA	NA
SRB_TRPt2r	NA
SRB_TRSARr	NA
SRB_TRSARry	NA
SRB_TRYPTAt2	NA
SRB_TSULST	NA
SRB_TSULabc	NA
SRB_TTDCAt2	NA
SRB_TYMt2r	NA
SRB_TYRCBOX	NA
SRB_TYRTA	1.00788
SRB_TYRt2r	NA
SRB_U23GAAT	NA
SRB_UAAGDS	1.00788
SRB_UAG2E	NA
SRB_UAG2EMA	NA
SRB_UAG4E	1.00788
SRB_UAGAAT	NA
SRB_UAGCVT_r	1.00788
SRB_UAGDP	1.00788
SRB_UAGPT3	1.00788
SRB_UAMAGS	1.00788
SRB_UAMAS	1.00788
SRB_UAPGR	1.00788
SRB_UDCPDP	1.00788
SRB_UDCPDPS	NA
SRB_UDPG4E	1.00788
SRB_UDPGDr	NA
SRB_UGLYCH	NA
SRB_UGMDDS	1.00788
SRB_UHGADA	NA
SRB_UMPK	1.00788
SRB_UP4GH	NA
SRB_UPP3MT	NA
SRB_UPP3MT3	NA
SRB_UPP3S	NA
SRB_UPPDC1	NA
SRB_UPPRT	NA
SRB_URAt2	NA
SRB_URCN	NA
SRB_URDGLYAH	NA
SRB_UREA	NA
SRB_URIDK3	NA
SRB_URIK1	NA
SRB_URIt2r	NA
SRB_USHD	NA
SRB_UTPATPT	2
SRB_VALTA	1.00788
SRB_VALt2r	NA
SRB_XANt2	NA
SRB_XPPT	NA
SRB_XYLI1	NA
SRB_YUMPS	NA
SRB_ZN2t4	NA
SRB_ZNabc	NA
SRB_r0010	NA
SRB_r0060	NA
SRB_r0082	NA
SRB_r0120	NA
SRB_r0127	NA
SRB_r0163c	NA
SRB_r0220	NA
SRB_r0318i	NA
SRB_r0339	NA
SRB_r0345	NA
SRB_r0392	1.26413
SRB_r0422	NA
SRB_r0502	NA
SRB_r0556ci	NA
SRB_r0570	NA
SRB_r0671	NA
SRB_r0708	NA
SRB_r0739	NA
SRB_r0775	NA
SRB_r0777	NA
SRB_r0792	1.00788
SRB_r1384	-2
SRB_r1667	NA
SRB_r2137	NA
SRB_IEX_12dgr180[u]tr	NA
SRB_IEX_26dap__M[u]tr	NA
SRB_IEX_2dmmq8[u]tr	NA
SRB_IEX_2hyoxplac[u]tr	NA
SRB_IEX_2obut[u]tr	NA
SRB_IEX_34dhphe[u]tr	NA
SRB_IEX_3mop[u]tr	NA
SRB_IEX_4abz[u]tr	NA
SRB_IEX_4hoxpacd[u]tr	NA
SRB_IEX_4hphac[u]tr	NA
SRB_IEX_HC00250[u]tr	0.341788
SRB_IEX_HC00319[u]tr	NA
SRB_IEX_HC01161[u]tr	1.00788
SRB_IEX_HC01501[u]tr	NA
SRB_IEX_HC02172[u]tr	NA
SRB_IEX_L_alagly[u]tr	NA
SRB_IEX_Lcyst[u]tr	NA
SRB_IEX_Lkynr[u]tr	NA
SRB_IEX_M02447[u]tr	NA
SRB_IEX_ac[u]tr	0.642532
SRB_IEX_acac[u]tr	NA
SRB_IEX_acgam[u]tr	NA
SRB_IEX_acoa[u]tr	1.00788
SRB_IEX_adn[u]tr	NA
SRB_IEX_adocbl[u]tr	NA
SRB_IEX_ala_L_Thr__L[u]tr	NA
SRB_IEX_ala_L_asp__L[u]tr	NA
SRB_IEX_ala_L_gln__L[u]tr	NA
SRB_IEX_ala_L_glu__L[u]tr	NA
SRB_IEX_ala_L_leu__L[u]tr	NA
SRB_IEX_ala__D[u]tr	0.2273
SRB_IEX_ala__L[u]tr	NA
SRB_IEX_alltn[u]tr	NA
SRB_IEX_arg__L[u]tr	NA
SRB_IEX_asn__L[u]tr	NA
SRB_IEX_asp__L[u]tr	NA
SRB_IEX_bhb[u]tr	NA
SRB_IEX_but[u]tr	0.64335
SRB_IEX_butso3[u]tr	NA
SRB_IEX_ca2[u]tr	NA
SRB_IEX_cbl1[u]tr	NA
SRB_IEX_cbl2[u]tr	NA
SRB_IEX_cd2[u]tr	NA
SRB_IEX_cgly[u]tr	NA
SRB_IEX_chol[u]tr	NA
SRB_IEX_chor[u]tr	NA
SRB_IEX_cit[u]tr	NA
SRB_IEX_cl[u]tr	NA
SRB_IEX_co2[u]tr	1.37044
SRB_IEX_coa[u]tr	1.00788
SRB_IEX_cobalt2[u]tr	NA
SRB_IEX_cpd00028[u]tr	NA
SRB_IEX_cpd00082[u]tr	2
SRB_IEX_cpd00430[u]tr	NA
SRB_IEX_cpd00490[u]tr	NA
SRB_IEX_cpd00609[u]tr	NA
SRB_IEX_cpd03696[u]tr	NA
SRB_IEX_cpd03724[u]tr	NA
SRB_IEX_cpd11575[u]tr	NA
SRB_IEX_cpd11584[u]tr	NA
SRB_IEX_cpd11589[u]tr	NA
SRB_IEX_cpd15603[u]tr	NA
SRB_IEX_cpd15604[u]tr	NA
SRB_IEX_cpd15605[u]tr	NA
SRB_IEX_cpd15606[u]tr	NA
SRB_IEX_csn[u]tr	NA
SRB_IEX_cu2[u]tr	NA
SRB_IEX_cynt[u]tr	NA
SRB_IEX_cys__L[u]tr	NA
SRB_IEX_cytd[u]tr	NA
SRB_IEX_dad_2[u]tr	NA
SRB_IEX_dopa[u]tr	NA
SRB_IEX_eths[u]tr	NA
SRB_IEX_fa[u]tr	1.00788
SRB_IEX_fe2[u]tr	NA
SRB_IEX_fe3[u]tr	NA
SRB_IEX_for[u]tr	1.00788
SRB_IEX_fum[u]tr	1.31536
SRB_IEX_galct_D[u]tr	NA
SRB_IEX_galctn__D[u]tr	NA
SRB_IEX_galt[u]tr	NA
SRB_IEX_gam[u]tr	1.00788
SRB_IEX_gcald[u]tr	1.31536
SRB_IEX_glc__D[u]tr	1.00788
SRB_IEX_gln__L[u]tr	NA
SRB_IEX_glu__L[u]tr	-2
SRB_IEX_gly[u]tr	NA
SRB_IEX_gly_asn__L[u]tr	NA
SRB_IEX_gly_gln__L[u]tr	NA
SRB_IEX_gly_glu__L[u]tr	NA
SRB_IEX_gly_met__L[u]tr	NA
SRB_IEX_gly_pro__L[u]tr	NA
SRB_IEX_glyb[u]tr	NA
SRB_IEX_glyc[u]tr	NA
SRB_IEX_glyclt[u]tr	NA
SRB_IEX_gthrd[u]tr	NA
SRB_IEX_gua[u]tr	NA
SRB_IEX_h2o[u]tr	-1.35005
SRB_IEX_h[u]tr	NA
SRB_IEX_hdca[u]tr	NA
SRB_IEX_hexs[u]tr	NA
SRB_IEX_his__L[u]tr	NA
SRB_IEX_hista[u]tr	NA
SRB_IEX_hxan[u]tr	1.00788
SRB_IEX_ile__L[u]tr	NA
SRB_IEX_ins[u]tr	NA
SRB_IEX_isetac[u]tr	NA
SRB_IEX_k[u]tr	NA
SRB_IEX_lac__D[u]tr	NA
SRB_IEX_lac__L[u]tr	NA
SRB_IEX_leu__L[u]tr	NA
SRB_IEX_lys__L[u]tr	1.00788
SRB_IEX_mal__L[u]tr	NA
SRB_IEX_malt[u]tr	NA
SRB_IEX_malttr[u]tr	NA
SRB_IEX_man[u]tr	1.00788
SRB_IEX_met_L_ala__L[u]tr	NA
SRB_IEX_met__D[u]tr	NA
SRB_IEX_met__L[u]tr	NA
SRB_IEX_metox[u]tr	NA
SRB_IEX_metox__R[u]tr	NA
SRB_IEX_mg2[u]tr	NA
SRB_IEX_mn2[u]tr	NA
SRB_IEX_mnl[u]tr	NA
SRB_IEX_mqn8[u]tr	1.00788
SRB_IEX_mso3[u]tr	NA
SRB_IEX_na1[u]tr	NA
SRB_IEX_nac[u]tr	NA
SRB_IEX_ncam[u]tr	1.00788
SRB_IEX_nh3[u]tr	1.84284
SRB_IEX_no2[u]tr	NA
SRB_IEX_no3[u]tr	NA
SRB_IEX_o2[u]tr	-0.0738129
SRB_IEX_ocdca[u]tr	NA
SRB_IEX_ocdcea[u]tr	NA
SRB_IEX_orn[u]tr	NA
SRB_IEX_phe__L[u]tr	NA
SRB_IEX_phpyr[u]tr	NA
SRB_IEX_pi[u]tr	1.00788
SRB_IEX_ppa[u]tr	NA
SRB_IEX_ppi[u]tr	NA
SRB_IEX_pro__L[u]tr	-4.65766
SRB_IEX_ptrc[u]tr	NA
SRB_IEX_pydam[u]tr	NA
SRB_IEX_pydx[u]tr	NA
SRB_IEX_pydxn[u]tr	1.00788
SRB_IEX_q8[u]tr	NA
SRB_IEX_salcn[u]tr	NA
SRB_IEX_sbt__D[u]tr	NA
SRB_IEX_ser__D[u]tr	NA
SRB_IEX_ser__L[u]tr	NA
SRB_IEX_sheme[u]tr	NA
SRB_IEX_so4[u]tr	0.34217
SRB_IEX_srtn[u]tr	NA
SRB_IEX_succ[u]tr	NA
SRB_IEX_sucr[u]tr	NA
SRB_IEX_sula[u]tr	NA
SRB_IEX_taur[u]tr	NA
SRB_IEX_thm[u]tr	NA
SRB_IEX_thr__L[u]tr	NA
SRB_IEX_thymd[u]tr	NA
SRB_IEX_tre[u]tr	NA
SRB_IEX_trp__L[u]tr	NA
SRB_IEX_trypta[u]tr	NA
SRB_IEX_ttdca[u]tr	NA
SRB_IEX_tym[u]tr	NA
SRB_IEX_tyr__L[u]tr	NA
SRB_IEX_ura[u]tr	NA
SRB_IEX_uri[u]tr	NA
SRB_IEX_val__L[u]tr	NA
SRB_IEX_xan[u]tr	NA
SRB_R00885	1.00788
SRB_R00772	1.00788
SRB_baumanii_model_1	1.00788
SRB_baumanii_model_2	1.00788
SRB_baumanii_model_3	1.00788
SRB_baumanii_model_4	1.00788
SRB_baumanii_model_5	1.00788
SRB_baumanii_model_6	1.00788
SRB_baumanii_model_7	1.00788
SRB_baumanii_model_8	1.00788
SRB_baumanii_model_9	1.00788
SRB_baumanii_model_10	1.00788
SRB_baumanii_model_11	1.00788
SRB_R00851	1.00788
SRB_R02241	1.00788
SRB_R01799	1.00788
SRB_R01801	1.00788
SRB_R02029	1.00788
SRB_ClsC	1.00788
SRB_R01800	1.00788
SRB_R02055	1.00788
SRB_R02054	1.00788
SRB_protein_biosynthesis	1.00788
SRB_DNA_biosynthesis	1.00788
SRB_RNA__biosynthesis	1.00788
SRB_Lipid_biosynthesis	1.00788
SRB_Phospholipid_biosynthesis	1.00788
SRB_LPS_biosynthesis	1.00788
SRB_CARB_biosynthesis	1.00788
SRB_Solublepool_biosynthesis	1.00788
SRB_biomass_ac_biosynthesis	1.00788
SRB_Hdr-Flx	0.446158
SRB_FDH_p	NA
SRB_hase_p	NA
SRB_NfnAB	NA
SRB_QMO_Aps	0.34217
SRB_DsrAB	0.34217
SRB_DsrMJKOP	0.161832
SRB_Tmx	NA
SRB_R00700	2.71193
SRB_NGAM	NA
SRB_TR_CoA	1.00788
SRB_TR_ACP	1.00788
SRB_TR_ACoA	1.00788
SRB_TR_FA	1.00788
SRB_h2_tr	2.71193
SRB_IEX_h2[u]tr	2.71193
SRB_h	NA
SRB_hex	0.341788
MET_R_rxn02201_c0	NA
MET_R_rxn00390_c0	NA
MET_R_rxn00364_c0	1.3148
MET_R_rxn01673_c0	NA
MET_R_rxn00642_c0	NA
MET_R_rxn00973_c0	-2.83795
MET_R_rxn02000_c0	NA
MET_R_rxn04271_c0	NA
MET_R_rxn12637_c0	NA
MET_R_rxn01219_c0	NA
MET_R_rxn00519_c0	NA
MET_R_rxn00258_c0	NA
MET_R_rxn00800_c0	1.31536
MET_R_rxn09177_c0	-2
MET_R_rxn00211_c0	NA
MET_R_rxn00192_c0	NA
MET_R_rxn01547_c0	NA
MET_R_rxn02320_c0	1.31536
MET_R_rxn01486_c0	-2
MET_R_rxn00898_c0	1.31536
MET_R_rxn05040_c0	1.31536
MET_R_rxn01636_c0	-3.53356
MET_R_rxn05235_c0	NA
MET_R_rxn02090_c0	NA
MET_R_rxn02988_c0	1.31536
MET_R_rxn00678_c0	NA
MET_R_rxn03667_c0	NA
MET_R_rxn00001_c0	1.31536
MET_R_rxn06297_c0	NA
MET_R_rxn00710_c0	1.31536
MET_R_rxn01114_c0	-2
MET_R_rxn04114_c0	NA
MET_R_rxn02305_c0	NA
MET_R_rxn00470_c0	1.31536
MET_R_rxn11944_c0	NA
MET_R_rxn00717_c0	NA
MET_R_rxn01682_c0	1.31536
MET_R_rxn11940_c0	NA
MET_R_rxn01604_c0	NA
MET_R_rxn12846_c0	NA
MET_R_rxn00337_c0	0.27112
MET_R_rxn05221_c0	-4.65766
MET_R_rxn05142_c0	NA
MET_R_rxn00416_c0	1.31536
MET_R_rxn10147_c0	NA
MET_R_rxn12512_c0	2
MET_R_rxn08669_c0	NA
MET_R_rxn00902_c0	1.31536
MET_R_rxn06672_c0	NA
MET_R_rxn01739_c0	1.31536
MET_R_rxn01268_c0	NA
MET_R_rxn00641_c0	NA
MET_R_rxn00361_c0	NA
MET_R_rxn01974_c0	0.0574165
MET_R_rxn00762_c0	NA
MET_R_rxn08971_c0	NA
MET_R_rxn04384_c0	1.31536
MET_R_rxn00060_c0	1.31536
MET_R_rxn09198_c0	NA
MET_R_rxn00100_c0	1.31536
MET_R_rxn08976_c0	NA
MET_R_rxn05319_c0	0.144037
MET_R_rxn00881_c0	1.31536
MET_R_rxn00292_c0	NA
MET_R_rxn02264_c0	1.31536
MET_R_rxn09202_c0	NA
MET_R_rxn02687_c0	NA
MET_R_rxn00097_c0	-2
MET_R_rxn01217_c0	NA
MET_R_rxn07670_c0	NA
MET_R_rxn10481_c0	NA
MET_R_rxn00692_c0	2
MET_R_rxn00802_c0	1.31536
MET_R_rxn00926_c0	NA
MET_R_rxn01997_c0	NA
MET_R_rxn08521_c0	NA
MET_R_rxn06194_c0	NA
MET_R_rxn00345_c0	NA
MET_R_rxn01362_c0	1.31536
MET_R_rxn03174_c0	NA
MET_R_rxn05161_c0	NA
MET_R_rxn00549_c0	NA
MET_R_rxn04779_c0	NA
MET_R_rxn07875_c0	NA
MET_R_rxn01022_c0	NA
MET_R_rxn00506_c0	1.31536
MET_R_rxn02113_c0	NA
MET_R_rxn10060_c0	NA
MET_R_rxn00727_c0	2
MET_R_rxn02268_c0	NA
MET_R_rxn00305_c0	-0.63415
MET_R_rxn07312_c0	NA
MET_R_rxn02159_c0	1.31536
MET_R_rxn05466_c0	-0.367985
MET_R_rxn00300_c0	1.31536
MET_R_rxn05234_c0	1.31536
MET_R_rxn01157_c0	NA
MET_R_rxn05938_c0	-0.62783
MET_R_rxn03419_c0	NA
MET_R_rxn11610_c0	NA
MET_R_rxn04781_c0	NA
MET_R_rxn02975_c0	NA
MET_R_rxn00471_c0	-4.16025
MET_R_rxn00798_c0	-2
MET_R_rxn00907_c0	1.31536
MET_R_rxn07721_c0	NA
MET_R_rxn12847_c0	NA
MET_R_rxn05345_c0	NA
MET_R_rxn01465_c0	1.31536
MET_R_rxn03052_c0	1.31536
MET_R_rxn05145_c0	NA
MET_R_rxn01301_c0	NA
MET_R_rxn01643_c0	0.27112
MET_R_rxn00295_c0	NA
MET_R_rxn00707_c0	NA
MET_R_rxn06937_c0	1.31536
MET_R_rxn01269_c0	1.31536
MET_R_rxn00747_c0	2
MET_R_rxn00830_c0	1.31536
MET_R_rxn00029_c0	1.31536
MET_R_rxn00609_c0	1.31536
MET_R_rxn07734_c0	NA
MET_R_rxn12646_c0	NA
MET_R_rxn02175_c0	1.31536
MET_R_rxn02835_c0	1.31536
MET_R_rxn04385_c0	1.31536
MET_R_rxn01675_c0	NA
MET_R_rxn01575_c0	1.31536
MET_R_rxn01454_c0	NA
MET_R_rxn05150_c0	NA
MET_R_rxn03080_c0	1.31536
MET_R_rxn10237_c0	NA
MET_R_rxn12644_c0	NA
MET_R_rxn00147_c0	2
MET_R_rxn00737_c0	1.31536
MET_R_rxn04723_c0	NA
MET_R_rxn00213_c0	NA
MET_R_rxn01740_c0	1.31536
MET_R_rxn00190_c0	2
MET_R_rxn00927_c0	1.31536
MET_R_rxn04043_c0	-2
MET_R_rxn00139_c0	1.31536
MET_R_rxn00790_c0	1.31536
MET_R_rxn00237_c0	-0.514913
MET_R_rxn03540_c0	NA
MET_R_rxn03175_c0	1.31536
MET_R_rxn03421_c0	NA
MET_R_rxn10227_c0	NA
MET_R_rxn09210_c0	NA
MET_R_rxn01717_c0	NA
MET_R_rxn00182_c0	NA
MET_R_rxn00532_c0	NA
MET_R_rxn07622_c0	NA
MET_R_rxn12844_c0	NA
MET_R_rxn06905_c0	NA
MET_R_rxn00484_c0	NA
MET_R_rxn00405_c0	NA
MET_R_rxn00299_c0	1.31536
MET_R_rxn04737_c0	NA
MET_R_rxn10180_c0	1.31536
MET_R_rxn03921_c0	NA
MET_R_rxn00904_c0	-1.4289
MET_R_rxn02484_c0	NA
MET_R_rxn00013_c0	NA
MET_R_rxn03618_c0	NA
MET_R_rxn12639_c0	NA
MET_R_rxn01000_c0	1.31536
MET_R_rxn01462_c0	NA
MET_R_rxn00705_c0	NA
MET_R_rxn00321_c0	NA
MET_R_rxn09197_c0	NA
MET_R_rxn01100_c0	2
MET_R_rxn00838_c0	1.31536
MET_R_rxn03085_c0	NA
MET_R_rxn12634_c0	NA
MET_R_rxn01255_c0	1.31536
MET_R_rxn04727_c0	NA
MET_R_rxn03126_c0	0.910626
MET_R_rxn00214_c0	NA
MET_R_rxn01211_c0	1.31536
MET_R_rxn00109_c0	NA
MET_R_rxn00527_c0	1.31536
MET_R_rxn05119_c0	NA
MET_R_rxn04270_c0	NA
MET_R_rxn10236_c0	NA
MET_R_rxn09201_c0	NA
MET_R_rxn10122_c0	NA
MET_R_rxn00187_c0	NA
MET_R_rxn00376_c0	NA
MET_R_rxn02431_c0	NA
MET_R_rxn05734_c0	NA
MET_R_rxn00772_c0	2
MET_R_rxn03135_c0	1.31536
MET_R_rxn01135_c0	NA
MET_R_rxn00474_c0	1.31536
MET_R_rxn03843_c0	NA
MET_R_rxn01116_c0	NA
MET_R_rxn02182_c0	NA
MET_R_rxn02811_c0	1.31536
MET_R_rxn03062_c0	1.31536
MET_R_rxn00863_c0	1.31536
MET_R_rxn01270_c0	NA
MET_R_rxn00751_c0	NA
MET_R_rxn00908_c0	-2
MET_R_rxn05515_c0	NA
MET_R_rxn00018_c0	2
MET_R_rxn02402_c0	1.31536
MET_R_rxn01607_c0	1.31536
MET_R_rxn12845_c0	NA
MET_R_rxn01303_c0	NA
MET_R_rxn00113_c0	NA
MET_R_rxn00497_c0	NA
MET_R_rxn00297_c0	NA
MET_R_rxn02131_c0	NA
MET_R_rxn01678_c0	1.31536
MET_R_rxn00832_c0	1.31536
MET_R_rxn01106_c0	-0.52613
MET_R_rxn12640_c0	NA
MET_R_rxn02418_c0	NA
MET_R_rxn06304_c0	NA
MET_R_rxn00412_c0	2
MET_R_rxn02339_c0	NA
MET_R_rxn00650_c0	NA
MET_R_rxn03167_c0	1.31536
MET_R_rxn02737_c0	NA
MET_R_rxn00515_c0	NA
MET_R_rxn03005_c0	NA
MET_R_rxn03437_c0	1.31536
MET_R_rxn01353_c0	NA
MET_R_rxn10235_c0	NA
MET_R_rxn12633_c0	NA
MET_R_rxn00313_c0	0.0574165
MET_R_rxn00735_c0	NA
MET_R_rxn10571_c0	NA
MET_R_rxn00505_c0	-2.83795
MET_R_rxn03842_c0	NA
MET_R_rxn02895_c0	1.31536
MET_R_rxn00189_c0	NA
MET_R_rxn02508_c0	1.31536
MET_R_rxn00428_c0	NA
MET_R_rxn00420_c0	-2
MET_R_rxn01500_c0	1.31536
MET_R_rxn06205_c0	NA
MET_R_rxn04045_c0	1.31536
MET_R_rxn05005_c0	1.31536
MET_R_rxn00048_c0	1.31536
MET_R_rxn07876_c0	NA
MET_R_rxn09200_c0	NA
MET_R_rxn00726_c0	-2
MET_R_rxn02155_c0	1.31536
MET_R_rxn02475_c0	1.31536
MET_R_rxn02614_c0	NA
MET_R_rxn11942_c0	NA
MET_R_rxn03108_c0	NA
MET_R_rxn07449_c0	1.31536
MET_R_rxn01018_c0	1.31536
MET_R_rxn05236_c0	1.31536
MET_R_rxn02789_c0	1.31536
MET_R_rxn03666_c0	NA
MET_R_rxn00410_c0	-2
MET_R_rxn03063_c0	NA
MET_R_rxn12510_c0	1.31536
MET_R_rxn04780_c0	NA
MET_R_rxn00414_c0	NA
MET_R_rxn00529_c0	NA
MET_R_rxn03970_c0	NA
MET_R_rxn00011_c0	NA
MET_R_rxn01986_c0	NA
MET_R_rxn02200_c0	NA
MET_R_rxn01069_c0	NA
MET_R_rxn05528_c0	NA
MET_R_rxn00791_c0	1.31536
MET_R_rxn00065_c0	NA
MET_R_rxn08975_c0	NA
MET_R_rxn00105_c0	NA
MET_R_rxn00230_c0	NA
MET_R_rxn03486_c0	NA
MET_R_rxn07609_c0	NA
MET_R_rxn01987_c0	NA
MET_R_rxn03538_c0	NA
MET_R_rxn02834_c0	1.31536
MET_R_rxn01213_c0	1.31536
MET_R_rxn00459_c0	-0.52613
MET_R_rxn00770_c0	1.31536
MET_R_rxn05195_c0	-2
MET_R_rxn10234_c0	NA
MET_R_rxn05059_c0	1.31536
MET_R_rxn04238_c0	NA
MET_R_rxn01366_c0	NA
MET_R_rxn01208_c0	1.31536
MET_R_rxn05618_c0	NA
MET_R_rxn10474_c0	1.31536
MET_R_rxn00260_c0	0.746909
MET_R_rxn04757_c0	NA
MET_R_rxn10473_c0	NA
MET_R_rxn00181_c0	NA
MET_R_rxn03147_c0	1.31536
MET_R_rxn03136_c0	1.31536
MET_R_rxn02937_c0	1.31536
MET_R_rxn01652_c0	NA
MET_R_rxn03541_c0	1.31536
MET_R_rxn03137_c0	1.31536
MET_R_rxn01517_c0	1.31536
MET_R_rxn10226_c0	NA
MET_R_rxn05006_c0	1.31536
MET_R_rxn06874_c0	NA
MET_R_rxn02107_c0	NA
MET_R_rxn01512_c0	1.31536
MET_R_rxn01257_c0	NA
MET_R_rxn00903_c0	-1.45692
MET_R_rxn01648_c0	NA
MET_R_rxn01216_c0	NA
MET_R_rxn02213_c0	1.31536
MET_R_rxn03365_c0	NA
MET_R_rxn01127_c0	NA
MET_R_rxn03114_c0	NA
MET_R_rxn00743_c0	NA
MET_R_rxn05189_c0	NA
MET_R_rxn12642_c0	NA
MET_R_rxn05313_c0	1.31536
MET_R_rxn06306_c0	NA
MET_R_rxn07673_c0	NA
MET_R_rxn05117_c0	1.31536
MET_R_rxn02045_c0	NA
MET_R_rxn11941_c0	NA
MET_R_rxn01356_c0	NA
MET_R_rxn01101_c0	-2
MET_R_rxn00355_c0	NA
MET_R_rxn03084_c0	1.31536
MET_R_rxn10233_c0	NA
MET_R_rxn02310_c0	NA
MET_R_rxn12635_c0	NA
MET_R_rxn03127_c0	0.910626
MET_R_rxn00806_c0	1.31536
MET_R_rxn09449_c0	NA
MET_R_rxn05616_c0	NA
MET_R_rxn01790_c0	NA
MET_R_rxn00077_c0	1.31536
MET_R_rxn01388_c0	NA
MET_R_rxn02391_c0	NA
MET_R_rxn03638_c0	2
MET_R_rxn02897_c0	NA
MET_R_rxn03915_c0	NA
MET_R_rxn03075_c0	NA
MET_R_rxn01368_c0	NA
MET_R_rxn09199_c0	NA
MET_R_rxn00141_c0	1.31536
MET_R_rxn02003_c0	NA
MET_R_rxn07056_c0	NA
MET_R_rxn14294_c0	NA
MET_R_rxn00859_c0	NA
MET_R_rxn00438_c0	NA
MET_R_rxn07346_c0	NA
MET_R_rxn04744_c0	NA
MET_R_rxn02185_c0	1.31536
MET_R_rxn02473_c0	1.31536
MET_R_rxn03665_c0	NA
MET_R_rxn06060_c0	NA
MET_R_rxn01434_c0	1.31536
MET_R_rxn06299_c0	NA
MET_R_rxn00912_c0	-2
MET_R_rxn11938_c0	1.04268
MET_R_rxn05179_c0	NA
MET_R_rxn01602_c0	1.31536
MET_R_rxn07720_c0	NA
MET_R_rxn03020_c0	NA
MET_R_rxn05344_c0	NA
MET_R_rxn00114_c0	1.31536
MET_R_rxn12636_c0	NA
MET_R_rxn11759_c0	NA
MET_R_rxn00085_c0	1.6776
MET_R_rxn00119_c0	1.31536
MET_R_rxn11749_c0	NA
MET_R_rxn03873_c0	NA
MET_R_rxn05468_c0	-0.0749073
MET_R_rxn09345_c0	NA
MET_R_rxn01466_c0	1.31536
MET_R_rxn05187_c0	NA
MET_R_rxn03409_c0	NA
MET_R_rxn00974_c0	NA
MET_R_rxn05740_c0	NA
MET_R_rxn09203_c0	NA
MET_R_rxn04760_c0	NA
MET_R_rxn10199_c0	NA
MET_R_rxn00409_c0	1.3148
MET_R_rxn07885_c0	NA
MET_R_rxn00778_c0	NA
MET_R_rxn00731_c0	NA
MET_R_rxn10052_c0	1.31536
MET_R_rxn07672_c0	NA
MET_R_rxn00193_c0	NA
MET_R_rxn00653_c0	NA
MET_R_rxn00256_c0	-2.83795
MET_R_rxn03644_c0	-2
MET_R_rxn03004_c0	1.31536
MET_R_rxn10232_c0	NA
MET_R_rxn00138_c0	-2
MET_R_rxn00921_c0	NA
MET_R_rxn05168_c0	NA
MET_R_rxn05054_c0	NA
MET_R_rxn03079_c0	NA
MET_R_rxn01799_c0	NA
MET_R_rxn01485_c0	1.31536
MET_R_rxn05206_c0	NA
MET_R_rxn09296_c0	NA
MET_R_rxn00302_c0	NA
MET_R_rxn02465_c0	NA
MET_R_rxn01329_c0	NA
MET_R_rxn02507_c0	1.31536
MET_R_rxn02480_c0	NA
MET_R_rxn01029_c0	NA
MET_R_rxn01964_c0	NA
MET_R_rxn02341_c0	1.31536
MET_R_rxn06591_c0	1.31536
MET_R_rxn01519_c0	NA
MET_R_rxn01014_c0	NA
MET_R_rxn05232_c0	1.31536
MET_R_rxn14293_c0	NA
MET_R_rxn03323_c0	NA
MET_R_rxn01513_c0	1.31536
MET_R_rxn12645_c0	NA
MET_R_rxn01019_c0	1.31536
MET_R_rxn09448_c0	NA
MET_R_rxn05305_c0	-0.0690533
MET_R_rxn00686_c0	1.31536
MET_R_rxn00905_c0	-2
MET_R_rxn03194_c0	1.31536
MET_R_rxn05289_c0	1.31536
MET_R_rxn05467_c0	0.906595
MET_R_rxn00117_c0	1.31536
MET_R_rxn01520_c0	1.31536
MET_R_rxn05736_c0	NA
MET_R_rxn00493_c0	1.31536
MET_R_rxn01834_c0	1.31536
MET_R_rxn00293_c0	2
MET_R_rxn00839_c0	NA
MET_R_rxn05373_c0	NA
MET_R_rxn12663_c0	1.31536
MET_R_rxn05434_c0	NA
MET_R_rxn05375_c0	NA
MET_R_rxn08619_c0	NA
MET_R_rxn09180_c0	NA
MET_R_rxn05443_c0	NA
MET_R_rxn05398_c0	NA
MET_R_rxn01200_c0	NA
MET_R_rxn00172_c0	0.753268
MET_R_rxn05382_c0	NA
MET_R_rxn03511_c0	NA
MET_R_rxn08528_c0	NA
MET_R_rxn05380_c0	NA
MET_R_rxn08019_c0	NA
MET_R_rxn10161_c0	NA
MET_R_rxn00851_c0	NA
MET_R_rxn05381_c0	NA
MET_R_rxn03182_c0	NA
MET_R_rxn08954_c0	NA
MET_R_rxn05390_c0	NA
MET_R_rxn08711_c0	NA
MET_R_rxn05442_c0	NA
MET_R_rxn10206_c0	NA
MET_R_rxn12224_c0	NA
MET_R_rxn10265_c0	NA
MET_R_rxn01151_c0	NA
MET_R_rxn05383_c0	NA
MET_R_rxn05385_c0	NA
MET_R_rxn12225_c0	NA
MET_R_rxn06865_c0	NA
MET_R_rxn05365_c0	NA
MET_R_rxn10336_c0	NA
MET_R_rxn05663_c0	NA
MET_R_rxn05394_c0	NA
MET_R_rxn04139_c0	NA
MET_R_rxn02063_c0	NA
MET_R_rxn03439_c0	NA
MET_R_rxn00966_c0	1.31536
MET_R_rxn05392_c0	NA
MET_R_rxn03536_c0	1.31536
MET_R_rxn03537_c0	1.31536
MET_R_rxn13661_c0	NA
MET_R_rxn10215_c0	NA
MET_R_rxn05384_c0	NA
MET_R_rxn04147_c0	NA
MET_R_rxn09163_c0	NA
MET_R_rxn05401_c0	NA
MET_R_rxn05376_c0	NA
MET_R_rxn04050_c0	-1.08843
MET_R_rxn08583_c0	NA
MET_R_rxn04047_c0	0.91712
MET_R_rxn00910_c0	NA
MET_R_rxn02285_c0	NA
MET_R_rxn02008_c0	NA
MET_R_rxn02011_c0	NA
MET_R_rxn02269_c0	NA
MET_R_rxn05367_c0	NA
MET_R_rxn10030_c0	NA
MET_R_rxn10482_c0	NA
MET_R_rxn03146_c0	NA
MET_R_rxn10214_c0	NA
MET_R_rxn04049_c0	NA
MET_R_rxn12664_c0	NA
MET_R_rxn03904_c0	NA
MET_R_rxn10163_c0	NA
MET_R_rxn02056_c0	NA
MET_R_rxn03918_c0	NA
MET_R_rxn04051_c0	NA
MET_R_rxn05457_c0	NA
MET_R_rxn02286_c0	NA
MET_R_rxn13822_c0	1.31536
MET_R_rxn05404_c0	NA
MET_R_rxn03159_c0	NA
MET_R_rxn10609_c0	1.31536
MET_R_rxn10221_c0	NA
MET_R_rxn03181_c0	NA
MET_R_rxn05379_c0	NA
MET_R_rxn08311_c0	NA
MET_R_rxn05377_c0	NA
MET_R_rxn05386_c0	NA
MET_R_rxn05303_c0	NA
MET_R_rxn01258_c0	NA
MET_R_rxn05441_c0	NA
MET_R_rxn02288_c0	NA
MET_R_rxn03893_c0	NA
MET_R_rxn02898_c0	NA
MET_R_rxn05435_c0	NA
MET_R_rxn09225_c0	NA
MET_R_rxn10205_c0	NA
MET_R_rxn05363_c0	NA
MET_R_rxn05369_c0	NA
MET_R_rxn04048_c0	NA
MET_R_rxn05722_c0	NA
MET_R_rxn10259_c0	NA
MET_R_rxn08712_c0	NA
MET_R_rxn05444_c0	NA
MET_R_rxn09128_c0	NA
MET_R_rxn00392_c0	NA
MET_R_rxn05454_c0	NA
MET_R_rxn09436_c0	NA
MET_R_rxn05144_c0	NA
MET_R_rxn03919_c0	NA
MET_R_rxn04704_c0	NA
MET_R_rxn03916_c0	NA
MET_R_rxn03150_c0	NA
MET_R_rxn09468_c0	NA
MET_R_rxn08815_c0	NA
MET_R_rxn02831_c0	NA
MET_R_rxn05406_c0	NA
MET_R_rxn10220_c0	NA
MET_R_rxn05267_c0	NA
MET_R_rxn02774_c0	1.31536
MET_R_rxn00239_c0	1.31536
MET_R_rxn00350_c0	NA
MET_R_rxn06729_c0	NA
MET_R_rxn10260_c0	NA
MET_R_rxn12008_c0	NA
MET_R_rxn10337_c0	NA
MET_R_rxn05514_c0	NA
MET_R_rxn05651_c0	NA
MET_R_rxn10266_c0	NA
[truncated: 1,537 more rows]

## Sheet: Fig 4A
Source Data Fig 4A Microbial growth rates of sulfate-reducing bacteria (SRB), methanogens (MET), and sulfide-oxidizing bacteria (SOB) under increasing organic concentration.
Compartment	Community butyrate uptake rate	Community acetate uptake rate	Biomass synthesis rate
SRB	-0.475	-0.7714	0.000682186
SRB	-0.5872	-0.8185	0.00080491
SRB	-0.6993	-0.8655	0.000927646
SRB	-0.8114	-0.9126	0.00921474
SRB	-0.9236	-0.9596	0.0123313
SRB	-1.0357	-1.0067	0.014008
SRB	-1.1479	-1.0537	0.0154246
SRB	-1.26	-1.1008	0.0168648
SRB	-1.3721	-1.1478	0.0175771
SRB	-1.4843	-1.1949	0.0196018
SRB	-1.5964	-1.2419	0.0227429
SRB	-1.7085	-1.289	0.0253478
SRB	-1.8207	-1.336	0.0280893
SRB	-1.9328	-1.3831	0.0309611
SRB	-2.045	-1.4301	0.0341238
SRB	-2.1571	-1.4772	0.0371768
SRB	-2.2692	-1.5242	0.0402149
SRB	-2.3814	-1.5713	0.0432345
SRB	-2.4935	-1.6183	0.0463122
SRB	-2.6056	-1.6654	0.0494476
SRB	-2.7178	-1.7124	0.0526403
SRB	-2.8299	-1.7595	0.0558823
SRB	-2.9421	-1.8065	0.0591764
SRB	-3.0542	-1.8536	0.0625147
SRB	-3.1663	-1.9006	0.0658979
SRB	-3.2785	-1.9477	0.069327
SRB	-3.3906	-1.9947	0.0727938
SRB	-3.5027	-2.0418	0.0762997
SRB	-3.6149	-2.0888	0.079846
MET	-0.475	-0.7714	3.2e-05
MET	-0.5872	-0.8185	5.05e-05
MET	-0.6993	-0.8655	3.15e-05
MET	-0.8114	-0.9126	0.00708154
MET	-0.9236	-0.9596	0.0145784
MET	-1.0357	-1.0067	0.0177454
MET	-1.1479	-1.0537	0.017653
MET	-1.26	-1.1008	0.0215595
MET	-1.3721	-1.1478	0.0317554
MET	-1.4843	-1.1949	0.035532
MET	-1.5964	-1.2419	0.0449081
MET	-1.7085	-1.289	0.052308
MET	-1.8207	-1.336	0.0605314
MET	-1.9328	-1.3831	0.0696631
MET	-2.045	-1.4301	0.0798308
MET	-2.1571	-1.4772	0.0909766
MET	-2.2692	-1.5242	0.100782
MET	-2.3814	-1.5713	0.10602
MET	-2.4935	-1.6183	0.111234
MET	-2.6056	-1.6654	0.116434
MET	-2.7178	-1.7124	0.121622
MET	-2.8299	-1.7595	0.126795
MET	-2.9421	-1.8065	0.131958
MET	-3.0542	-1.8536	0.137108
MET	-3.1663	-1.9006	0.142247
MET	-3.2785	-1.9477	0.147383
MET	-3.3906	-1.9947	0.152505
MET	-3.5027	-2.0418	0.157621
MET	-3.6149	-2.0888	0.162732
SOB	-0.475	-0.7714	0.0447388
SOB	-0.5872	-0.8185	0.0527872
SOB	-0.6993	-0.8655	0.0608364
SOB	-0.8114	-0.9126	0.0583271
SOB	-0.9236	-0.9596	0.0614073
SOB	-1.0357	-1.0067	0.067032
SOB	-1.1479	-1.0537	0.0737342
SOB	-1.26	-1.1008	0.0794207
SOB	-1.3721	-1.1478	0.0751961
SOB	-1.4843	-1.1949	0.0782015
SOB	-1.5964	-1.2419	0.0748235
SOB	-1.7085	-1.289	0.0747985
SOB	-1.8207	-1.336	0.0745781
SOB	-1.9328	-1.3831	0.0741552
SOB	-2.045	-1.4301	0.0733238
SOB	-2.1571	-1.4772	0.0723892
SOB	-2.2692	-1.5242	0.0719718
SOB	-2.3814	-1.5713	0.0727811
SOB	-2.4935	-1.6183	0.0735502
SOB	-2.6056	-1.6654	0.0742801
SOB	-2.7178	-1.7124	0.0749727
SOB	-2.8299	-1.7595	0.0756265
SOB	-2.9421	-1.8065	0.0762444
SOB	-3.0542	-1.8536	0.0768259
SOB	-3.1663	-1.9006	0.0773724
SOB	-3.2785	-1.9477	0.0778853
SOB	-3.3906	-1.9947	0.0783653
SOB	-3.5027	-2.0418	0.0788131
SOB	-3.6149	-2.0888	0.0792307

## Sheet: Fig 4B
Source Data Fig 4B Exchange capacity fluxes of sulfate-reducing bacteria (SRB), methanogens (MET), and sulfide-oxidizing bacteria (SOB) under increasing organic concentration.
			Min-max normalized exchange capacity flux
Compartment	Community butyrate uptake rate	Community acetate uptake rate	Butyrate	Acetate	Sulfate	Sulfide	Methane	CO2	H2	Formate
SRB	-0.475	-0.7714	-0.0393088	0.0365203	-0.0763085	0.0764032	0	0.689668	0	0.133019
SRB	-0.5872	-0.8185	-0.112974	0.104722	-0.220557	0.220833	0	1	0	0.0952106
SRB	-0.6993	-0.8655	0	0	0	0	0	0.5318	0	0.163415
SRB	-0.8114	-0.9126	-0.1932	0.197758	-0.346437	0.346698	0	0.0321651	0	0.0873535
SRB	-0.9236	-0.9596	-0.377764	0.385847	-0.654149	0.654645	0	0.103395	0	0.019708
SRB	-1.0357	-1.0067	-0.426929	0.434964	-0.72977	0.730325	0	0.120813	0	0.00505748
SRB	-1.1479	-1.0537	-0.385012	0.392996	-0.660023	0.66052	0	0.105681	0	0.0242296
SRB	-1.26	-1.1008	-0.454537	0.461261	-0.769561	0.770153	0	0.12709	0	0
SRB	-1.3721	-1.1478	-0.619519	0.615694	-0.999204	1	0	0.117451	0.0756553	0.534774
SRB	-1.4843	-1.1949	-0.614938	0.615304	-0.999216	1	0	0.0530181	0.0425281	0.542
SRB	-1.5964	-1.2419	-0.642611	0.646672	-0.999277	1	0	0	0.0851637	0.577514
SRB	-1.7085	-1.289	-0.664107	0.667932	-0.999317	1	0	0.00648231	0.13231	0.601018
SRB	-1.8207	-1.336	-0.687765	0.691334	-0.999361	1	0	0.0137338	0.180719	0.626327
SRB	-1.9328	-1.3831	-0.713795	0.717083	-0.999407	1	0	0.0218976	0.230471	0.653612
SRB	-2.045	-1.4301	-0.738262	0.741271	-0.999458	1	0	0.0307113	0.276334	0.683071
SRB	-2.1571	-1.4772	-0.770541	0.773214	-0.999511	1	0	0.0411464	0.317846	0.714318
SRB	-2.2692	-1.5242	-0.800359	0.802721	-0.999561	1	0	0.049551	0.363444	0.743594
SRB	-2.3814	-1.5713	-0.817001	0.819166	-0.999598	1	0	0.051226	0.416503	0.764953
SRB	-2.4935	-1.6183	-0.833631	0.835599	-0.999634	1	0	0.0528631	0.469526	0.7863
SRB	-2.6056	-1.6654	-0.850265	0.852037	-0.999671	1	0	0.054473	0.522563	0.807657
SRB	-2.7178	-1.7124	-0.866911	0.868485	-0.999707	1	0	0.0560558	0.575636	0.829032
SRB	-2.8299	-1.7595	-0.883546	0.884923	-0.999744	1	0	0.0576189	0.628677	0.850395
SRB	-2.9421	-1.8065	-0.900192	0.901373	-0.999781	1	0	0.0591618	0.681754	0.871776
SRB	-3.0542	-1.8536	-0.916823	0.917807	-0.999817	1	0	0.06069	0.734782	0.893138
SRB	-3.1663	-1.9006	-0.933454	0.934241	-0.999854	1	0	0.0622025	0.78781	0.914502
SRB	-3.2785	-1.9477	-0.9501	0.95069	-0.99989	1	0	0.0637054	0.840888	0.935887
SRB	-3.3906	-1.9947	-0.966728	0.967121	-0.999927	1	0	0.0651948	0.893908	0.95725
SRB	-3.5027	-2.0418	-0.983358	0.983554	-0.999963	1	0	0.0666768	0.946933	0.978616
SRB	-3.6149	-2.0888	-1	1	-1	1	0	0.0681492	1	1
MET	-0.475	-0.7714	0	0	0	-0.00281272	0	0.350953	0	0
MET	-0.5872	-0.8185	0	0	0	-0.00643945	0.000957854	0.352686	0	0
MET	-0.6993	-0.8655	0	0	0	0	0	0	0	0
MET	-0.8114	-0.9126	0	0	0	-0.144094	0.199234	0.00779896	0	0
MET	-0.9236	-0.9596	0	0	0	-0.26982	0.264368	0.401213	0	0
MET	-1.0357	-1.0067	0	0	0	-0.29964	0.279693	0.409879	0	0
MET	-1.1479	-1.0537	0	0	0	-0.275462	0.267241	0.402946	0	0
MET	-1.26	-1.1008	0	0	0	-0.311729	0.286398	0.413345	0	0
MET	-1.3721	-1.1478	0	0	0	-0.382651	0.324713	0.433276	0	0
MET	-1.4843	-1.1949	0	0	0	-0.392323	0.33046	0.141248	0	0
MET	-1.5964	-1.2419	0	0	0	-0.439067	0.361111	0.44974	0	0
MET	-1.7085	-1.289	0	0	0	-0.470499	0.377395	0.458406	0	0
MET	-1.8207	-1.336	0	0	0	-0.504348	0.395594	0.467938	0	0
MET	-1.9328	-1.3831	0	0	0	-0.540615	0.413793	0.478336	0	0
MET	-2.045	-1.4301	0	0	0	-0.580106	0.434866	0.489601	0	0
MET	-2.1571	-1.4772	0	0	0	-0.621209	0.454023	0.516464	0	0
MET	-2.2692	-1.5242	0	-0.0163934	0	-0.6607	0.482759	0.357019	0	0
MET	-2.3814	-1.5713	0	-0.0983607	0	-0.688908	0.521073	0.584055	0	0
MET	-2.4935	-1.6183	0	-0.180328	0	-0.717116	0.568966	0.627383	0	0
MET	-2.6056	-1.6654	0	-0.262295	0	-0.745324	0.60728	0.662045	0	0
MET	-2.7178	-1.7124	0	-0.344262	0	-0.774337	0.655172	0.696707	0	0
MET	-2.8299	-1.7595	0	-0.42623	0	-0.798515	0.693487	0.740035	0	0
MET	-2.9421	-1.8065	0	-0.508197	0	-0.830753	0.741379	0.774697	0	0
MET	-3.0542	-1.8536	0	-0.590164	0	-0.862991	0.779693	0.566724	0	0
MET	-3.1663	-1.9006	0	-0.672131	0	-0.887169	0.827586	0.852686	0	0
MET	-3.2785	-1.9477	0	-0.754098	0	-0.919406	0.8659	0.887348	0	0
MET	-3.3906	-1.9947	0	-0.836066	0	-0.943584	0.913793	0.92201	0	0
MET	-3.5027	-2.0418	0	-0.918033	0	-0.975822	0.952107	0.965338	0	0
MET	-3.6149	-2.0888	0	-1	0	-1	1	1	0	0
SOB	-0.475	-0.7714	0	-0.0242701	0.00126766	-0.00142747	0	-0.00028416	0	0.00285117
SOB	-0.5872	-0.8185	0	-0.0495955	0.00303332	-0.0032118	0	0	0	0.00641513
SOB	-0.6993	-0.8655	0	0	0	0	0	-0.00103961	0	0
SOB	-0.8114	-0.9126	0	-0.425255	0.079138	-0.081663	0	-0.0501438	0	0.143699
SOB	-0.9236	-0.9596	0	-0.859304	0.151877	-0.156902	0	-0.0941539	0	0.2682
SOB	-1.0357	-1.0067	0	-0.964826	0.169987	-0.173259	0	-0.10455	0	0.298612
SOB	-1.1479	-1.0537	0	-0.880408	0.156405	-0.159876	0	-0.0962331	0	0.273902
SOB	-1.26	-1.1008	0	-1	0.176023	-0.179207	0	-0.108015	0	0.310017
SOB	-1.3721	-1.1478	0	-1	0.237897	-0.241658	0	-0.170392	0	0.380821
SOB	-1.4843	-1.1949	0	-1	0.252988	-0.256528	0	-0.187719	0	0.390325
SOB	-1.5964	-1.2419	0	-1	0.307316	-0.310058	0	-0.245937	0	0.437369
SOB	-1.7085	-1.289	0	-1	0.342026	-0.345744	0	-0.283363	0	0.467782
SOB	-1.8207	-1.336	0	-1	0.379754	-0.382918	0	-0.323561	0	0.501045
SOB	-1.9328	-1.3831	0	-1	0.4205	-0.423065	0	-0.367918	0	0.539061
SOB	-2.045	-1.4301	0	-1	0.467282	-0.470648	0	-0.419898	0	0.577077
SOB	-2.1571	-1.4772	0	-1	0.515574	-0.519717	0	-0.471879	0	0.619844
SOB	-2.2692	-1.5242	0	-1	0.560848	-0.564325	0	-0.520394	0	0.65786
SOB	-2.3814	-1.5713	0	-1	0.595557	-0.598525	0	-0.558513	0	0.686371
SOB	-2.4935	-1.6183	0	-1	0.630267	-0.632725	0	-0.595939	0	0.714883
SOB	-2.6056	-1.6654	0	-1	0.664976	-0.668411	0	-0.634751	0	0.743395
SOB	-2.7178	-1.7124	0	-1	0.701195	-0.704098	0	-0.673563	0	0.771906
SOB	-2.8299	-1.7595	0	-1	0.737414	-0.739785	0	-0.71584	0	0.800418
SOB	-2.9421	-1.8065	0	-1	0.773633	-0.775471	0	-0.750494	0	0.82893
SOB	-3.0542	-1.8536	0	-1	0.809852	-0.811158	0	-0.792078	0	0.857442
SOB	-3.1663	-1.9006	0	-1	0.847579	-0.848332	0	-0.833663	0	0.885953
SOB	-3.2785	-1.9477	0	-1	0.885307	-0.885505	0	-0.875247	0	0.914465
SOB	-3.3906	-1.9947	0	-1	0.923035	-0.922679	0	-0.916831	0	0.942977
SOB	-3.5027	-2.0418	0	-1	0.960763	-0.961339	0	-0.958416	0	0.971488
SOB	-3.6149	-2.0888	0	-1	1	-1	0	-1	0	1

## Sheet: Fig 5A
Source Data Fig 5A Dominant microbial groups under varying exchange capacities and organic concentrations.
Compartment	Community butyrate uptake rate	Community acetate uptake rate	Maximum acetate uptake capacity of SOB	Maximum sulfide secretion capacity of SRB	Biomass synthesis rate
SRB	-0.475	-0.7714	-1.05	4.3943	0.000682254
SRB	-0.6993	-0.8655	-1.05	4.3943	0.000927598
SRB	-0.9236	-0.9596	-1.05	4.3943	0.0114691
SRB	-1.1479	-1.0537	-1.05	4.3943	0.00141839
SRB	-1.3721	-1.1478	-1.05	4.3943	0.0212014
SRB	-1.5964	-1.2419	-1.05	4.3943	0.027521
SRB	-1.8207	-1.336	-1.05	4.3943	0.0338844
SRB	-2.045	-1.4301	-1.05	4.3943	0.0407607
SRB	-2.2692	-1.5242	-1.05	4.3943	0.0482433
SRB	-2.4935	-1.6183	-1.05	4.3943	0.0552501
SRB	-2.7178	-1.7124	-1.05	4.3943	0.0624437
SRB	-2.9421	-1.8065	-1.05	4.3943	0.0698191
SRB	-3.1663	-1.9006	-1.05	4.3943	0.0773531
SRB	-3.3906	-1.9947	-1.05	4.3943	0.0850347
SRB	-3.6149	-2.0888	-1.05	4.3943	0.0928456
SRB	-0.475	-0.7714	-1.2	5.022	0.000682192
SRB	-0.6993	-0.8655	-1.2	5.022	0.000920676
SRB	-0.9236	-0.9596	-1.2	5.022	0.0109083
SRB	-1.1479	-1.0537	-1.2	5.022	0.0149947
SRB	-1.3721	-1.1478	-1.2	5.022	0.0197825
SRB	-1.5964	-1.2419	-1.2	5.022	0.0256552
SRB	-1.8207	-1.336	-1.2	5.022	0.031642
SRB	-2.045	-1.4301	-1.2	5.022	0.0382086
SRB	-2.2692	-1.5242	-1.2	5.022	0.0452007
SRB	-2.4935	-1.6183	-1.2	5.022	0.0518698
SRB	-2.7178	-1.7124	-1.2	5.022	0.0587533
SRB	-2.9421	-1.8065	-1.2	5.022	0.0658301
SRB	-3.1663	-1.9006	-1.2	5.022	0.0730765
SRB	-3.3906	-1.9947	-1.2	5.022	0.0804816
SRB	-3.6149	-2.0888	-1.2	5.022	0.0880265
SRB	-0.475	-0.7714	-1.35	5.6498	0.000682206
SRB	-0.6993	-0.8655	-1.35	5.6498	0.000927582
SRB	-0.9236	-0.9596	-1.35	5.6498	0.0106018
SRB	-1.1479	-1.0537	-1.35	5.6498	0.0141779
SRB	-1.3721	-1.1478	-1.35	5.6498	0.0186009
SRB	-1.5964	-1.2419	-1.35	5.6498	0.0211394
SRB	-1.8207	-1.336	-1.35	5.6498	0.0297336
SRB	-2.045	-1.4301	-1.35	5.6498	0.0360211
SRB	-2.2692	-1.5242	-1.35	5.6498	0.0425446
SRB	-2.4935	-1.6183	-1.35	5.6498	0.0489151
SRB	-2.7178	-1.7124	-1.35	5.6498	0.0555078
SRB	-2.9421	-1.8065	-1.35	5.6498	0.0623077
SRB	-3.1663	-1.9006	-1.35	5.6498	0.0692833
SRB	-3.3906	-1.9947	-1.35	5.6498	0.0764264
SRB	-3.6149	-2.0888	-1.35	5.6498	0.0837185
SRB	-0.475	-0.7714	-1.5	6.2775	0.000682186
SRB	-0.6993	-0.8655	-1.5	6.2775	0.000927646
SRB	-0.9236	-0.9596	-1.5	6.2775	0.0123313
SRB	-1.1479	-1.0537	-1.5	6.2775	0.0154246
SRB	-1.3721	-1.1478	-1.5	6.2775	0.0175771
SRB	-1.5964	-1.2419	-1.5	6.2775	0.0227429
SRB	-1.8207	-1.336	-1.5	6.2775	0.0280893
SRB	-2.045	-1.4301	-1.5	6.2775	0.0341238
SRB	-2.2692	-1.5242	-1.5	6.2775	0.0402149
SRB	-2.4935	-1.6183	-1.5	6.2775	0.0463122
SRB	-2.7178	-1.7124	-1.5	6.2775	0.0526403
SRB	-2.9421	-1.8065	-1.5	6.2775	0.0591764
SRB	-3.1663	-1.9006	-1.5	6.2775	0.0658979
SRB	-3.3906	-1.9947	-1.5	6.2775	0.0727938
SRB	-3.6149	-2.0888	-1.5	6.2775	0.079846
SRB	-0.475	-0.7714	-1.65	6.9053	0.000682185
SRB	-0.6993	-0.8655	-1.65	6.9053	0.000927562
SRB	-0.9236	-0.9596	-1.65	6.9053	0.0106717
SRB	-1.1479	-1.0537	-1.65	6.9053	0.0157247
SRB	-1.3721	-1.1478	-1.65	6.9053	0.0188614
SRB	-1.5964	-1.2419	-1.65	6.9053	0.0215847
SRB	-1.8207	-1.336	-1.65	6.9053	0.0266589
SRB	-2.045	-1.4301	-1.65	6.9053	0.0324036
SRB	-2.2692	-1.5242	-1.65	6.9053	0.0381574
SRB	-2.4935	-1.6183	-1.65	6.9053	0.0440025
SRB	-2.7178	-1.7124	-1.65	6.9053	0.0500821
SRB	-2.9421	-1.8065	-1.65	6.9053	0.0563744
SRB	-3.1663	-1.9006	-1.65	6.9053	0.0628576
SRB	-3.3906	-1.9947	-1.65	6.9053	0.0695207
SRB	-3.6149	-2.0888	-1.65	6.9053	0.0763454
SRB	-0.475	-0.7714	-1.8	7.533	0.000682241
SRB	-0.6993	-0.8655	-1.8	7.533	0.00791499
SRB	-0.9236	-0.9596	-1.8	7.533	0.00117304
SRB	-1.1479	-1.0537	-1.8	7.533	0.0157493
SRB	-1.3721	-1.1478	-1.8	7.533	0.0164155
SRB	-1.5964	-1.2419	-1.8	7.533	0.0203369
SRB	-1.8207	-1.336	-1.8	7.533	0.024439
SRB	-2.045	-1.4301	-1.8	7.533	0.0308436
SRB	-2.2692	-1.5242	-1.8	7.533	0.0361133
SRB	-2.4935	-1.6183	-1.8	7.533	0.0419409
SRB	-2.7178	-1.7124	-1.8	7.533	0.0477896
SRB	-2.9421	-1.8065	-1.8	7.533	0.0538544
SRB	-3.1663	-1.9006	-1.8	7.533	0.0601142
SRB	-3.3906	-1.9947	-1.8	7.533	0.0665574
SRB	-3.6149	-2.0888	-1.8	7.533	0.073167
SRB	-0.475	-0.7714	-1.95	8.1608	0.000327414
SRB	-0.6993	-0.8655	-1.95	8.1608	0.000927557
SRB	-0.9236	-0.9596	-1.95	8.1608	0.0122458
SRB	-1.1479	-1.0537	-1.95	8.1608	0.00141837
SRB	-1.3721	-1.1478	-1.95	8.1608	0.0190981
SRB	-1.5964	-1.2419	-1.95	8.1608	0.0194297
SRB	-1.8207	-1.336	-1.95	8.1608	0.0240951
SRB	-2.045	-1.4301	-1.95	8.1608	0.0294584
SRB	-2.2692	-1.5242	-1.95	8.1608	0.0346945
SRB	-2.4935	-1.6183	-1.95	8.1608	0.04009
SRB	-2.7178	-1.7124	-1.95	8.1608	0.0457239
SRB	-2.9421	-1.8065	-1.95	8.1608	0.0515762
SRB	-3.1663	-1.9006	-1.95	8.1608	0.0576258
SRB	-3.3906	-1.9947	-1.95	8.1608	0.0638621
SRB	-3.6149	-2.0888	-1.95	8.1608	0.070267
SRB	-0.475	-0.7714	-2.1	8.7885	0.000682176
SRB	-0.6993	-0.8655	-2.1	8.7885	0.0078038
SRB	-0.9236	-0.9596	-2.1	8.7885	0.00117296
SRB	-1.1479	-1.0537	-2.1	8.7885	0.0154863
SRB	-1.3721	-1.1478	-2.1	8.7885	0.0192145
SRB	-1.5964	-1.2419	-2.1	8.7885	0.0194299
SRB	-1.8207	-1.336	-2.1	8.7885	0.0247558
SRB	-2.045	-1.4301	-2.1	8.7885	0.0279455
SRB	-2.2692	-1.5242	-2.1	8.7885	0.0332264
SRB	-2.4935	-1.6183	-2.1	8.7885	0.0384211
SRB	-2.7178	-1.7124	-2.1	8.7885	0.0438549
SRB	-2.9421	-1.8065	-2.1	8.7885	0.0495078
SRB	-3.1663	-1.9006	-2.1	8.7885	0.0553589
SRB	-3.3906	-1.9947	-2.1	8.7885	0.0614006
SRB	-3.6149	-2.0888	-2.1	8.7885	0.0676147
SRB	-0.475	-0.7714	-2.25	9.4163	0.000682173
SRB	-0.6993	-0.8655	-2.25	9.4163	0.000927557
SRB	-0.9236	-0.9596	-2.25	9.4163	0.00117297
SRB	-1.1479	-1.0537	-2.25	9.4163	0.0157447
SRB	-1.3721	-1.1478	-2.25	9.4163	0.0180586
SRB	-1.5964	-1.2419	-2.25	9.4163	0.0226508
SRB	-1.8207	-1.336	-2.25	9.4163	0.0228027
SRB	-2.045	-1.4301	-2.25	9.4163	0.0264675
SRB	-2.2692	-1.5242	-2.25	9.4163	0.0316698
SRB	-2.4935	-1.6183	-2.25	9.4163	0.0369092
SRB	-2.7178	-1.7124	-2.25	9.4163	0.0421558
SRB	-2.9421	-1.8065	-2.25	9.4163	0.047621
SRB	-3.1663	-1.9006	-2.25	9.4163	0.0532883
SRB	-3.3906	-1.9947	-2.25	9.4163	0.0591455
SRB	-3.6149	-2.0888	-2.25	9.4163	0.0651771
SRB	-0.475	-0.7714	-2.4	10.044	0.000682161
SRB	-0.6993	-0.8655	-2.4	10.044	0.000927652
SRB	-0.9236	-0.9596	-2.4	10.044	0.00117298
SRB	-1.1479	-1.0537	-2.4	10.044	0.0156305
SRB	-1.3721	-1.1478	-2.4	10.044	0.0181065
SRB	-1.5964	-1.2419	-2.4	10.044	0.0229662
SRB	-1.8207	-1.336	-2.4	10.044	0.0228695
SRB	-2.045	-1.4301	-2.4	10.044	0.0263352
SRB	-2.2692	-1.5242	-2.4	10.044	0.0300709
SRB	-2.4935	-1.6183	-2.4	10.044	0.035465
SRB	-2.7178	-1.7124	-2.4	10.044	0.040605
SRB	-2.9421	-1.8065	-2.4	10.044	0.0458968
SRB	-3.1663	-1.9006	-2.4	10.044	0.0513888
SRB	-3.3906	-1.9947	-2.4	10.044	0.0570721
SRB	-3.6149	-2.0888	-2.4	10.044	0.0629314
SRB	-0.475	-0.7714	-2.55	10.6718	0.00068219
SRB	-0.6993	-0.8655	-2.55	10.6718	0.000927557
SRB	-0.9236	-0.9596	-2.55	10.6718	0.00117296
SRB	-1.1479	-1.0537	-2.55	10.6718	0.0155963
SRB	-1.3721	-1.1478	-2.55	10.6718	0.0193108
SRB	-1.5964	-1.2419	-2.55	10.6718	0.0230393
SRB	-1.8207	-1.336	-2.55	10.6718	0.0229338
SRB	-2.045	-1.4301	-2.55	10.6718	0.0263915
SRB	-2.2692	-1.5242	-2.55	10.6718	0.0294782
SRB	-2.4935	-1.6183	-2.55	10.6718	0.0337293
SRB	-2.7178	-1.7124	-2.55	10.6718	0.0391871
SRB	-2.9421	-1.8065	-2.55	10.6718	0.0443135
SRB	-3.1663	-1.9006	-2.55	10.6718	0.0496408
SRB	-3.3906	-1.9947	-2.55	10.6718	0.0551598
SRB	-3.6149	-2.0888	-2.55	10.6718	0.0608556
SRB	-0.475	-0.7714	-2.7	11.2995	0.000682183
SRB	-0.6993	-0.8655	-2.7	11.2995	0.000927614
SRB	-0.9236	-0.9596	-2.7	11.2995	0.0123313
SRB	-1.1479	-1.0537	-2.7	11.2995	0.0157493
SRB	-1.3721	-1.1478	-2.7	11.2995	0.0193108
SRB	-1.5964	-1.2419	-2.7	11.2995	0.0230393
SRB	-1.8207	-1.336	-2.7	11.2995	0.0254202
SRB	-2.045	-1.4301	-2.7	11.2995	0.0264448
SRB	-2.2692	-1.5242	-2.7	11.2995	0.0293742
SRB	-2.4935	-1.6183	-2.7	11.2995	0.0323954
SRB	-2.7178	-1.7124	-2.7	11.2995	0.0374763
SRB	-2.9421	-1.8065	-2.7	11.2995	0.0428564
SRB	-3.1663	-1.9006	-2.7	11.2995	0.0480281
SRB	-3.3906	-1.9947	-2.7	11.2995	0.0533916
SRB	-3.6149	-2.0888	-2.7	11.2995	0.0589325
SRB	-0.475	-0.7714	-2.85	11.9273	0.000682162
SRB	-0.6993	-0.8655	-2.85	11.9273	0.00902144
SRB	-0.9236	-0.9596	-2.85	11.9273	0.0123312
SRB	-1.1479	-1.0537	-2.85	11.9273	0.0157493
SRB	-1.3721	-1.1478	-2.85	11.9273	0.0193108
SRB	-1.5964	-1.2419	-2.85	11.9273	0.0212112
SRB	-1.8207	-1.336	-2.85	11.9273	0.0245116
SRB	-2.045	-1.4301	-2.85	11.9273	0.0264266
SRB	-2.2692	-1.5242	-2.85	11.9273	0.0293775
SRB	-2.4935	-1.6183	-2.85	11.9273	0.0323653
SRB	-2.7178	-1.7124	-2.85	11.9273	0.0359053
SRB	-2.9421	-1.8065	-2.85	11.9273	0.0412591
SRB	-3.1663	-1.9006	-2.85	11.9273	0.046536
SRB	-3.3906	-1.9947	-2.85	11.9273	0.0517522
SRB	-3.6149	-2.0888	-2.85	11.9273	0.0571458
SRB	-0.475	-0.7714	-3	12.555	0.000682159
SRB	-0.6993	-0.8655	-3	12.555	0.00791479
SRB	-0.9236	-0.9596	-3	12.555	0.00117297
SRB	-1.1479	-1.0537	-3	12.555	0.0157493
SRB	-1.3721	-1.1478	-3	12.555	0.0193108
SRB	-1.5964	-1.2419	-3	12.555	0.0229984
SRB	-1.8207	-1.336	-3	12.555	0.0269587
SRB	-2.045	-1.4301	-3	12.555	0.0274167
SRB	-2.2692	-1.5242	-3	12.555	0.0293431
SRB	-2.4935	-1.6183	-3	12.555	0.0322931
SRB	-2.7178	-1.7124	-3	12.555	0.0352828
SRB	-2.9421	-1.8065	-3	12.555	0.0395441
SRB	-3.1663	-1.9006	-3	12.555	0.045064
SRB	-3.3906	-1.9947	-3	12.555	0.050229
SRB	-3.6149	-2.0888	-3	12.555	0.0554799
SRB	-0.475	-0.7714	-3.15	13.1828	0.000682149
SRB	-0.6993	-0.8655	-3.15	13.1828	0.000920665
SRB	-0.9236	-0.9596	-3.15	13.1828	0.0123254
SRB	-1.1479	-1.0537	-3.15	13.1828	0.0157493
SRB	-1.3721	-1.1478	-3.15	13.1828	0.0192903
SRB	-1.5964	-1.2419	-3.15	13.1828	0.0230392
SRB	-1.8207	-1.336	-3.15	13.1828	0.0269586
SRB	-2.045	-1.4301	-3.15	13.1828	0.0305303
SRB	-2.2692	-1.5242	-3.15	13.1828	0.0293072
SRB	-2.4935	-1.6183	-3.15	13.1828	0.0322599
SRB	-2.7178	-1.7124	-3.15	13.1828	0.0352521
SRB	-2.9421	-1.8065	-3.15	13.1828	0.0381999
SRB	-3.1663	-1.9006	-3.15	13.1828	0.0432815
SRB	-3.3906	-1.9947	-3.15	13.1828	0.0488079
SRB	-3.6149	-2.0888	-3.15	13.1828	0.0539312
MET	-0.475	-0.7714	-1.05	4.3943	1.14644e-05
MET	-0.6993	-0.8655	-1.05	4.3943	4.62034e-05
MET	-0.9236	-0.9596	-1.05	4.3943	0.0142121
MET	-1.1479	-1.0537	-1.05	4.3943	8.32193e-05
MET	-1.3721	-1.1478	-1.05	4.3943	0.0324929
MET	-1.5964	-1.2419	-1.05	4.3943	0.045433
MET	-1.8207	-1.336	-1.05	4.3943	0.0609202
MET	-2.045	-1.4301	-1.05	4.3943	0.0801273
MET	-2.2692	-1.5242	-1.05	4.3943	0.103651
MET	-2.4935	-1.6183	-1.05	4.3943	0.115403
MET	-2.7178	-1.7124	-1.05	4.3943	0.125596
MET	-2.9421	-1.8065	-1.05	4.3943	0.135759
MET	-3.1663	-1.9006	-1.05	4.3943	0.145892
MET	-3.3906	-1.9947	-1.05	4.3943	0.156007
MET	-3.6149	-2.0888	-1.05	4.3943	0.166104
MET	-0.475	-0.7714	-1.2	5.022	3.02483e-05
MET	-0.6993	-0.8655	-1.2	5.022	0.000516806
MET	-0.9236	-0.9596	-1.2	5.022	0.0145376
MET	-1.1479	-1.0537	-1.2	5.022	0.0221998
MET	-1.3721	-1.1478	-1.2	5.022	0.0323832
MET	-1.5964	-1.2419	-1.2	5.022	0.0453744
MET	-1.8207	-1.336	-1.2	5.022	0.0609085
MET	-2.045	-1.4301	-1.2	5.022	0.0801423
MET	-2.2692	-1.5242	-1.2	5.022	0.103669
MET	-2.4935	-1.6183	-1.2	5.022	0.114112
MET	-2.7178	-1.7124	-1.2	5.022	0.124365
MET	-2.9421	-1.8065	-1.2	5.022	0.134583
MET	-3.1663	-1.9006	-1.2	5.022	0.144765
MET	-3.3906	-1.9947	-1.2	5.022	0.154926
MET	-3.6149	-2.0888	-1.2	5.022	0.165064
MET	-0.475	-0.7714	-1.35	5.6498	2.58702e-05
MET	-0.6993	-0.8655	-1.35	5.6498	5.06852e-05
MET	-0.9236	-0.9596	-1.35	5.6498	0.00865759
MET	-1.1479	-1.0537	-1.35	5.6498	0.0221545
MET	-1.3721	-1.1478	-1.35	5.6498	0.0321748
MET	-1.5964	-1.2419	-1.35	5.6498	0.017939
MET	-1.8207	-1.336	-1.35	5.6498	0.0607796
MET	-2.045	-1.4301	-1.35	5.6498	0.080044
MET	-2.2692	-1.5242	-1.35	5.6498	0.102348
MET	-2.4935	-1.6183	-1.35	5.6498	0.11272
MET	-2.7178	-1.7124	-1.35	5.6498	0.123038
MET	-2.9421	-1.8065	-1.35	5.6498	0.133314
MET	-3.1663	-1.9006	-1.35	5.6498	0.143549
MET	-3.3906	-1.9947	-1.35	5.6498	0.153757
MET	-3.6149	-2.0888	-1.35	5.6498	0.163938
MET	-0.475	-0.7714	-1.5	6.2775	3.19953e-05
MET	-0.6993	-0.8655	-1.5	6.2775	3.15452e-05
MET	-0.9236	-0.9596	-1.5	6.2775	0.0145784
MET	-1.1479	-1.0537	-1.5	6.2775	0.017653
MET	-1.3721	-1.1478	-1.5	6.2775	0.0317554
MET	-1.5964	-1.2419	-1.5	6.2775	0.0449081
MET	-1.8207	-1.336	-1.5	6.2775	0.0605314
MET	-2.045	-1.4301	-1.5	6.2775	0.0798308
MET	-2.2692	-1.5242	-1.5	6.2775	0.100782
MET	-2.4935	-1.6183	-1.5	6.2775	0.111234
MET	-2.7178	-1.7124	-1.5	6.2775	0.121622
MET	-2.9421	-1.8065	-1.5	6.2775	0.131958
MET	-3.1663	-1.9006	-1.5	6.2775	0.142247
MET	-3.3906	-1.9947	-1.5	6.2775	0.152505
MET	-3.6149	-2.0888	-1.5	6.2775	0.162732
MET	-0.475	-0.7714	-1.65	6.9053	3.21358e-05
MET	-0.6993	-0.8655	-1.65	6.9053	5.69617e-05
MET	-0.9236	-0.9596	-1.65	6.9053	0.00961562
MET	-1.1479	-1.0537	-1.65	6.9053	0.0213925
MET	-1.3721	-1.1478	-1.65	6.9053	0.0250239
MET	-1.5964	-1.2419	-1.65	6.9053	0.044501
MET	-1.8207	-1.336	-1.65	6.9053	0.0601741
MET	-2.045	-1.4301	-1.65	6.9053	0.0794868
MET	-2.2692	-1.5242	-1.65	6.9053	0.0991166
MET	-2.4935	-1.6183	-1.65	6.9053	0.109655
MET	-2.7178	-1.7124	-1.65	6.9053	0.120117
MET	-2.9421	-1.8065	-1.65	6.9053	0.130518
MET	-3.1663	-1.9006	-1.65	6.9053	0.140866
MET	-3.3906	-1.9947	-1.65	6.9053	0.151176
MET	-3.6149	-2.0888	-1.65	6.9053	0.161451
MET	-0.475	-0.7714	-1.8	7.533	1.51832e-05
MET	-0.6993	-0.8655	-1.8	7.533	0.00668401
MET	-0.9236	-0.9596	-1.8	7.533	5.06604e-05
MET	-1.1479	-1.0537	-1.8	7.533	0.0216985
MET	-1.3721	-1.1478	-1.8	7.533	0.0291428
MET	-1.5964	-1.2419	-1.8	7.533	0.0435797
MET	-1.8207	-1.336	-1.8	7.533	0.0235828
MET	-2.045	-1.4301	-1.8	7.533	0.0790161
MET	-2.2692	-1.5242	-1.8	7.533	0.0971245
MET	-2.4935	-1.6183	-1.8	7.533	0.107984
MET	-2.7178	-1.7124	-1.8	7.533	0.118526
MET	-2.9421	-1.8065	-1.8	7.533	0.128997
MET	-3.1663	-1.9006	-1.8	7.533	0.139407
MET	-3.3906	-1.9947	-1.8	7.533	0.149772
MET	-3.6149	-2.0888	-1.8	7.533	0.160097
MET	-0.475	-0.7714	-1.95	8.1608	0.000579085
MET	-0.6993	-0.8655	-1.95	8.1608	5.82959e-05
MET	-0.9236	-0.9596	-1.95	8.1608	0.0135138
MET	-1.1479	-1.0537	-1.95	8.1608	8.92314e-05
MET	-1.3721	-1.1478	-1.95	8.1608	0.0279735
MET	-1.5964	-1.2419	-1.95	8.1608	0.03588
MET	-1.8207	-1.336	-1.95	8.1608	0.0587218
MET	-2.045	-1.4301	-1.95	8.1608	0.078438
MET	-2.2692	-1.5242	-1.95	8.1608	0.0954922
MET	-2.4935	-1.6183	-1.95	8.1608	0.106224
MET	-2.7178	-1.7124	-1.95	8.1608	0.116852
MET	-2.9421	-1.8065	-1.95	8.1608	0.127398
MET	-3.1663	-1.9006	-1.95	8.1608	0.137873
MET	-3.3906	-1.9947	-1.95	8.1608	0.148297
MET	-3.6149	-2.0888	-1.95	8.1608	0.158674
MET	-0.475	-0.7714	-2.1	8.7885	3.54978e-05
MET	-0.6993	-0.8655	-2.1	8.7885	0.00516021
MET	-0.9236	-0.9596	-2.1	8.7885	7.37794e-05
MET	-1.1479	-1.0537	-2.1	8.7885	0.0184215
MET	-1.3721	-1.1478	-2.1	8.7885	0.0294242
MET	-1.5964	-1.2419	-2.1	8.7885	0.038881
MET	-1.8207	-1.336	-2.1	8.7885	0.0417977
MET	-2.045	-1.4301	-2.1	8.7885	0.0773204
MET	-2.2692	-1.5242	-2.1	8.7885	0.093533
MET	-2.4935	-1.6183	-2.1	8.7885	0.104374
MET	-2.7178	-1.7124	-2.1	8.7885	0.115095
MET	-2.9421	-1.8065	-2.1	8.7885	0.12572
MET	-3.1663	-1.9006	-2.1	8.7885	0.136264
MET	-3.3906	-1.9947	-2.1	8.7885	0.14675
MET	-3.6149	-2.0888	-2.1	8.7885	0.157183
MET	-0.475	-0.7714	-2.25	9.4163	3.58513e-05
MET	-0.6993	-0.8655	-2.25	9.4163	5.83379e-05
MET	-0.9236	-0.9596	-2.25	9.4163	7.33703e-05
MET	-1.1479	-1.0537	-2.25	9.4163	0.0216413
MET	-1.3721	-1.1478	-2.25	9.4163	0.0150226
MET	-1.5964	-1.2419	-2.25	9.4163	0.0397322
MET	-1.8207	-1.336	-2.25	9.4163	0.0565844
MET	-2.045	-1.4301	-2.25	9.4163	0.07569
MET	-2.2692	-1.5242	-2.25	9.4163	0.0911395
MET	-2.4935	-1.6183	-2.25	9.4163	0.102434
MET	-2.7178	-1.7124	-2.25	9.4163	0.113255
MET	-2.9421	-1.8065	-2.25	9.4163	0.123964
MET	-3.1663	-1.9006	-2.25	9.4163	0.134584
MET	-3.3906	-1.9947	-2.25	9.4163	0.145135
MET	-3.6149	-2.0888	-2.25	9.4163	0.155627
MET	-0.475	-0.7714	-2.4	10.044	3.93682e-05
MET	-0.6993	-0.8655	-2.4	10.044	2.97039e-05
MET	-0.9236	-0.9596	-2.4	10.044	6.84705e-05
MET	-1.1479	-1.0537	-2.4	10.044	0.0202183
MET	-1.3721	-1.1478	-2.4	10.044	0.0156175
MET	-1.5964	-1.2419	-2.4	10.044	0.040702
MET	-1.8207	-1.336	-2.4	10.044	0.0556683
MET	-2.045	-1.4301	-2.4	10.044	0.0747096
MET	-2.2692	-1.5242	-2.4	10.044	0.0882746
MET	-2.4935	-1.6183	-2.4	10.044	0.100297
MET	-2.7178	-1.7124	-2.4	10.044	0.11133
MET	-2.9421	-1.8065	-2.4	10.044	0.122133
MET	-3.1663	-1.9006	-2.4	10.044	0.132831
MET	-3.3906	-1.9947	-2.4	10.044	0.143452
MET	-3.6149	-2.0888	-2.4	10.044	0.154005
MET	-0.475	-0.7714	-2.55	10.6718	3.04379e-05
MET	-0.6993	-0.8655	-2.55	10.6718	5.82803e-05
MET	-0.9236	-0.9596	-2.55	10.6718	7.37563e-05
MET	-1.1479	-1.0537	-2.55	10.6718	0.019793
MET	-1.3721	-1.1478	-2.55	10.6718	0.0306239
MET	-1.5964	-1.2419	-2.55	10.6718	0.041613
MET	-1.8207	-1.336	-2.55	10.6718	0.0546463
MET	-2.045	-1.4301	-2.55	10.6718	0.0737101
MET	-2.2692	-1.5242	-2.55	10.6718	0.0859338
MET	-2.4935	-1.6183	-2.55	10.6718	0.0974817
MET	-2.7178	-1.7124	-2.55	10.6718	0.109323
MET	-2.9421	-1.8065	-2.55	10.6718	0.120224
MET	-3.1663	-1.9006	-2.55	10.6718	0.131006
MET	-3.3906	-1.9947	-2.55	10.6718	0.141701
MET	-3.6149	-2.0888	-2.55	10.6718	0.15232
MET	-0.475	-0.7714	-2.7	11.2995	3.29566e-05
MET	-0.6993	-0.8655	-2.7	11.2995	4.14061e-05
MET	-0.9236	-0.9596	-2.7	11.2995	0.0145787
MET	-1.1479	-1.0537	-2.7	11.2995	0.0216985
MET	-1.3721	-1.1478	-2.7	11.2995	0.0306235
MET	-1.5964	-1.2419	-2.7	11.2995	0.0416126
MET	-1.8207	-1.336	-2.7	11.2995	0.054749
MET	-2.045	-1.4301	-2.7	11.2995	0.072614
MET	-2.2692	-1.5242	-2.7	11.2995	0.0815139
MET	-2.4935	-1.6183	-2.7	11.2995	0.0946543
MET	-2.7178	-1.7124	-2.7	11.2995	0.106641
MET	-2.9421	-1.8065	-2.7	11.2995	0.118237
MET	-3.1663	-1.9006	-2.7	11.2995	0.129109
MET	-3.3906	-1.9947	-2.7	11.2995	0.139882
MET	-3.6149	-2.0888	-2.7	11.2995	0.15057
MET	-0.475	-0.7714	-2.85	11.9273	3.893e-05
MET	-0.6993	-0.8655	-2.85	11.9273	0.00880627
MET	-0.9236	-0.9596	-2.85	11.9273	0.0145779
MET	-1.1479	-1.0537	-2.85	11.9273	0.0216985
MET	-1.3721	-1.1478	-2.85	11.9273	0.0306235
MET	-1.5964	-1.2419	-2.85	11.9273	0.0188339
MET	-1.8207	-1.336	-2.85	11.9273	0.024488
MET	-2.045	-1.4301	-2.85	11.9273	0.0705086
MET	-2.2692	-1.5242	-2.85	11.9273	0.0817247
MET	-2.4935	-1.6183	-2.85	11.9273	0.0926517
MET	-2.7178	-1.7124	-2.85	11.9273	0.103741
MET	-2.9421	-1.8065	-2.85	11.9273	0.115799
MET	-3.1663	-1.9006	-2.85	11.9273	0.127139
MET	-3.3906	-1.9947	-2.85	11.9273	0.137996
MET	-3.6149	-2.0888	-2.85	11.9273	0.148757
MET	-0.475	-0.7714	-3	12.555	4.01e-05
MET	-0.6993	-0.8655	-3	12.555	0.00668132
MET	-0.9236	-0.9596	-3	12.555	7.36541e-05
MET	-1.1479	-1.0537	-3	12.555	0.0216984
MET	-1.3721	-1.1478	-3	12.555	0.0306235
MET	-1.5964	-1.2419	-3	12.555	0.0411036
MET	-1.8207	-1.336	-3	12.555	0.0549805
MET	-2.045	-1.4301	-3	12.555	0.0689519
MET	-2.2692	-1.5242	-3	12.555	0.0794766
MET	-2.4935	-1.6183	-3	12.555	0.0905541
MET	-2.7178	-1.7124	-3	12.555	0.101393
MET	-2.9421	-1.8065	-3	12.555	0.112971
MET	-3.1663	-1.9006	-3	12.555	0.124961
MET	-3.3906	-1.9947	-3	12.555	0.136041
MET	-3.6149	-2.0888	-3	12.555	0.146876
MET	-0.475	-0.7714	-3.15	13.1828	4.29066e-05
MET	-0.6993	-0.8655	-3.15	13.1828	0.00052026
MET	-0.9236	-0.9596	-3.15	13.1828	0.0145055
MET	-1.1479	-1.0537	-3.15	13.1828	0.0216984
MET	-1.3721	-1.1478	-3.15	13.1828	0.030368
MET	-1.5964	-1.2419	-3.15	13.1828	0.0416119
MET	-1.8207	-1.336	-3.15	13.1828	0.0549798
MET	-2.045	-1.4301	-3.15	13.1828	0.0693429
MET	-2.2692	-1.5242	-3.15	13.1828	0.0771262
MET	-2.4935	-1.6183	-3.15	13.1828	0.088379
MET	-2.7178	-1.7124	-3.15	13.1828	0.0993556
MET	-2.9421	-1.8065	-3.15	13.1828	0.110111
MET	-3.1663	-1.9006	-3.15	13.1828	0.122131
MET	-3.3906	-1.9947	-3.15	13.1828	0.134015
MET	-3.6149	-2.0888	-3.15	13.1828	0.144939
SOB	-0.475	-0.7714	-1.05	4.3943	0.0447432
SOB	-0.6993	-0.8655	-1.05	4.3943	0.0608333
SOB	-0.9236	-0.9596	-1.05	4.3943	0.0582041
SOB	-1.1479	-1.0537	-1.05	4.3943	0.0930203
SOB	-1.3721	-1.1478	-1.05	4.3943	0.0603479
SOB	-1.5964	-1.2419	-1.05	4.3943	0.0597497
SOB	-1.8207	-1.336	-1.05	4.3943	0.0593779
SOB	-2.045	-1.4301	-1.05	4.3943	0.058201
SOB	-2.2692	-1.5242	-1.05	4.3943	0.0556704
SOB	-2.4935	-1.6183	-1.05	4.3943	0.0562771
SOB	-2.7178	-1.7124	-1.05	4.3943	0.0570382
SOB	-2.9421	-1.8065	-1.05	4.3943	0.0576427
SOB	-3.1663	-1.9006	-1.05	4.3943	0.0581048
SOB	-3.3906	-1.9947	-1.05	4.3943	0.058439
SOB	-3.6149	-2.0888	-1.05	4.3943	0.0586572
SOB	-0.475	-0.7714	-1.2	5.022	0.0447392
SOB	-0.6993	-0.8655	-1.2	5.022	0.0603793
SOB	-0.9236	-0.9596	-1.2	5.022	0.0617643
SOB	-1.1479	-1.0537	-1.2	5.022	0.0643443
SOB	-1.3721	-1.1478	-1.2	5.022	0.065363
SOB	-1.5964	-1.2419	-1.2	5.022	0.0649347
SOB	-1.8207	-1.336	-1.2	5.022	0.0646509
SOB	-2.045	-1.4301	-1.2	5.022	0.0634906
SOB	-2.2692	-1.5242	-1.2	5.022	0.0611753
SOB	-2.4935	-1.6183	-1.2	5.022	0.0623274
SOB	-2.7178	-1.7124	-1.2	5.022	0.0633408
SOB	-2.9421	-1.8065	-1.2	5.022	0.0641947
SOB	-3.1663	-1.9006	-1.2	5.022	0.0649025
SOB	-3.3906	-1.9947	-1.2	5.022	0.0654768
SOB	-3.6149	-2.0888	-1.2	5.022	0.0659291
SOB	-0.475	-0.7714	-1.35	5.6498	0.0447401
SOB	-0.6993	-0.8655	-1.35	5.6498	0.0608322
SOB	-0.9236	-0.9596	-1.35	5.6498	0.0646488
SOB	-1.1479	-1.0537	-1.35	5.6498	0.0688021
SOB	-1.3721	-1.1478	-1.35	5.6498	0.0702433
SOB	-1.5964	-1.2419	-1.35	5.6498	0.100311
SOB	-1.8207	-1.336	-1.35	5.6498	0.0696925
SOB	-2.045	-1.4301	-1.35	5.6498	0.0685051
SOB	-2.2692	-1.5242	-1.35	5.6498	0.0666592
SOB	-2.4935	-1.6183	-1.35	5.6498	0.0680596
SOB	-2.7178	-1.7124	-1.35	5.6498	0.0692983
SOB	-2.9421	-1.8065	-1.35	5.6498	0.0703696
SOB	-3.1663	-1.9006	-1.35	5.6498	0.0712995
SOB	-3.3906	-1.9947	-1.35	5.6498	0.0720935
SOB	-3.6149	-2.0888	-1.35	5.6498	0.0727615
SOB	-0.475	-0.7714	-1.5	6.2775	0.0447388
SOB	-0.6993	-0.8655	-1.5	6.2775	0.0608364
SOB	-0.9236	-0.9596	-1.5	6.2775	0.0614073
SOB	-1.1479	-1.0537	-1.5	6.2775	0.0737342
SOB	-1.3721	-1.1478	-1.5	6.2775	0.0751961
SOB	-1.5964	-1.2419	-1.5	6.2775	0.0748235
SOB	-1.8207	-1.336	-1.5	6.2775	0.0745781
SOB	-2.045	-1.4301	-1.5	6.2775	0.0733238
SOB	-2.2692	-1.5242	-1.5	6.2775	0.0719718
SOB	-2.4935	-1.6183	-1.5	6.2775	0.0735502
SOB	-2.7178	-1.7124	-1.5	6.2775	0.0749727
SOB	-2.9421	-1.8065	-1.5	6.2775	0.0762444
SOB	-3.1663	-1.9006	-1.5	6.2775	0.0773724
SOB	-3.3906	-1.9947	-1.5	6.2775	0.0783653
SOB	-3.6149	-2.0888	-1.5	6.2775	0.0792307
SOB	-0.475	-0.7714	-1.65	6.9053	0.0447387
SOB	-0.6993	-0.8655	-1.65	6.9053	0.0608309
SOB	-0.9236	-0.9596	-1.65	6.9053	0.0643408
SOB	-1.1479	-1.0537	-1.65	6.9053	0.0725037
SOB	-1.3721	-1.1478	-1.65	6.9053	0.0846418
SOB	-1.5964	-1.2419	-1.65	6.9053	0.0796454
SOB	-1.8207	-1.336	-1.65	6.9053	0.0793562
SOB	-2.045	-1.4301	-1.65	6.9053	0.0780681
SOB	-2.2692	-1.5242	-1.65	6.9053	0.0771402
SOB	-2.4935	-1.6183	-1.65	6.9053	0.0788619
SOB	-2.7178	-1.7124	-1.65	6.9053	0.0804434
SOB	-2.9421	-1.8065	-1.65	6.9053	0.0818841
SOB	-3.1663	-1.9006	-1.65	6.9053	0.0831864
SOB	-3.3906	-1.9947	-1.65	6.9053	0.0843568
SOB	-3.6149	-2.0888	-1.65	6.9053	0.0854021
SOB	-0.475	-0.7714	-1.8	7.533	0.0447424
SOB	-0.6993	-0.8655	-1.8	7.533	0.0516316
SOB	-0.9236	-0.9596	-1.8	7.533	0.0769297
SOB	-1.1479	-1.0537	-1.8	7.533	0.0724031
SOB	-1.3721	-1.1478	-1.8	7.533	0.0860783
SOB	-1.5964	-1.2419	-1.8	7.533	0.0850382
SOB	-1.8207	-1.336	-1.8	7.533	0.111793
SOB	-2.045	-1.4301	-1.8	7.533	0.0827595
SOB	-2.2692	-1.5242	-1.8	7.533	0.0828455
SOB	-2.4935	-1.6183	-1.8	7.533	0.0840431
SOB	-2.7178	-1.7124	-1.8	7.533	0.0857542
SOB	-2.9421	-1.8065	-1.8	7.533	0.0873374
SOB	-3.1663	-1.9006	-1.8	7.533	0.0887909
SOB	-3.3906	-1.9947	-1.8	7.533	0.0901198
SOB	-3.6149	-2.0888	-1.8	7.533	0.0913267
SOB	-0.475	-0.7714	-1.95	8.1608	0.0446975
SOB	-0.6993	-0.8655	-1.95	8.1608	0.0608306
SOB	-0.9236	-0.9596	-1.95	8.1608	0.0617576
SOB	-1.1479	-1.0537	-1.95	8.1608	0.0930189
SOB	-1.3721	-1.1478	-1.95	8.1608	0.0836712
SOB	-1.5964	-1.2419	-1.95	8.1608	0.0975882
SOB	-1.8207	-1.336	-1.95	8.1608	0.0892651
SOB	-2.045	-1.4301	-1.95	8.1608	0.0873814
SOB	-2.2692	-1.5242	-1.95	8.1608	0.0872272
SOB	-2.4935	-1.6183	-1.95	8.1608	0.0891356
SOB	-2.7178	-1.7124	-1.95	8.1608	0.090947
SOB	-2.9421	-1.8065	-1.95	8.1608	0.0926475
SOB	-3.1663	-1.9006	-1.95	8.1608	0.094231
SOB	-3.3906	-1.9947	-1.95	8.1608	0.0956979
SOB	-3.6149	-2.0888	-1.95	8.1608	0.0970509
SOB	-0.475	-0.7714	-2.1	8.7885	0.0447381
SOB	-0.6993	-0.8655	-2.1	8.7885	0.0521215
SOB	-0.9236	-0.9596	-2.1	8.7885	0.0769248
SOB	-1.1479	-1.0537	-2.1	8.7885	0.0734813
SOB	-1.3721	-1.1478	-2.1	8.7885	0.0831939
SOB	-1.5964	-1.2419	-2.1	8.7885	0.09682
SOB	-1.8207	-1.336	-2.1	8.7885	0.10698
SOB	-2.045	-1.4301	-2.1	8.7885	0.0925491
SOB	-2.2692	-1.5242	-2.1	8.7885	0.0922178
SOB	-2.4935	-1.6183	-2.1	8.7885	0.0941712
SOB	-2.7178	-1.7124	-2.1	8.7885	0.096055
SOB	-2.9421	-1.8065	-2.1	8.7885	0.097849
SOB	-3.1663	-1.9006	-2.1	8.7885	0.0995436
SOB	-3.3906	-1.9947	-2.1	8.7885	0.101128
SOB	-3.6149	-2.0888	-2.1	8.7885	0.102604
SOB	-0.475	-0.7714	-2.25	9.4163	0.044738
SOB	-0.6993	-0.8655	-2.25	9.4163	0.0608306
SOB	-0.9236	-0.9596	-2.25	9.4163	0.0769249
SOB	-1.1479	-1.0537	-2.25	9.4163	0.0724219
SOB	-1.3721	-1.1478	-2.25	9.4163	0.0879328
SOB	-1.5964	-1.2419	-2.25	9.4163	0.0933856
SOB	-1.8207	-1.336	-2.25	9.4163	0.0979194
SOB	-2.045	-1.4301	-2.25	9.4163	0.0979993
SOB	-2.2692	-1.5242	-2.25	9.4163	0.0976843
SOB	-2.4935	-1.6183	-2.25	9.4163	0.0991793
SOB	-2.7178	-1.7124	-2.25	9.4163	0.101109
SOB	-2.9421	-1.8065	-2.25	9.4163	0.102976
SOB	-3.1663	-1.9006	-2.25	9.4163	0.104752
SOB	-3.3906	-1.9947	-2.25	9.4163	0.106437
SOB	-3.6149	-2.0888	-2.25	9.4163	0.108024
SOB	-0.475	-0.7714	-2.4	10.044	0.0447372
SOB	-0.6993	-0.8655	-2.4	10.044	0.0608368
SOB	-0.9236	-0.9596	-2.4	10.044	0.076926
SOB	-1.1479	-1.0537	-2.4	10.044	0.0728901
SOB	-1.3721	-1.1478	-2.4	10.044	0.0877368
SOB	-1.5964	-1.2419	-2.4	10.044	0.0928216
SOB	-1.8207	-1.336	-2.4	10.044	0.101237
SOB	-2.045	-1.4301	-2.4	10.044	0.101206
SOB	-2.2692	-1.5242	-2.4	10.044	0.103571
SOB	-2.4935	-1.6183	-2.4	10.044	0.104335
SOB	-2.7178	-1.7124	-2.4	10.044	0.106136
SOB	-2.9421	-1.8065	-2.4	10.044	0.108043
SOB	-3.1663	-1.9006	-2.4	10.044	0.109888
SOB	-3.3906	-1.9947	-2.4	10.044	0.111655
SOB	-3.6149	-2.0888	-2.4	10.044	0.113334
SOB	-0.475	-0.7714	-2.55	10.6718	0.0447391
SOB	-0.6993	-0.8655	-2.55	10.6718	0.0608306
SOB	-0.9236	-0.9596	-2.55	10.6718	0.0769248
SOB	-1.1479	-1.0537	-2.55	10.6718	0.07303
SOB	-1.3721	-1.1478	-2.55	10.6718	0.0827991
SOB	-1.5964	-1.2419	-2.55	10.6718	0.0925218
SOB	-1.8207	-1.336	-2.55	10.6718	0.104697
SOB	-2.045	-1.4301	-2.55	10.6718	0.104261
SOB	-2.2692	-1.5242	-2.55	10.6718	0.107866
SOB	-2.4935	-1.6183	-2.55	10.6718	0.110317
SOB	-2.7178	-1.7124	-2.55	10.6718	0.111149
SOB	-2.9421	-1.8065	-2.55	10.6718	0.113081
SOB	-3.1663	-1.9006	-2.55	10.6718	0.114972
SOB	-3.3906	-1.9947	-2.55	10.6718	0.116802
SOB	-3.6149	-2.0888	-2.55	10.6718	0.118558
SOB	-0.475	-0.7714	-2.7	11.2995	0.0447386
SOB	-0.6993	-0.8655	-2.7	11.2995	0.0608343
SOB	-0.9236	-0.9596	-2.7	11.2995	0.0614072
SOB	-1.1479	-1.0537	-2.7	11.2995	0.0724031
SOB	-1.3721	-1.1478	-2.7	11.2995	0.0827993
SOB	-1.5964	-1.2419	-2.7	11.2995	0.092522
SOB	-1.8207	-1.336	-2.7	11.2995	0.103105
SOB	-2.045	-1.4301	-2.7	11.2995	0.107449
SOB	-2.2692	-1.5242	-2.7	11.2995	0.115402
SOB	-2.4935	-1.6183	-2.7	11.2995	0.115865
SOB	-2.7178	-1.7124	-2.7	11.2995	0.117001
SOB	-2.9421	-1.8065	-2.7	11.2995	0.118106
SOB	-3.1663	-1.9006	-2.7	11.2995	0.120023
SOB	-3.3906	-1.9947	-2.7	11.2995	0.121899
SOB	-3.6149	-2.0888	-2.7	11.2995	0.123715
SOB	-0.475	-0.7714	-2.85	11.9273	0.0447372
SOB	-0.6993	-0.8655	-2.85	11.9273	0.049968
SOB	-0.9236	-0.9596	-2.85	11.9273	0.0614075
SOB	-1.1479	-1.0537	-2.85	11.9273	0.0724031
SOB	-1.3721	-1.1478	-2.85	11.9273	0.0827993
SOB	-1.5964	-1.2419	-2.85	11.9273	0.100017
SOB	-1.8207	-1.336	-2.85	11.9273	0.111495
SOB	-2.045	-1.4301	-2.85	11.9273	0.111289
SOB	-2.2692	-1.5242	-2.85	11.9273	0.115044
SOB	-2.4935	-1.6183	-2.85	11.9273	0.119265
SOB	-2.7178	-1.7124	-2.85	11.9273	0.122895
SOB	-2.9421	-1.8065	-2.85	11.9273	0.123662
SOB	-3.1663	-1.9006	-2.85	11.9273	0.125059
SOB	-3.3906	-1.9947	-2.85	11.9273	0.126962
SOB	-3.6149	-2.0888	-2.85	11.9273	0.128823
SOB	-0.475	-0.7714	-3	12.555	0.044737
SOB	-0.6993	-0.8655	-3	12.555	0.0516325
SOB	-0.9236	-0.9596	-3	12.555	0.0769248
SOB	-1.1479	-1.0537	-3	12.555	0.0724031
SOB	-1.3721	-1.1478	-3	12.555	0.0827993
SOB	-1.5964	-1.2419	-3	12.555	0.0926894
SOB	-1.8207	-1.336	-3	12.555	0.101462
SOB	-2.045	-1.4301	-3	12.555	0.11333
SOB	-2.2692	-1.5242	-3	12.555	0.118861
SOB	-2.4935	-1.6183	-3	12.555	0.122861
SOB	-2.7178	-1.7124	-3	12.555	0.127229
SOB	-2.9421	-1.8065	-3	12.555	0.129648
SOB	-3.1663	-1.9006	-3	12.555	0.130286
SOB	-3.3906	-1.9947	-3	12.555	0.132007
SOB	-3.6149	-2.0888	-3	12.555	0.133907
SOB	-0.475	-0.7714	-3.15	13.1828	0.0447364
SOB	-0.6993	-0.8655	-3.15	13.1828	0.0603786
SOB	-0.9236	-0.9596	-3.15	13.1828	0.0614313
SOB	-1.1479	-1.0537	-3.15	13.1828	0.0724031
SOB	-1.3721	-1.1478	-3.15	13.1828	0.0828833
SOB	-1.5964	-1.2419	-3.15	13.1828	0.0925222
SOB	-1.8207	-1.336	-3.15	13.1828	0.101462
SOB	-2.045	-1.4301	-3.15	13.1828	0.11011
SOB	-2.2692	-1.5242	-3.15	13.1828	0.122853
SOB	-2.4935	-1.6183	-3.15	13.1828	0.126554
SOB	-2.7178	-1.7124	-3.15	13.1828	0.130688
SOB	-2.9421	-1.8065	-3.15	13.1828	0.135232
SOB	-3.1663	-1.9006	-3.15	13.1828	0.136327
SOB	-3.3906	-1.9947	-3.15	13.1828	0.137058
SOB	-3.6149	-2.0888	-3.15	13.1828	0.138953

## Sheet: Fig 5B
Source Data Fig 5B Microbial metabolic cross feeding at original and high exchange capacities of sulfate-reducing bacteria (SRB) and sulfide-oxidzing bacteria (SOB) in high organic loading (H-OLR) condition.
Metabolite ID	Common name	SRB_original	MET_original	SOB_original	COM_original	SRB_high	MET_high	SOB_high	COM_high
for	Formate	-0.000831841	0	0.000831841	0	0.00141957	0	0.000483445	-0.00190302
h2	H2	0	0	0	0	0.759284	0	0	-0.759284
so4	Sulfate	-1.25894	0	1.33694	-0.078	-1.50122	0	1.57922	-0.078
HC00250	Hydrogen sulfide	1.25801	-0.00432731	-1.36339	0.1097	1.50057	-0.0034382	-1.60684	0.1097
but	Butyrate	-2.4935	0	0	2.4935	-2.4935	0	0	2.4935
co2	Carbon dioxide	0.0170693	5.32179	-2.72893	-2.60993	0.0441079	4.2162	-2.28658	-1.97373
cpd01024	Methane	0	5.56617	0	-5.56617	0	4.45084	0	-4.45084
ac	Acetate	4.9742	-6.11511	-0.477396	1.6183	4.92117	-4.9268	-1.61268	1.6183

## Sheet: Fig 6
Source Data Fig 6 Influence of exchange capacities of sulfate-reducing bacteria (SRB) and sulfide-oxidizing bacteria (SOB) on microbial relative abundances.
Compartment	Maximum acetate uptake capacity of SOB	Maximum sulfide secretion capacity of SRB	Relative abundance
SRB	-1.05	4.3943	0.243466
SRB	-1.2	5.022	0.22719
SRB	-1.35	5.6498	0.212955
SRB	-1.5	6.2775	0.200401
SRB	-1.65	6.9053	0.189241
SRB	-1.8	7.533	0.179257
SRB	-1.95	8.1608	0.17027
SRB	-2.1	8.7885	0.162137
SRB	-2.25	9.4163	0.154741
SRB	-2.4	10.044	0.14771
SRB	-2.55	10.6718	0.139649
SRB	-2.7	11.2995	0.13336
SRB	-2.85	11.9273	0.132492
SRB	-3	12.555	0.131433
SRB	-3.15	13.1828	0.130504
MET	-1.05	4.3943	0.508536
MET	-1.2	5.022	0.499809
MET	-1.35	5.6498	0.490735
MET	-1.5	6.2775	0.481327
MET	-1.65	6.9053	0.471589
MET	-1.8	7.533	0.461531
MET	-1.95	8.1608	0.451154
MET	-2.1	8.7885	0.44046
MET	-2.25	9.4163	0.429454
MET	-2.4	10.044	0.417732
MET	-2.55	10.6718	0.403601
MET	-2.7	11.2995	0.389658
MET	-2.85	11.9273	0.379285
MET	-3	12.555	0.368554
MET	-3.15	13.1828	0.357527
SOB	-1.05	4.3943	0.247991
SOB	-1.2	5.022	0.272995
SOB	-1.35	5.6498	0.296302
SOB	-1.5	6.2775	0.318264
SOB	-1.65	6.9053	0.33916
SOB	-1.8	7.533	0.359204
SOB	-1.95	8.1608	0.378576
SOB	-2.1	8.7885	0.397403
SOB	-2.25	9.4163	0.415806
SOB	-2.4	10.044	0.434551
SOB	-2.55	10.6718	0.456741
SOB	-2.7	11.2995	0.476973
SOB	-2.85	11.9273	0.48823
SOB	-3	12.555	0.500042
SOB	-3.15	13.1828	0.511961

[truncated: 6 more sheets: Fig 7A, Fig 7B (left), Fig 7B (right), S2 Fig, S3 Fig, S4 Fig]
