# Supplementary material for: Metabolic cross-feeding interactions modulate the dynamic community structure in microbial fuel cell under variable organic loading wastewaters
Source: PLoS Comput Biol. 2024 Oct 17;20(10):e1012533. doi: 10.1371/journal.pcbi.1012533 (PMC11521316; doi:10.1371/journal.pcbi.1012533)
Supplement: S4 Table — (XLSX) [file pcbi.1012533.s006.xlsx]

## Sheet: Sheet1
S4 Table List of acronyms.
Acronym	Description
3hbCoA	(S)-3-hydroxybutanoyl-CoA(4-)
3php	3-Phosphonooxypyruvate
AaCoA	Acetoacetyl-CoA
AcCoA	Acetyl CoA
Acoad1	Acyl-CoA dehydrogenase
ACP	Acyl carrier protein
Actp	Acetyl phosphate
AKG	2-Oxoglutarate
Apr	Adenylylsulfate reductase
APS	5-adenylyl sulfate(2-)
ATPase	ATP synthase
B2CoA	Crotonoyl-CoA(4-)
BtCoA	Butanoyl-CoA
Cit	Citrate
CoA	Coenzyme A
CoB	Coenzyme B
COD	Chemical oxygen demand
COM	Community compartment
CoM	Coenzyme M
CoM-S-S-CoB	Coenzyme M 7-mercaptoheptanoylthreonine-phosphate heterodisulfide
Corr	Corrinoid-Fe-S-proteins
DAO	Day after operation
Dmph	Dihydromethanophenazine
Dsr	Dissimilatory sulfate reductase
DTTP	Deoxythymidine triphosphate
EB	Exoelectrogenic bacteria
FBA	Flux balance analysis
Fdxo	Oxidized ferredoxin
Fdxr	Reduced ferredoxin
FerriCytc	Ferricytochrome
FerroCytc	Ferrocytochrome
FFC	Flux fold change
Fpo	F420H2 dehydrogenase
GEM	Genome-scale metabolic model
Gthox	Oxidized glutathione
H-OLR	High organic loading rate
H4SPT	Tetrahydrosarcinapterin
Hacd1	3-hydroxyacyl-CoA dehydrogenase
Hgr	Heterodisulfide reductase
Hpglu	Tetrahydropteroyltri-L-glutamate
hv	Photon
icit	Isocitrate
L-OLR	Low organic loading rate
LB	Lower boundary
MCoM	Methyl coenzyme M
Mcorr	Methylated-corrinoid-Fe-S-Proteins
MET	Methanogen
MFC	Microbial fuel cell
MH4SPT	N5-methyl-tetrahydrosarcinapterin
Mhpglu	5-methyltetrahydropteroyltri-L-glutamate
mmGEM	Microbe-microbe interaction genome-scale metabolic model
Mph	Methanophenazine
Mql8	Menaquinol
Mqn8	Menaquinone 8
Mtr	Methyl transferase
Oaa	Oxaloacetate
OLR	Organic loading rate
Oxalosucc	Oxalosuccinate
Pep	Phosphoenolpyruvate
Pepc	Phosphoenolpyruvate carboxylase
Pfor	Pyruvate:ferredoxin oxidoreductase
Pyr	Pyruvate
RTCA	Reductive tricarboxilic acid
S cycle	Sulfate-sulfide cycle
SOB	Sulfide-oxidizing bacteria
SRB	Sulfate-reducing bacteria
SucCoA	Succinyl-CoA
Thmmp	Thiamin monophosphate
UB	Upper boundary
VFA	Volatile fatty acid
