# Supplementary material for: Metabolic cross-feeding interactions modulate the dynamic community structure in microbial fuel cell under variable organic loading wastewaters
Source: PLoS Comput Biol. 2024 Oct 17;20(10):e1012533. doi: 10.1371/journal.pcbi.1012533 (PMC11521316; doi:10.1371/journal.pcbi.1012533)
Supplement: S1 File — (SBML) [file pcbi.1012533.s011.sbml]

<?xml version="1.0" encoding="UTF-8"?>
<sbml xmlns="http://www.sbml.org/sbml/level3/version1/core" xmlns:fbc="http://www.sbml.org/sbml/level3/version1/fbc/version2" xmlns:groups="http://www.sbml.org/sbml/level3/version1/groups/version1" level="3" version="1" fbc:required="false" groups:required="false">
  <model metaid="mmGEM.xlsx" id="COBRAModel" name="Model Exported from COBRA Toolbox" fbc:strict="true">
    <listOfUnitDefinitions>
      <unitDefinition id="mmol_per_gDW_per_hr">
        <listOfUnits>
          <unit kind="mole" exponent="1" scale="-3" multiplier="1"/>
          <unit kind="gram" exponent="-1" scale="0" multiplier="1"/>
          <unit kind="second" exponent="-1" scale="0" multiplier="3600"/>
        </listOfUnits>
      </unitDefinition>
    </listOfUnitDefinitions>
    <listOfCompartments>
      <compartment metaid="c" id="c" name="Cytoplasm" constant="false"/>
      <compartment metaid="e" id="e" name="Extracellular" constant="false"/>
      <compartment metaid="u" id="u" name="Community" constant="false"/>
    </listOfCompartments>
    <listOfSpecies>
      <species metaid="M_12dgr180__91__u__93__" id="M_12dgr180__91__u__93__" name="1,2-Diacyl-sn-glycerol (dioctadecanoyl, n-C18:0)" compartment="u" hasOnlySubstanceUnits="false" boundaryCondition="false" constant="false" fbc:charge="0" fbc:chemicalFormula="C39H76O5"/>
      <species metaid="M_26dap__M__91__u__93__" id="M_26dap__M__91__u__93__" name="meso-2,6-Diaminoheptanedioate" compartment="u" hasOnlySubstanceUnits="false" boundaryCondition="false" constant="false" fbc:charge="0" fbc:chemicalFormula="C7H14N2O4"/>
      <species metaid="M_2dmmq8__91__u__93__" id="M_2dmmq8__91__u__93__" name="2-Demethylmenaquinone 8" compartment="u" hasOnlySubstanceUnits="false" boundaryCondition="false" constant="false" fbc:charge="0" fbc:chemicalFormula="C50H70O2"/>
      <species metaid="M_2hyoxplac__91__u__93__" id="M_2hyoxplac__91__u__93__" name="2-Hydroxyphenylacetate" compartment="u" hasOnlySubstanceUnits="false" boundaryCondition="false" constant="false" fbc:charge="-1" fbc:chemicalFormula="C8H7O3"/>
      <species metaid="M_2obut__91__u__93__" id="M_2obut__91__u__93__" name="2-Oxobutanoate" compartment="u" hasOnlySubstanceUnits="false" boundaryCondition="false" constant="false" fbc:charge="-1" fbc:chemicalFormula="C4H5O3"/>
      <species metaid="M_34dhphe__91__u__93__" id="M_34dhphe__91__u__93__" name="L-dopa" compartment="u" hasOnlySubstanceUnits="false" boundaryCondition="false" constant="false" fbc:charge="0" fbc:chemicalFormula="C9H11NO4"/>
      <species metaid="M_3mop__91__u__93__" id="M_3mop__91__u__93__" name="3-methyl-2-oxopentanoate" compartment="u" hasOnlySubstanceUnits="false" boundaryCondition="false" constant="false" fbc:charge="-1" fbc:chemicalFormula="C6H9O3"/>
      <species metaid="M_4abz__91__u__93__" id="M_4abz__91__u__93__" name="4-Aminobenzoate" compartment="u" hasOnlySubstanceUnits="false" boundaryCondition="false" constant="false" fbc:charge="-1" fbc:chemicalFormula="C7H6NO2"/>
      <species metaid="M_4hbz__91__u__93__" id="M_4hbz__91__u__93__" name="4_Hydroxybenzoate_e0" compartment="u" hasOnlySubstanceUnits="false" boundaryCondition="false" constant="false" fbc:charge="-1" fbc:chemicalFormula="C7H5O3"/>
      <species metaid="M_4hoxpacd__91__u__93__" id="M_4hoxpacd__91__u__93__" name="(4-hydroxyphenyl)acetaldehyde" compartment="u" hasOnlySubstanceUnits="false" boundaryCondition="false" constant="false" fbc:charge="0" fbc:chemicalFormula="C8H8O2"/>
      <species metaid="M_4hphac__91__u__93__" id="M_4hphac__91__u__93__" name="4-hydroxyphenylacetate" compartment="u" hasOnlySubstanceUnits="false" boundaryCondition="false" constant="false" fbc:charge="-1" fbc:chemicalFormula="C8H7O3"/>
      <species metaid="M_5aprbu__91__u__93__" id="M_5aprbu__91__u__93__" name="5_Amino_6__5_phosphoribitylaminouracil_c0" compartment="u" hasOnlySubstanceUnits="false" boundaryCondition="false" constant="false" fbc:charge="-2" fbc:chemicalFormula="C9H15N4O9P"/>
      <species metaid="M_HC00250__91__u__93__" id="M_HC00250__91__u__93__" name="Hydrogen sulfide" compartment="u" hasOnlySubstanceUnits="false" boundaryCondition="false" constant="false" fbc:charge="-1" fbc:chemicalFormula="H2S"/>
      <species metaid="M_HC00319__91__u__93__" id="M_HC00319__91__u__93__" name="Malonate" compartment="u" hasOnlySubstanceUnits="false" boundaryCondition="false" constant="false" fbc:charge="-2" fbc:chemicalFormula="C3H2O4"/>
      <species metaid="M_HC01161__91__u__93__" id="M_HC01161__91__u__93__" name="apoprotein [acyl carrier protein]" compartment="u" hasOnlySubstanceUnits="false" boundaryCondition="false" constant="false" fbc:charge="0" fbc:chemicalFormula="RHO"/>
      <species metaid="M_HC01501__91__u__93__" id="M_HC01501__91__u__93__" name="thiosulfate(2-)" compartment="u" hasOnlySubstanceUnits="false" boundaryCondition="false" constant="false" fbc:charge="-1" fbc:chemicalFormula="O3S2"/>
      <species metaid="M_HC02172__91__u__93__" id="M_HC02172__91__u__93__" name="Zinc" compartment="u" hasOnlySubstanceUnits="false" boundaryCondition="false" constant="false" fbc:charge="2" fbc:chemicalFormula="Zn"/>
      <species metaid="M_L_alagly__91__u__93__" id="M_L_alagly__91__u__93__" name="L-alanylglycine" compartment="u" hasOnlySubstanceUnits="false" boundaryCondition="false" constant="false" fbc:charge="0" fbc:chemicalFormula="C5H10N2O3"/>
      <species metaid="M_Lcyst__91__u__93__" id="M_Lcyst__91__u__93__" name="L-cysteate(1-)" compartment="u" hasOnlySubstanceUnits="false" boundaryCondition="false" constant="false" fbc:charge="-1" fbc:chemicalFormula="C3H6NO5S"/>
      <species metaid="M_Lkynr__91__u__93__" id="M_Lkynr__91__u__93__" name="L-kynurenine" compartment="u" hasOnlySubstanceUnits="false" boundaryCondition="false" constant="false" fbc:charge="0" fbc:chemicalFormula="C10H12N2O3"/>
      <species metaid="M_M02447__91__u__93__" id="M_M02447__91__u__93__" name="Maltohexaose" compartment="u" hasOnlySubstanceUnits="false" boundaryCondition="false" constant="false" fbc:charge="0" fbc:chemicalFormula="C36H62O31"/>
      <species metaid="M_MET_10fthf__91__c__93__" id="M_MET_10fthf__91__c__93__" name="10_Formyltetrahydrofolate_c0" compartment="c" hasOnlySubstanceUnits="false" boundaryCondition="false" constant="false" fbc:charge="-2" fbc:chemicalFormula="C20H21N7O7"/>
      <species metaid="M_MET_13dpg__91__c__93__" id="M_MET_13dpg__91__c__93__" name="1_3_Bisphospho_D_glycerate_c0" compartment="c" hasOnlySubstanceUnits="false" boundaryCondition="false" constant="false" fbc:charge="-4" fbc:chemicalFormula="C3H4O10P2"/>
      <species metaid="M_MET_23dhdp__91__c__93__" id="M_MET_23dhdp__91__c__93__" name="(2S,4S)-4-Hydroxy-2,3,4,5-tetrahydrodipicolinate" compartment="c" hasOnlySubstanceUnits="false" boundaryCondition="false" constant="false" fbc:charge="-2" fbc:chemicalFormula="C7H7NO5"/>
      <species metaid="M_MET_23dhmb__91__c__93__" id="M_MET_23dhmb__91__c__93__" name="2_3_Dihydroxy_isovalerate_c0" compartment="c" hasOnlySubstanceUnits="false" boundaryCondition="false" constant="false" fbc:charge="-1" fbc:chemicalFormula="C5H9O4"/>
      <species metaid="M_MET_23dhmp__91__c__93__" id="M_MET_23dhmp__91__c__93__" name="2_3_Dihydroxy_3_methylvalerate_c0" compartment="c" hasOnlySubstanceUnits="false" boundaryCondition="false" constant="false" fbc:charge="-1" fbc:chemicalFormula="C6H11O4"/>
      <species metaid="M_MET_23dpg__91__c__93__" id="M_MET_23dpg__91__c__93__" name="DPG_c0" compartment="c" hasOnlySubstanceUnits="false" boundaryCondition="false" constant="false" fbc:charge="-3" fbc:chemicalFormula="C3H3O10P2"/>
      <species metaid="M_MET_25aics__91__c__93__" id="M_MET_25aics__91__c__93__" name="SAICAR_c0" compartment="c" hasOnlySubstanceUnits="false" boundaryCondition="false" constant="false" fbc:charge="-3" fbc:chemicalFormula="C13H15N4O12P"/>
      <species metaid="M_MET_25dhpp__91__c__93__" id="M_MET_25dhpp__91__c__93__" name="2_5_Diamino_6_5_phosphoribosylamino_4_pyrimidineone_c0" compartment="c" hasOnlySubstanceUnits="false" boundaryCondition="false" constant="false" fbc:charge="-2" fbc:chemicalFormula="C9H14N5O8P"/>
      <species metaid="M_MET_26dap_LL__91__c__93__" id="M_MET_26dap_LL__91__c__93__" name="LL_2_6_Diaminopimelate_c0" compartment="c" hasOnlySubstanceUnits="false" boundaryCondition="false" constant="false" fbc:charge="0" fbc:chemicalFormula="C7H14N2O4"/>
      <species metaid="M_MET_26dap__M__91__c__93__" id="M_MET_26dap__M__91__c__93__" name="meso_2_6_Diaminopimelate_c0" compartment="c" hasOnlySubstanceUnits="false" boundaryCondition="false" constant="false" fbc:charge="0" fbc:chemicalFormula="C7H14N2O4"/>
      <species metaid="M_MET_2ahbut__91__c__93__" id="M_MET_2ahbut__91__c__93__" name="2_Aceto_2_hydroxybutanoate_c0" compartment="c" hasOnlySubstanceUnits="false" boundaryCondition="false" constant="false" fbc:charge="-1" fbc:chemicalFormula="C6H9O4"/>
      <species metaid="M_MET_2ahethmpp__91__c__93__" id="M_MET_2ahethmpp__91__c__93__" name="2_Hydroxyethyl_ThPP_c0" compartment="c" hasOnlySubstanceUnits="false" boundaryCondition="false" constant="false" fbc:charge="-1" fbc:chemicalFormula="C14H21N4O8P2S"/>
      <species metaid="M_MET_2ahhmd__91__c__93__" id="M_MET_2ahhmd__91__c__93__" name="2_Amino_4_hydroxy_6_hydroxymethyl_7_8_dihydropteridinediphosphate_c0" compartment="c" hasOnlySubstanceUnits="false" boundaryCondition="false" constant="false" fbc:charge="-2" fbc:chemicalFormula="C7H8N5O8P2"/>
      <species metaid="M_MET_2ahhmp__91__c__93__" id="M_MET_2ahhmp__91__c__93__" name="6_hydroxymethyl_dihydropterin_c0" compartment="c" hasOnlySubstanceUnits="false" boundaryCondition="false" constant="false" fbc:charge="0" fbc:chemicalFormula="C7H9N5O2"/>
      <species metaid="M_MET_2cpr5p__91__c__93__" id="M_MET_2cpr5p__91__c__93__" name="1_2_carboxyphenylamino_1_deoxyribulose_5_phosphate_c0" compartment="c" hasOnlySubstanceUnits="false" boundaryCondition="false" constant="false" fbc:charge="-3" fbc:chemicalFormula="C12H13NO9P"/>
      <species metaid="M_MET_2dhp__91__c__93__" id="M_MET_2dhp__91__c__93__" name="2_Dehydropantoate_c0" compartment="c" hasOnlySubstanceUnits="false" boundaryCondition="false" constant="false" fbc:charge="-1" fbc:chemicalFormula="C6H9O4"/>
      <species metaid="M_MET_2dmmq8__91__c__93__" id="M_MET_2dmmq8__91__c__93__" name="2_Demethylmenaquinone_8_c0" compartment="c" hasOnlySubstanceUnits="false" boundaryCondition="false" constant="false" fbc:charge="0" fbc:chemicalFormula="C50H70O2"/>
      <species metaid="M_MET_2dmmql8__91__c__93__" id="M_MET_2dmmql8__91__c__93__" name="2_Demethylmenaquinol_8_c0" compartment="c" hasOnlySubstanceUnits="false" boundaryCondition="false" constant="false" fbc:charge="0" fbc:chemicalFormula="C50H72O2"/>
      <species metaid="M_MET_2dr1p__91__c__93__" id="M_MET_2dr1p__91__c__93__" name="deoxyribose_1_phosphate_c0" compartment="c" hasOnlySubstanceUnits="false" boundaryCondition="false" constant="false" fbc:charge="-2" fbc:chemicalFormula="C5H9O7P"/>
      <species metaid="M_MET_2dr5p__91__c__93__" id="M_MET_2dr5p__91__c__93__" name="deoxyribose_5_phosphate_c0" compartment="c" hasOnlySubstanceUnits="false" boundaryCondition="false" constant="false" fbc:charge="-2" fbc:chemicalFormula="C5H9O7P"/>
      <species metaid="M_MET_2ippm__91__c__93__" id="M_MET_2ippm__91__c__93__" name="2_Isopropylmaleate_c0" compartment="c" hasOnlySubstanceUnits="false" boundaryCondition="false" constant="false" fbc:charge="-2" fbc:chemicalFormula="C7H8O4"/>
      <species metaid="M_MET_2mahmp__91__c__93__" id="M_MET_2mahmp__91__c__93__" name="4_Amino_2_methyl_5_diphosphomethylpyrimidine_c0" compartment="c" hasOnlySubstanceUnits="false" boundaryCondition="false" constant="false" fbc:charge="-2" fbc:chemicalFormula="C6H9N3O7P2"/>
      <species metaid="M_MET_2mb2coa__91__c__93__" id="M_MET_2mb2coa__91__c__93__" name="Tiglyl_CoA_c0" compartment="c" hasOnlySubstanceUnits="false" boundaryCondition="false" constant="false" fbc:charge="-4" fbc:chemicalFormula="C26H38N7O17P3S"/>
      <species metaid="M_MET_2mbcoa__91__c__93__" id="M_MET_2mbcoa__91__c__93__" name="2_Methylbutyryl_CoA_c0" compartment="c" hasOnlySubstanceUnits="false" boundaryCondition="false" constant="false" fbc:charge="-4" fbc:chemicalFormula="C26H40N7O17P3S"/>
      <species metaid="M_MET_2obut__91__c__93__" id="M_MET_2obut__91__c__93__" name="2_Oxobutyrate_c0" compartment="c" hasOnlySubstanceUnits="false" boundaryCondition="false" constant="false" fbc:charge="-1" fbc:chemicalFormula="C4H5O3"/>
      <species metaid="M_MET_2odecg3p__91__c__93__" id="M_MET_2odecg3p__91__c__93__" name="2_octadecanoyl_sn_glycerol_3_phosphate_c0" compartment="c" hasOnlySubstanceUnits="false" boundaryCondition="false" constant="false" fbc:charge="-1" fbc:chemicalFormula="C21H42O7P"/>
      <species metaid="M_MET_2ohph__91__c__93__" id="M_MET_2ohph__91__c__93__" name="2_Octaprenyl_6_hydroxyphenol_c0" compartment="c" hasOnlySubstanceUnits="false" boundaryCondition="false" constant="false" fbc:charge="0" fbc:chemicalFormula="C46H70O2"/>
      <species metaid="M_MET_2ombz__91__c__93__" id="M_MET_2ombz__91__c__93__" name="2_Octaprenyl_6_methoxy_1_4_benzoquinone_c0" compartment="c" hasOnlySubstanceUnits="false" boundaryCondition="false" constant="false" fbc:charge="0" fbc:chemicalFormula="C47H70O3"/>
      <species metaid="M_MET_2omhmbl__91__c__93__" id="M_MET_2omhmbl__91__c__93__" name="2_Octaprenyl_3_methyl_5_hydroxy_6_methoxy_1_4_benzoquinone_c0" compartment="c" hasOnlySubstanceUnits="false" boundaryCondition="false" constant="false" fbc:charge="0" fbc:chemicalFormula="C48H74O4"/>
      <species metaid="M_MET_2ommb__91__c__93__" id="M_MET_2ommb__91__c__93__" name="2_Octaprenyl_3_methyl_6_methoxy_1_4_benzoquinone_c0" compartment="c" hasOnlySubstanceUnits="false" boundaryCondition="false" constant="false" fbc:charge="0" fbc:chemicalFormula="C48H72O3"/>
      <species metaid="M_MET_2omph__91__c__93__" id="M_MET_2omph__91__c__93__" name="2_Octaprenyl_6_methoxyphenol_c0" compartment="c" hasOnlySubstanceUnits="false" boundaryCondition="false" constant="false" fbc:charge="0" fbc:chemicalFormula="C47H72O2"/>
      <species metaid="M_MET_2oph__91__c__93__" id="M_MET_2oph__91__c__93__" name="2_Octaprenylphenol_c0" compartment="c" hasOnlySubstanceUnits="false" boundaryCondition="false" constant="false" fbc:charge="0" fbc:chemicalFormula="C46H70O"/>
      <species metaid="M_MET_2oxoadp__91__c__93__" id="M_MET_2oxoadp__91__c__93__" name="2-Oxoadipate" compartment="c" hasOnlySubstanceUnits="false" boundaryCondition="false" constant="false" fbc:charge="-2" fbc:chemicalFormula="C6H6O5"/>
      <species metaid="M_MET_2pg__91__c__93__" id="M_MET_2pg__91__c__93__" name="2_Phospho_D_glycerate_c0" compartment="c" hasOnlySubstanceUnits="false" boundaryCondition="false" constant="false" fbc:charge="-3" fbc:chemicalFormula="C3H4O7P"/>
      <species metaid="M_MET_2plac__L__91__c__93__" id="M_MET_2plac__L__91__c__93__" name="(2S)-2-Phospholactate" compartment="c" hasOnlySubstanceUnits="false" boundaryCondition="false" constant="false" fbc:charge="-3" fbc:chemicalFormula="C3H4O6P"/>
      <species metaid="M_MET_2saa__91__c__93__" id="M_MET_2saa__91__c__93__" name="Sulfoacetaldehyde" compartment="c" hasOnlySubstanceUnits="false" boundaryCondition="false" constant="false" fbc:charge="-1" fbc:chemicalFormula="C2H3O4S"/>
      <species metaid="M_MET_34hpp__91__c__93__" id="M_MET_34hpp__91__c__93__" name="p_hydroxyphenylpyruvate_c0" compartment="c" hasOnlySubstanceUnits="false" boundaryCondition="false" constant="false" fbc:charge="-1" fbc:chemicalFormula="C9H7O4"/>
      <species metaid="M_MET_36dahx__91__c__93__" id="M_MET_36dahx__91__c__93__" name="L_beta_Lysine_c0" compartment="c" hasOnlySubstanceUnits="false" boundaryCondition="false" constant="false" fbc:charge="1" fbc:chemicalFormula="C6H15N2O2"/>
      <species metaid="M_MET_3c2hmp__91__c__93__" id="M_MET_3c2hmp__91__c__93__" name="3_Isopropylmalate_c0" compartment="c" hasOnlySubstanceUnits="false" boundaryCondition="false" constant="false" fbc:charge="-2" fbc:chemicalFormula="C7H10O5"/>
      <species metaid="M_MET_3c3hmp__91__c__93__" id="M_MET_3c3hmp__91__c__93__" name="2_Isopropylmalate_c0" compartment="c" hasOnlySubstanceUnits="false" boundaryCondition="false" constant="false" fbc:charge="-2" fbc:chemicalFormula="C7H10O5"/>
      <species metaid="M_MET_3c4mop__91__c__93__" id="M_MET_3c4mop__91__c__93__" name="2_isopropyl_3_oxosuccinate_c0" compartment="c" hasOnlySubstanceUnits="false" boundaryCondition="false" constant="false" fbc:charge="-2" fbc:chemicalFormula="C7H8O5"/>
      <species metaid="M_MET_3dhq__91__c__93__" id="M_MET_3dhq__91__c__93__" name="5_Dehydroquinate_c0" compartment="c" hasOnlySubstanceUnits="false" boundaryCondition="false" constant="false" fbc:charge="-1" fbc:chemicalFormula="C7H9O6"/>
      <species metaid="M_MET_3dhsk__91__c__93__" id="M_MET_3dhsk__91__c__93__" name="3_Dehydroshikimate_c0" compartment="c" hasOnlySubstanceUnits="false" boundaryCondition="false" constant="false" fbc:charge="-1" fbc:chemicalFormula="C7H7O5"/>
      <species metaid="M_MET_3h3mop__91__c__93__" id="M_MET_3h3mop__91__c__93__" name="(R)-3-Hydroxy-3-methyl-2-oxopentanoate" compartment="c" hasOnlySubstanceUnits="false" boundaryCondition="false" constant="false" fbc:charge="-1" fbc:chemicalFormula="C6H9O4"/>
      <species metaid="M_MET_3hcdgggp__91__c__93__" id="M_MET_3hcdgggp__91__c__93__" name="CDP-2-O-(3’-hydroxy)geranyl-3-O-geranyl-sn-glycerol" compartment="c" hasOnlySubstanceUnits="false" boundaryCondition="false" constant="false" fbc:charge="-2" fbc:chemicalFormula="C52H85N3O14P2"/>
      <species metaid="M_MET_3hdgggp__91__c__93__" id="M_MET_3hdgggp__91__c__93__" name="2-O-(3’-hydroxy)geranyl-3-O-geranyl-sn-glycerol" compartment="c" hasOnlySubstanceUnits="false" boundaryCondition="false" constant="false" fbc:charge="-2" fbc:chemicalFormula="C43H73O7P1"/>
      <species metaid="M_MET_3hdgggps__91__c__93__" id="M_MET_3hdgggps__91__c__93__" name="2-O-(3’-hydroxy)geranyl-3-O-geranyl-sn-glyceroserine" compartment="c" hasOnlySubstanceUnits="false" boundaryCondition="false" constant="false" fbc:charge="-1" fbc:chemicalFormula="C46H79N1O9P1"/>
      <species metaid="M_MET_3hdggpg__91__c__93__" id="M_MET_3hdggpg__91__c__93__" name="2-O-(3&apos;-hydroxy)geranyl-3-O-geranyl-sn-glycerol-1-phospho-3’-sn-glycerol" compartment="c" hasOnlySubstanceUnits="false" boundaryCondition="false" constant="false" fbc:charge="-1" fbc:chemicalFormula="C46H80O9P1"/>
      <species metaid="M_MET_3hdggpgp__91__c__93__" id="M_MET_3hdggpgp__91__c__93__" name="2-O-(3&apos;-hydroxy)geranyl-3-O-geranyl-sn-glycerol-1-phospho-3’-sn-glycerol phosphate" compartment="c" hasOnlySubstanceUnits="false" boundaryCondition="false" constant="false" fbc:charge="-3" fbc:chemicalFormula="C46H79O12P2"/>
      <species metaid="M_MET_3hdggpi__91__c__93__" id="M_MET_3hdggpi__91__c__93__" name="2-O-(3&apos;hydroxy)geranyl-3-O-geranyl-sn-glycero-1-phospho-myo-inositol" compartment="c" hasOnlySubstanceUnits="false" boundaryCondition="false" constant="false" fbc:charge="-1" fbc:chemicalFormula="C49H84O12P1"/>
      <species metaid="M_MET_3hdpgpe__91__c__93__" id="M_MET_3hdpgpe__91__c__93__" name="2-O-(3’-hydroxy)phytanyl-3-O-phytanyl-sn-glycero-l-phosphoethanolamine" compartment="c" hasOnlySubstanceUnits="false" boundaryCondition="false" constant="false" fbc:charge="0" fbc:chemicalFormula="C45H94O7N1P1"/>
      <species metaid="M_MET_3hdpgpg__91__c__93__" id="M_MET_3hdpgpg__91__c__93__" name="2-O-(3’-hydroxy)phytanyl-3-O-phytanyl-sn-glycerol-1-phospho-3’’-sn-glycerol" compartment="c" hasOnlySubstanceUnits="false" boundaryCondition="false" constant="false" fbc:charge="-1" fbc:chemicalFormula="C46H94O9P1"/>
      <species metaid="M_MET_3hdpgpi__91__c__93__" id="M_MET_3hdpgpi__91__c__93__" name="2-O-(3&apos;-hydroxyl)phytanyl-3-O-phytanyl-sn-glycero-1-phospho-myo-inositol" compartment="c" hasOnlySubstanceUnits="false" boundaryCondition="false" constant="false" fbc:charge="-1" fbc:chemicalFormula="C49H98O12P1"/>
      <species metaid="M_MET_3hdpgps__91__c__93__" id="M_MET_3hdpgps__91__c__93__" name="2-O-(3’-hydroxy)phytanyl-3-O-phytanyl-sn-glycero-l-phosphoserine" compartment="c" hasOnlySubstanceUnits="false" boundaryCondition="false" constant="false" fbc:charge="-1" fbc:chemicalFormula="C46H93N1O9P1"/>
      <species metaid="M_MET_3hfrdp__91__c__93__" id="M_MET_3hfrdp__91__c__93__" name="3-hydroxy-farnesyl diphosphate" compartment="c" hasOnlySubstanceUnits="false" boundaryCondition="false" constant="false" fbc:charge="-3" fbc:chemicalFormula="C15H27O8P2"/>
      <species metaid="M_MET_3hggdp__91__c__93__" id="M_MET_3hggdp__91__c__93__" name="3-hydroxy-geranylgeranyl diphosphate" compartment="c" hasOnlySubstanceUnits="false" boundaryCondition="false" constant="false" fbc:charge="-3" fbc:chemicalFormula="C20H35O8P2"/>
      <species metaid="M_MET_3hgrdp__91__c__93__" id="M_MET_3hgrdp__91__c__93__" name="3-hydroxy-geranyl diphsophate" compartment="c" hasOnlySubstanceUnits="false" boundaryCondition="false" constant="false" fbc:charge="-3" fbc:chemicalFormula="C10H19O8P2"/>
      <species metaid="M_MET_3hmrsACP__91__c__93__" id="M_MET_3hmrsACP__91__c__93__" name="HMA_c0" compartment="c" hasOnlySubstanceUnits="false" boundaryCondition="false" constant="false" fbc:charge="-1" fbc:chemicalFormula="C25H47N2O9PRS"/>
      <species metaid="M_MET_3ig3p__91__c__93__" id="M_MET_3ig3p__91__c__93__" name="Indoleglycerol_phosphate_c0" compartment="c" hasOnlySubstanceUnits="false" boundaryCondition="false" constant="false" fbc:charge="-2" fbc:chemicalFormula="C11H12NO6P"/>
      <species metaid="M_MET_3mob__91__c__93__" id="M_MET_3mob__91__c__93__" name="3_Methyl_2_oxobutanoate_c0" compartment="c" hasOnlySubstanceUnits="false" boundaryCondition="false" constant="false" fbc:charge="-1" fbc:chemicalFormula="C5H7O3"/>
      <species metaid="M_MET_3mop__91__c__93__" id="M_MET_3mop__91__c__93__" name="3MOP_c0" compartment="c" hasOnlySubstanceUnits="false" boundaryCondition="false" constant="false" fbc:charge="-1" fbc:chemicalFormula="C6H9O3"/>
      <species metaid="M_MET_3ophb__91__c__93__" id="M_MET_3ophb__91__c__93__" name="3_Octaprenyl_4_hydroxybenzoate_c0" compartment="c" hasOnlySubstanceUnits="false" boundaryCondition="false" constant="false" fbc:charge="-1" fbc:chemicalFormula="C47H69O3"/>
      <species metaid="M_MET_3pg__91__c__93__" id="M_MET_3pg__91__c__93__" name="3_Phosphoglycerate_c0" compartment="c" hasOnlySubstanceUnits="false" boundaryCondition="false" constant="false" fbc:charge="-3" fbc:chemicalFormula="C3H4O7P"/>
      <species metaid="M_MET_3php__91__c__93__" id="M_MET_3php__91__c__93__" name="3_Phosphonooxypyruvate_c0" compartment="c" hasOnlySubstanceUnits="false" boundaryCondition="false" constant="false" fbc:charge="-3" fbc:chemicalFormula="C3H2O7P"/>
      <species metaid="M_MET_3psme__91__c__93__" id="M_MET_3psme__91__c__93__" name="5_O__1_Carboxyvinyl_3_phosphoshikimate_c0" compartment="c" hasOnlySubstanceUnits="false" boundaryCondition="false" constant="false" fbc:charge="-4" fbc:chemicalFormula="C10H9O10P"/>
      <species metaid="M_MET_3spyr__91__c__93__" id="M_MET_3spyr__91__c__93__" name="3-Sulfopyruvate" compartment="c" hasOnlySubstanceUnits="false" boundaryCondition="false" constant="false" fbc:charge="-2" fbc:chemicalFormula="C3H2O6S"/>
      <species metaid="M_MET_4abut__91__c__93__" id="M_MET_4abut__91__c__93__" name="GABA_c0" compartment="c" hasOnlySubstanceUnits="false" boundaryCondition="false" constant="false" fbc:charge="0" fbc:chemicalFormula="C4H9NO2"/>
      <species metaid="M_MET_4abz__91__c__93__" id="M_MET_4abz__91__c__93__" name="ABEE_c0" compartment="c" hasOnlySubstanceUnits="false" boundaryCondition="false" constant="false" fbc:charge="-1" fbc:chemicalFormula="C7H6NO2"/>
      <species metaid="M_MET_4adcho__91__c__93__" id="M_MET_4adcho__91__c__93__" name="ADC_c0" compartment="c" hasOnlySubstanceUnits="false" boundaryCondition="false" constant="false" fbc:charge="-1" fbc:chemicalFormula="C10H10NO5"/>
      <species metaid="M_MET_4ahmmp__91__c__93__" id="M_MET_4ahmmp__91__c__93__" name="Toxopyrimidine_c0" compartment="c" hasOnlySubstanceUnits="false" boundaryCondition="false" constant="false" fbc:charge="0" fbc:chemicalFormula="C6H10N3O"/>
      <species metaid="M_MET_4ampm__91__c__93__" id="M_MET_4ampm__91__c__93__" name="4_Amino_5_phosphomethyl_2_methylpyrimidine_c0" compartment="c" hasOnlySubstanceUnits="false" boundaryCondition="false" constant="false" fbc:charge="-2" fbc:chemicalFormula="C6H9N3O4P"/>
      <species metaid="M_MET_4gudbutn__91__c__93__" id="M_MET_4gudbutn__91__c__93__" name="4_Guanidinobutanoate_c0" compartment="c" hasOnlySubstanceUnits="false" boundaryCondition="false" constant="false" fbc:charge="0" fbc:chemicalFormula="C5H11N3O2"/>
      <species metaid="M_MET_4h2oglt__91__c__93__" id="M_MET_4h2oglt__91__c__93__" name="4_Hydroxy_2_oxoglutarate_c0" compartment="c" hasOnlySubstanceUnits="false" boundaryCondition="false" constant="false" fbc:charge="-2" fbc:chemicalFormula="C5H4O6"/>
      <species metaid="M_MET_4hbz__91__c__93__" id="M_MET_4hbz__91__c__93__" name="4_Hydroxybenzoate_c0" compartment="c" hasOnlySubstanceUnits="false" boundaryCondition="false" constant="false" fbc:charge="-1" fbc:chemicalFormula="C7H5O3"/>
      <species metaid="M_MET_4mhetz__91__c__93__" id="M_MET_4mhetz__91__c__93__" name="4_Methyl_5__2_hydroxyethyl_thiazole_c0" compartment="c" hasOnlySubstanceUnits="false" boundaryCondition="false" constant="false" fbc:charge="0" fbc:chemicalFormula="C6H9NOS"/>
      <species metaid="M_MET_4mop__91__c__93__" id="M_MET_4mop__91__c__93__" name="4MOP_c0" compartment="c" hasOnlySubstanceUnits="false" boundaryCondition="false" constant="false" fbc:charge="-1" fbc:chemicalFormula="C6H9O3"/>
      <species metaid="M_MET_4mpetz__91__c__93__" id="M_MET_4mpetz__91__c__93__" name="4_Methyl_5__2_phosphoethyl_thiazole_c0" compartment="c" hasOnlySubstanceUnits="false" boundaryCondition="false" constant="false" fbc:charge="-2" fbc:chemicalFormula="C6H8NO4PS"/>
      <species metaid="M_MET_4pasp__91__c__93__" id="M_MET_4pasp__91__c__93__" name="4_Phospho_L_aspartate_c0" compartment="c" hasOnlySubstanceUnits="false" boundaryCondition="false" constant="false" fbc:charge="-2" fbc:chemicalFormula="C4H6NO7P"/>
      <species metaid="M_MET_4ppan__91__c__93__" id="M_MET_4ppan__91__c__93__" name="4_phosphopantothenate_c0" compartment="c" hasOnlySubstanceUnits="false" boundaryCondition="false" constant="false" fbc:charge="-3" fbc:chemicalFormula="C9H15NO8P"/>
      <species metaid="M_MET_4ppcys__91__c__93__" id="M_MET_4ppcys__91__c__93__" name="R_4_Phosphopantothenoyl_L_cysteine_c0" compartment="c" hasOnlySubstanceUnits="false" boundaryCondition="false" constant="false" fbc:charge="-3" fbc:chemicalFormula="C12H20N2O9PS"/>
      <species metaid="M_MET_4r5au__91__c__93__" id="M_MET_4r5au__91__c__93__" name="4__1_D_Ribitylamino_5_aminouracil_c0" compartment="c" hasOnlySubstanceUnits="false" boundaryCondition="false" constant="false" fbc:charge="0" fbc:chemicalFormula="C9H16N4O6"/>
      <species metaid="M_MET_5aizc__91__c__93__" id="M_MET_5aizc__91__c__93__" name="5_Phosphoribosyl_4_carboxy_5_aminoimidazole_c0" compartment="c" hasOnlySubstanceUnits="false" boundaryCondition="false" constant="false" fbc:charge="-2" fbc:chemicalFormula="C9H12N3O9P"/>
      <species metaid="M_MET_5aop__91__c__93__" id="M_MET_5aop__91__c__93__" name="5_Aminolevulinate_c0" compartment="c" hasOnlySubstanceUnits="false" boundaryCondition="false" constant="false" fbc:charge="0" fbc:chemicalFormula="C5H9NO3"/>
      <species metaid="M_MET_5aprbu__91__c__93__" id="M_MET_5aprbu__91__c__93__" name="5-Amino-6-(5&apos;-phospho-D-ribitylamino)uracil" compartment="c" hasOnlySubstanceUnits="false" boundaryCondition="false" constant="false" fbc:charge="-2" fbc:chemicalFormula="C9H15N4O9P"/>
      <species metaid="M_MET_5apru__91__c__93__" id="M_MET_5apru__91__c__93__" name="5_Amino_6__5_phosphoribosylaminouracil_c0" compartment="c" hasOnlySubstanceUnits="false" boundaryCondition="false" constant="false" fbc:charge="-2" fbc:chemicalFormula="C9H13N4O9P"/>
      <species metaid="M_MET_5dpmev__91__c__93__" id="M_MET_5dpmev__91__c__93__" name="(R)-5-Diphosphomevalonate" compartment="c" hasOnlySubstanceUnits="false" boundaryCondition="false" constant="false" fbc:charge="-4" fbc:chemicalFormula="C6H10O10P2"/>
      <species metaid="M_MET_5flura__91__c__93__" id="M_MET_5flura__91__c__93__" name="5_FU_c0" compartment="c" hasOnlySubstanceUnits="false" boundaryCondition="false" constant="false" fbc:charge="0" fbc:chemicalFormula="C4H3FN2O2"/>
      <species metaid="M_MET_5flurimp__91__c__93__" id="M_MET_5flurimp__91__c__93__" name="5_Fluorouridine_monophosphate_c0" compartment="c" hasOnlySubstanceUnits="false" boundaryCondition="false" constant="false" fbc:charge="-1" fbc:chemicalFormula="C9H10FN2O9P"/>
      <species metaid="M_MET_5fothf__91__c__93__" id="M_MET_5fothf__91__c__93__" name="5_Formyltetrahydrofolate_c0" compartment="c" hasOnlySubstanceUnits="false" boundaryCondition="false" constant="false" fbc:charge="-2" fbc:chemicalFormula="C20H21N7O7"/>
      <species metaid="M_MET_5hbzid__91__c__93__" id="M_MET_5hbzid__91__c__93__" name="5-hydroxybenzimidazole" compartment="c" hasOnlySubstanceUnits="false" boundaryCondition="false" constant="false" fbc:charge="0" fbc:chemicalFormula="C7H6N2O"/>
      <species metaid="M_MET_5mdr1p__91__c__93__" id="M_MET_5mdr1p__91__c__93__" name="methylthioribose_1_phosphate_c0" compartment="c" hasOnlySubstanceUnits="false" boundaryCondition="false" constant="false" fbc:charge="-2" fbc:chemicalFormula="C6H11O7PS"/>
      <species metaid="M_MET_5mta__91__c__93__" id="M_MET_5mta__91__c__93__" name="5_Methylthioadenosine_c0" compartment="c" hasOnlySubstanceUnits="false" boundaryCondition="false" constant="false" fbc:charge="0" fbc:chemicalFormula="C11H15N5O3S"/>
      <species metaid="M_MET_5mthf__91__c__93__" id="M_MET_5mthf__91__c__93__" name="5_Methyltetrahydrofolate_c0" compartment="c" hasOnlySubstanceUnits="false" boundaryCondition="false" constant="false" fbc:charge="-2" fbc:chemicalFormula="C20H23N7O6"/>
      <species metaid="M_MET_5pmev__91__c__93__" id="M_MET_5pmev__91__c__93__" name="5_phosphomevalonate_c0" compartment="c" hasOnlySubstanceUnits="false" boundaryCondition="false" constant="false" fbc:charge="-3" fbc:chemicalFormula="C6H10O7P"/>
      <species metaid="M_MET_5pr5hbz__91__c__93__" id="M_MET_5pr5hbz__91__c__93__" name="N1-(5-Phospho-alpha-D-ribosyl)-5-hydroxybenzimidazole" compartment="c" hasOnlySubstanceUnits="false" boundaryCondition="false" constant="false" fbc:charge="-2" fbc:chemicalFormula="C12H13N2O8P"/>
      <species metaid="M_MET_5prdmbz__91__c__93__" id="M_MET_5prdmbz__91__c__93__" name="alpha_Ribazole_5_phosphate_c0" compartment="c" hasOnlySubstanceUnits="false" boundaryCondition="false" constant="false" fbc:charge="-2" fbc:chemicalFormula="C14H17N2O7P"/>
      <species metaid="M_MET_C02442__91__c__93__" id="M_MET_C02442__91__c__93__" name="N_Methyltyramine_c0" compartment="c" hasOnlySubstanceUnits="false" boundaryCondition="false" constant="false" fbc:charge="1" fbc:chemicalFormula="C9H14NO"/>
      <species metaid="M_MET_CARB__91__c__93__" id="M_MET_CARB__91__c__93__" name="CARB" compartment="c" hasOnlySubstanceUnits="false" boundaryCondition="false" constant="false" fbc:charge="0"/>
      <species metaid="M_MET_CE5956__91__c__93__" id="M_MET_CE5956__91__c__93__" name="trans_trans_cis_Geranylgeranyl_diphosphate_c0" compartment="c" hasOnlySubstanceUnits="false" boundaryCondition="false" constant="false" fbc:charge="-2" fbc:chemicalFormula="C20H34O7P2"/>
      <species metaid="M_MET_DNA__91__c__93__" id="M_MET_DNA__91__c__93__" name="DNA" compartment="c" hasOnlySubstanceUnits="false" boundaryCondition="false" constant="false" fbc:charge="0"/>
      <species metaid="M_MET_HC00250__91__c__93__" id="M_MET_HC00250__91__c__93__" name="H2S_c0" compartment="c" hasOnlySubstanceUnits="false" boundaryCondition="false" constant="false" fbc:charge="-1" fbc:chemicalFormula="HS"/>
      <species metaid="M_MET_HC00250__91__e__93__" id="M_MET_HC00250__91__e__93__" name="H2S_c0" compartment="e" hasOnlySubstanceUnits="false" boundaryCondition="false" constant="false" fbc:charge="-1" fbc:chemicalFormula="HS"/>
      <species metaid="M_MET_HC00342__91__c__93__" id="M_MET_HC00342__91__c__93__" name="cis_Aconitate_c0" compartment="c" hasOnlySubstanceUnits="false" boundaryCondition="false" constant="false" fbc:charge="-3" fbc:chemicalFormula="C6H3O6"/>
      <species metaid="M_MET_HC01361__91__c__93__" id="M_MET_HC01361__91__c__93__" name="Dihydroneopterin_c0" compartment="c" hasOnlySubstanceUnits="false" boundaryCondition="false" constant="false" fbc:charge="0" fbc:chemicalFormula="C9H13N5O4"/>
      <species metaid="M_MET_HC01501__91__c__93__" id="M_MET_HC01501__91__c__93__" name="H2S2O3_c0" compartment="c" hasOnlySubstanceUnits="false" boundaryCondition="false" constant="false" fbc:charge="-1" fbc:chemicalFormula="HO3S2"/>
      <species metaid="M_MET_HC01651__91__c__93__" id="M_MET_HC01651__91__c__93__" name="Formamidopyrimidine_nucleoside_triphosphate_c0" compartment="c" hasOnlySubstanceUnits="false" boundaryCondition="false" constant="false" fbc:charge="-3" fbc:chemicalFormula="C10H14N5O15P3"/>
      <species metaid="M_MET_HC01652__91__c__93__" id="M_MET_HC01652__91__c__93__" name="2_5_Diaminopyrimidine_nucleoside_triphosphate_c0" compartment="c" hasOnlySubstanceUnits="false" boundaryCondition="false" constant="false" fbc:charge="-3" fbc:chemicalFormula="C9H14N5O14P3"/>
      <species metaid="M_MET_HC01710__91__c__93__" id="M_MET_HC01710__91__c__93__" name="2_5_Diamino_6_5_triphosphoryl_3_4_trihydroxy_2_oxopentyl__amino_4_oxopyrimidine_c0" compartment="c" hasOnlySubstanceUnits="false" boundaryCondition="false" constant="false" fbc:charge="-3" fbc:chemicalFormula="C9H14N5O14P3"/>
      <species metaid="M_MET_HC02172__91__c__93__" id="M_MET_HC02172__91__c__93__" name="Zn2_plus__c0" compartment="c" hasOnlySubstanceUnits="false" boundaryCondition="false" constant="false" fbc:charge="2" fbc:chemicalFormula="Zn"/>
      <species metaid="M_MET_HC02172__91__e__93__" id="M_MET_HC02172__91__e__93__" name="Zn2_plus__e0" compartment="e" hasOnlySubstanceUnits="false" boundaryCondition="false" constant="false" fbc:charge="2" fbc:chemicalFormula="Zn"/>
      <species metaid="M_MET_LIPID__91__c__93__" id="M_MET_LIPID__91__c__93__" name="LIPID" compartment="c" hasOnlySubstanceUnits="false" boundaryCondition="false" constant="false" fbc:charge="0"/>
      <species metaid="M_MET_Largn__91__c__93__" id="M_MET_Largn__91__c__93__" name="Pretyrosine_c0" compartment="c" hasOnlySubstanceUnits="false" boundaryCondition="false" constant="false" fbc:charge="-1" fbc:chemicalFormula="C10H12NO5"/>
      <species metaid="M_MET_M01966__91__c__93__" id="M_MET_M01966__91__c__93__" name="D_glucose_1_6_biphosphate_c0" compartment="c" hasOnlySubstanceUnits="false" boundaryCondition="false" constant="false" fbc:charge="-2" fbc:chemicalFormula="C6H10O12P2"/>
      <species metaid="M_MET_Nacasp__91__c__93__" id="M_MET_Nacasp__91__c__93__" name="N_Acetyl_L_aspartate_c0" compartment="c" hasOnlySubstanceUnits="false" boundaryCondition="false" constant="false" fbc:charge="-2" fbc:chemicalFormula="C6H7NO5"/>
      <species metaid="M_MET_Ncbmpts__91__c__93__" id="M_MET_Ncbmpts__91__c__93__" name="N_Carbamoylputrescine_c0" compartment="c" hasOnlySubstanceUnits="false" boundaryCondition="false" constant="false" fbc:charge="1" fbc:chemicalFormula="C5H14N3O"/>
      <species metaid="M_MET_PROTEIN__91__c__93__" id="M_MET_PROTEIN__91__c__93__" name="PROTEIN" compartment="c" hasOnlySubstanceUnits="false" boundaryCondition="false" constant="false" fbc:charge="0"/>
      <species metaid="M_MET_RNA__91__c__93__" id="M_MET_RNA__91__c__93__" name="RNA" compartment="c" hasOnlySubstanceUnits="false" boundaryCondition="false" constant="false" fbc:charge="0"/>
      <species metaid="M_MET_Rh2cit__91__c__93__" id="M_MET_Rh2cit__91__c__93__" name="(R)-(homo)2citrate" compartment="c" hasOnlySubstanceUnits="false" boundaryCondition="false" constant="false" fbc:charge="-3" fbc:chemicalFormula="C8H9O7"/>
      <species metaid="M_MET_Rh3cit__91__c__93__" id="M_MET_Rh3cit__91__c__93__" name="(R)-(homo)3citrate" compartment="c" hasOnlySubstanceUnits="false" boundaryCondition="false" constant="false" fbc:charge="-3" fbc:chemicalFormula="C9H11O7"/>
      <species metaid="M_MET_SOLPOOL_ms__91__c__93__" id="M_MET_SOLPOOL_ms__91__c__93__" name="SOLPOOL" compartment="c" hasOnlySubstanceUnits="false" boundaryCondition="false" constant="false" fbc:charge="0"/>
      <species metaid="M_MET_Ssq23epx__91__c__93__" id="M_MET_Ssq23epx__91__c__93__" name="Squalene_2_3_oxide_c0" compartment="c" hasOnlySubstanceUnits="false" boundaryCondition="false" constant="false" fbc:charge="0" fbc:chemicalFormula="C30H50O"/>
      <species metaid="M_MET_aacoa__91__c__93__" id="M_MET_aacoa__91__c__93__" name="Acetoacetyl_CoA_c0" compartment="c" hasOnlySubstanceUnits="false" boundaryCondition="false" constant="false" fbc:charge="-4" fbc:chemicalFormula="C25H36N7O18P3S"/>
      <species metaid="M_MET_ac__91__c__93__" id="M_MET_ac__91__c__93__" name="Acetate_c0" compartment="c" hasOnlySubstanceUnits="false" boundaryCondition="false" constant="false" fbc:charge="-1" fbc:chemicalFormula="C2H3O2"/>
      <species metaid="M_MET_ac__91__e__93__" id="M_MET_ac__91__e__93__" name="acetate" compartment="e" hasOnlySubstanceUnits="false" boundaryCondition="false" constant="false" fbc:charge="-1" fbc:chemicalFormula="C2H3O2"/>
      <species metaid="M_MET_acald__91__c__93__" id="M_MET_acald__91__c__93__" name="Acetaldehyde_c0" compartment="c" hasOnlySubstanceUnits="false" boundaryCondition="false" constant="false" fbc:charge="0" fbc:chemicalFormula="C2H4O"/>
      <species metaid="M_MET_accoa__91__c__93__" id="M_MET_accoa__91__c__93__" name="Acetyl_CoA_c0" compartment="c" hasOnlySubstanceUnits="false" boundaryCondition="false" constant="false" fbc:charge="-4" fbc:chemicalFormula="C23H34N7O17P3S"/>
      <species metaid="M_MET_acg5p__91__c__93__" id="M_MET_acg5p__91__c__93__" name="n_acetylglutamyl_phosphate_c0" compartment="c" hasOnlySubstanceUnits="false" boundaryCondition="false" constant="false" fbc:charge="-3" fbc:chemicalFormula="C7H9NO8P"/>
      <species metaid="M_MET_acg5sa__91__c__93__" id="M_MET_acg5sa__91__c__93__" name="2_Acetamido_5_oxopentanoate_c0" compartment="c" hasOnlySubstanceUnits="false" boundaryCondition="false" constant="false" fbc:charge="-1" fbc:chemicalFormula="C7H10NO4"/>
      <species metaid="M_MET_acgam1p__91__c__93__" id="M_MET_acgam1p__91__c__93__" name="N-Acetyl-D-glucosamine 1-phosphate" compartment="c" hasOnlySubstanceUnits="false" boundaryCondition="false" constant="false" fbc:charge="-2" fbc:chemicalFormula="C8H14NO9P"/>
      <species metaid="M_MET_acglu__91__c__93__" id="M_MET_acglu__91__c__93__" name="N_Acetyl_L_glutamate_c0" compartment="c" hasOnlySubstanceUnits="false" boundaryCondition="false" constant="false" fbc:charge="-2" fbc:chemicalFormula="C7H9NO5"/>
      <species metaid="M_MET_acmana__91__c__93__" id="M_MET_acmana__91__c__93__" name="N_Acetyl_D_mannosamine_c0" compartment="c" hasOnlySubstanceUnits="false" boundaryCondition="false" constant="false" fbc:charge="0" fbc:chemicalFormula="C8H15NO6"/>
      <species metaid="M_MET_acorn__91__c__93__" id="M_MET_acorn__91__c__93__" name="N_Acetylornithine_c0" compartment="c" hasOnlySubstanceUnits="false" boundaryCondition="false" constant="false" fbc:charge="0" fbc:chemicalFormula="C7H14N2O3"/>
      <species metaid="M_MET_actACP__91__c__93__" id="M_MET_actACP__91__c__93__" name="Acetoacetyl_ACP_c0" compartment="c" hasOnlySubstanceUnits="false" boundaryCondition="false" constant="false" fbc:charge="-2" fbc:chemicalFormula="C15H26N2O9PRS"/>
      <species metaid="M_MET_actp__91__c__93__" id="M_MET_actp__91__c__93__" name="Acetylphosphate_c0" compartment="c" hasOnlySubstanceUnits="false" boundaryCondition="false" constant="false" fbc:charge="-2" fbc:chemicalFormula="C2H3O5P"/>
      <species metaid="M_MET_adcobhex__91__c__93__" id="M_MET_adcobhex__91__c__93__" name="Adenosylcobyric_acid_c0" compartment="c" hasOnlySubstanceUnits="false" boundaryCondition="false" constant="false" fbc:charge="3" fbc:chemicalFormula="C55H76CoN15O11"/>
      <species metaid="M_MET_ade__91__c__93__" id="M_MET_ade__91__c__93__" name="Adenine_c0" compartment="c" hasOnlySubstanceUnits="false" boundaryCondition="false" constant="false" fbc:charge="0" fbc:chemicalFormula="C5H5N5"/>
      <species metaid="M_MET_adn__91__c__93__" id="M_MET_adn__91__c__93__" name="Adenosine_c0" compartment="c" hasOnlySubstanceUnits="false" boundaryCondition="false" constant="false" fbc:charge="0" fbc:chemicalFormula="C10H13N5O4"/>
      <species metaid="M_MET_adocbi__91__c__93__" id="M_MET_adocbi__91__c__93__" name="Adenosyl_cobinamide_c0" compartment="c" hasOnlySubstanceUnits="false" boundaryCondition="false" constant="false" fbc:charge="4" fbc:chemicalFormula="C58H84CoN16O11"/>
      <species metaid="M_MET_adocbip__91__c__93__" id="M_MET_adocbip__91__c__93__" name="Adenosyl_cobinamide_phosphate_c0" compartment="c" hasOnlySubstanceUnits="false" boundaryCondition="false" constant="false" fbc:charge="2" fbc:chemicalFormula="C58H83CoN16O14P"/>
      <species metaid="M_MET_adocbl__91__c__93__" id="M_MET_adocbl__91__c__93__" name="Calomide_c0" compartment="c" hasOnlySubstanceUnits="false" boundaryCondition="false" constant="false" fbc:charge="2" fbc:chemicalFormula="C72H100CoN18O17P"/>
      <species metaid="M_MET_adocblhbi__91__c__93__" id="M_MET_adocblhbi__91__c__93__" name="Adenosylcobalamin-HBI" compartment="c" hasOnlySubstanceUnits="false" boundaryCondition="false" constant="false" fbc:charge="0" fbc:chemicalFormula="C70H96CoN18O18P"/>
      <species metaid="M_MET_adp__91__c__93__" id="M_MET_adp__91__c__93__" name="ADP_c0" compartment="c" hasOnlySubstanceUnits="false" boundaryCondition="false" constant="false" fbc:charge="-2" fbc:chemicalFormula="C10H13N5O10P2"/>
      <species metaid="M_MET_adphep_DD__91__c__93__" id="M_MET_adphep_DD__91__c__93__" name="ADP_D_glycero_D_manno_heptose_c0" compartment="c" hasOnlySubstanceUnits="false" boundaryCondition="false" constant="false" fbc:charge="-2" fbc:chemicalFormula="C17H25N5O16P2"/>
      <species metaid="M_MET_adphep_LD__91__c__93__" id="M_MET_adphep_LD__91__c__93__" name="ADP_L_glycero_D_manno_heptose_c0" compartment="c" hasOnlySubstanceUnits="false" boundaryCondition="false" constant="false" fbc:charge="-2" fbc:chemicalFormula="C17H25N5O16P2"/>
      <species metaid="M_MET_agdpcbi__91__c__93__" id="M_MET_agdpcbi__91__c__93__" name="Adenosylcobinamide_GDP_c0" compartment="c" hasOnlySubstanceUnits="false" boundaryCondition="false" constant="false" fbc:charge="1" fbc:chemicalFormula="C68H95CoN21O21P2"/>
      <species metaid="M_MET_agdpgpi__91__c__93__" id="M_MET_agdpgpi__91__c__93__" name="N-Acetyl-D-glucosaminyl archaetidylinositol" compartment="c" hasOnlySubstanceUnits="false" boundaryCondition="false" constant="false" fbc:charge="-1" fbc:chemicalFormula="C57H111N1O16P1"/>
      <species metaid="M_MET_agm__91__c__93__" id="M_MET_agm__91__c__93__" name="Agmatine_c0" compartment="c" hasOnlySubstanceUnits="false" boundaryCondition="false" constant="false" fbc:charge="2" fbc:chemicalFormula="C5H16N4"/>
      <species metaid="M_MET_ahcys__91__c__93__" id="M_MET_ahcys__91__c__93__" name="S_Adenosyl_homocysteine_c0" compartment="c" hasOnlySubstanceUnits="false" boundaryCondition="false" constant="false" fbc:charge="0" fbc:chemicalFormula="C14H20N6O5S"/>
      <species metaid="M_MET_ahdt__91__c__93__" id="M_MET_ahdt__91__c__93__" name="7_8_Dihydroneopterin_3_triphosphate_c0" compartment="c" hasOnlySubstanceUnits="false" boundaryCondition="false" constant="false" fbc:charge="-3" fbc:chemicalFormula="C9H12N5O13P3"/>
      <species metaid="M_MET_aicar__91__c__93__" id="M_MET_aicar__91__c__93__" name="AICAR_c0" compartment="c" hasOnlySubstanceUnits="false" boundaryCondition="false" constant="false" fbc:charge="-2" fbc:chemicalFormula="C9H13N4O8P"/>
      <species metaid="M_MET_air__91__c__93__" id="M_MET_air__91__c__93__" name="AIR_c0" compartment="c" hasOnlySubstanceUnits="false" boundaryCondition="false" constant="false" fbc:charge="-1" fbc:chemicalFormula="C8H13N3O7P"/>
      <species metaid="M_MET_akg__91__c__93__" id="M_MET_akg__91__c__93__" name="2_Oxoglutarate_c0" compartment="c" hasOnlySubstanceUnits="false" boundaryCondition="false" constant="false" fbc:charge="-2" fbc:chemicalFormula="C5H4O5"/>
      <species metaid="M_MET_ala_B__91__c__93__" id="M_MET_ala_B__91__c__93__" name="beta_Alanine_c0" compartment="c" hasOnlySubstanceUnits="false" boundaryCondition="false" constant="false" fbc:charge="0" fbc:chemicalFormula="C3H7NO2"/>
      <species metaid="M_MET_ala_L_Thr__L__91__c__93__" id="M_MET_ala_L_Thr__L__91__c__93__" name="ala_L_Thr_L_c0" compartment="c" hasOnlySubstanceUnits="false" boundaryCondition="false" constant="false" fbc:charge="0" fbc:chemicalFormula="C7H14N2O4"/>
      <species metaid="M_MET_ala_L_asp__L__91__c__93__" id="M_MET_ala_L_asp__L__91__c__93__" name="ala_L_asp_L_c0" compartment="c" hasOnlySubstanceUnits="false" boundaryCondition="false" constant="false" fbc:charge="-1" fbc:chemicalFormula="C7H11N2O5"/>
      <species metaid="M_MET_ala_L_gln__L__91__c__93__" id="M_MET_ala_L_gln__L__91__c__93__" name="Ala_Gln_c0" compartment="c" hasOnlySubstanceUnits="false" boundaryCondition="false" constant="false" fbc:charge="0" fbc:chemicalFormula="C8H15N3O4"/>
      <species metaid="M_MET_ala_L_glu__L__91__c__93__" id="M_MET_ala_L_glu__L__91__c__93__" name="ala_L_glu_L_c0" compartment="c" hasOnlySubstanceUnits="false" boundaryCondition="false" constant="false" fbc:charge="-1" fbc:chemicalFormula="C8H13N2O5"/>
      <species metaid="M_MET_ala__D__91__c__93__" id="M_MET_ala__D__91__c__93__" name="D_Alanine_c0" compartment="c" hasOnlySubstanceUnits="false" boundaryCondition="false" constant="false" fbc:charge="0" fbc:chemicalFormula="C3H7NO2"/>
      <species metaid="M_MET_ala__L__91__c__93__" id="M_MET_ala__L__91__c__93__" name="L_Alanine_c0" compartment="c" hasOnlySubstanceUnits="false" boundaryCondition="false" constant="false" fbc:charge="0" fbc:chemicalFormula="C3H7NO2"/>
      <species metaid="M_MET_alaala__91__c__93__" id="M_MET_alaala__91__c__93__" name="Ala_Ala_c0" compartment="c" hasOnlySubstanceUnits="false" boundaryCondition="false" constant="false" fbc:charge="0" fbc:chemicalFormula="C6H12N2O3"/>
      <species metaid="M_MET_alac__S__91__c__93__" id="M_MET_alac__S__91__c__93__" name="ALCTT_c0" compartment="c" hasOnlySubstanceUnits="false" boundaryCondition="false" constant="false" fbc:charge="-1" fbc:chemicalFormula="C5H7O4"/>
      <species metaid="M_MET_amet__91__c__93__" id="M_MET_amet__91__c__93__" name="S_Adenosyl_L_methionine_c0" compartment="c" hasOnlySubstanceUnits="false" boundaryCondition="false" constant="false" fbc:charge="1" fbc:chemicalFormula="C15H23N6O5S"/>
      <species metaid="M_MET_amp__91__c__93__" id="M_MET_amp__91__c__93__" name="AMP_c0" compartment="c" hasOnlySubstanceUnits="false" boundaryCondition="false" constant="false" fbc:charge="-2" fbc:chemicalFormula="C10H12N5O7P"/>
      <species metaid="M_MET_anth__91__c__93__" id="M_MET_anth__91__c__93__" name="Anthranilate_c0" compartment="c" hasOnlySubstanceUnits="false" boundaryCondition="false" constant="false" fbc:charge="-1" fbc:chemicalFormula="C7H6NO2"/>
      <species metaid="M_MET_applp__91__c__93__" id="M_MET_applp__91__c__93__" name="R_1_Aminopropan_2_yl_phosphate_c0" compartment="c" hasOnlySubstanceUnits="false" boundaryCondition="false" constant="false" fbc:charge="-1" fbc:chemicalFormula="C3H9NO4P"/>
      <species metaid="M_MET_aps__91__c__93__" id="M_MET_aps__91__c__93__" name="APS_c0" compartment="c" hasOnlySubstanceUnits="false" boundaryCondition="false" constant="false" fbc:charge="-2" fbc:chemicalFormula="C10H12N5O10PS"/>
      <species metaid="M_MET_arab__D__91__c__93__" id="M_MET_arab__D__91__c__93__" name="D_Arabinose_c0" compartment="c" hasOnlySubstanceUnits="false" boundaryCondition="false" constant="false" fbc:charge="0" fbc:chemicalFormula="C5H10O5"/>
      <species metaid="M_MET_arab__D__91__e__93__" id="M_MET_arab__D__91__e__93__" name="D_Arabinose_e0" compartment="e" hasOnlySubstanceUnits="false" boundaryCondition="false" constant="false" fbc:charge="0" fbc:chemicalFormula="C5H10O5"/>
      <species metaid="M_MET_arg__L__91__c__93__" id="M_MET_arg__L__91__c__93__" name="L_Arginine_c0" compartment="c" hasOnlySubstanceUnits="false" boundaryCondition="false" constant="false" fbc:charge="1" fbc:chemicalFormula="C6H15N4O2"/>
      <species metaid="M_MET_arg__L__91__e__93__" id="M_MET_arg__L__91__e__93__" name="L_Arginine_e0" compartment="e" hasOnlySubstanceUnits="false" boundaryCondition="false" constant="false" fbc:charge="1" fbc:chemicalFormula="C6H15N4O2"/>
      <species metaid="M_MET_argsuc__91__c__93__" id="M_MET_argsuc__91__c__93__" name="L_Argininosuccinate_c0" compartment="c" hasOnlySubstanceUnits="false" boundaryCondition="false" constant="false" fbc:charge="-1" fbc:chemicalFormula="C10H17N4O6"/>
      <species metaid="M_MET_asn__L__91__c__93__" id="M_MET_asn__L__91__c__93__" name="L_Asparagine_c0" compartment="c" hasOnlySubstanceUnits="false" boundaryCondition="false" constant="false" fbc:charge="0" fbc:chemicalFormula="C4H8N2O3"/>
      <species metaid="M_MET_asp__L__91__c__93__" id="M_MET_asp__L__91__c__93__" name="L_Aspartate_c0" compartment="c" hasOnlySubstanceUnits="false" boundaryCondition="false" constant="false" fbc:charge="-1" fbc:chemicalFormula="C4H6NO4"/>
      <species metaid="M_MET_aspsa__91__c__93__" id="M_MET_aspsa__91__c__93__" name="L_Aspartate4_semialdehyde_c0" compartment="c" hasOnlySubstanceUnits="false" boundaryCondition="false" constant="false" fbc:charge="0" fbc:chemicalFormula="C4H7NO3"/>
      <species metaid="M_MET_atp__91__c__93__" id="M_MET_atp__91__c__93__" name="ATP_c0" compartment="c" hasOnlySubstanceUnits="false" boundaryCondition="false" constant="false" fbc:charge="-3" fbc:chemicalFormula="C10H13N5O13P3"/>
      <species metaid="M_MET_bamppald__91__c__93__" id="M_MET_bamppald__91__c__93__" name="3_Aminopropanal_c0" compartment="c" hasOnlySubstanceUnits="false" boundaryCondition="false" constant="false" fbc:charge="1" fbc:chemicalFormula="C3H8NO"/>
      <species metaid="M_MET_btnCCP__91__c__93__" id="M_MET_btnCCP__91__c__93__" name="Holo_carboxylase_c0" compartment="c" hasOnlySubstanceUnits="false" boundaryCondition="false" constant="false" fbc:charge="0" fbc:chemicalFormula="C17H27N5O4R2S"/>
      <species metaid="M_MET_ca2__91__c__93__" id="M_MET_ca2__91__c__93__" name="Ca2_plus__c0" compartment="c" hasOnlySubstanceUnits="false" boundaryCondition="false" constant="false" fbc:charge="2" fbc:chemicalFormula="Ca"/>
      <species metaid="M_MET_ca2__91__e__93__" id="M_MET_ca2__91__e__93__" name="Ca2_plus__e0" compartment="e" hasOnlySubstanceUnits="false" boundaryCondition="false" constant="false" fbc:charge="2" fbc:chemicalFormula="Ca"/>
      <species metaid="M_MET_caffcoa__91__c__93__" id="M_MET_caffcoa__91__c__93__" name="Caffeoyl_CoA_c0" compartment="c" hasOnlySubstanceUnits="false" boundaryCondition="false" constant="false" fbc:charge="-4" fbc:chemicalFormula="C30H38N7O19P3S"/>
      <species metaid="M_MET_camp__91__c__93__" id="M_MET_camp__91__c__93__" name="cAMP_c0" compartment="c" hasOnlySubstanceUnits="false" boundaryCondition="false" constant="false" fbc:charge="-1" fbc:chemicalFormula="C10H11N5O6P"/>
      <species metaid="M_MET_cbasp__91__c__93__" id="M_MET_cbasp__91__c__93__" name="N_Carbamoyl_L_aspartate_c0" compartment="c" hasOnlySubstanceUnits="false" boundaryCondition="false" constant="false" fbc:charge="-2" fbc:chemicalFormula="C5H6N2O5"/>
      <species metaid="M_MET_cbi__91__c__93__" id="M_MET_cbi__91__c__93__" name="Cobinamide_c0" compartment="c" hasOnlySubstanceUnits="false" boundaryCondition="false" constant="false" fbc:charge="3" fbc:chemicalFormula="C48H72CoN11O8"/>
      <species metaid="M_MET_cbl1__91__c__93__" id="M_MET_cbl1__91__c__93__" name="Cbl_c0" compartment="c" hasOnlySubstanceUnits="false" boundaryCondition="false" constant="false" fbc:charge="2" fbc:chemicalFormula="C62H88CoN13O14P"/>
      <species metaid="M_MET_cbl1__91__e__93__" id="M_MET_cbl1__91__e__93__" name="Cbl_e0" compartment="e" hasOnlySubstanceUnits="false" boundaryCondition="false" constant="false" fbc:charge="2" fbc:chemicalFormula="C62H88CoN13O14P"/>
      <species metaid="M_MET_cbl2__91__c__93__" id="M_MET_cbl2__91__c__93__" name="Vitamin_B12r_c0" compartment="c" hasOnlySubstanceUnits="false" boundaryCondition="false" constant="false" fbc:charge="3" fbc:chemicalFormula="C62H88CoN13O14P"/>
      <species metaid="M_MET_cbl2__91__e__93__" id="M_MET_cbl2__91__e__93__" name="Vitamin_B12r_e0" compartment="e" hasOnlySubstanceUnits="false" boundaryCondition="false" constant="false" fbc:charge="3" fbc:chemicalFormula="C62H88CoN13O14P"/>
      <species metaid="M_MET_cbp__91__c__93__" id="M_MET_cbp__91__c__93__" name="Carbamoylphosphate_c0" compartment="c" hasOnlySubstanceUnits="false" boundaryCondition="false" constant="false" fbc:charge="-2" fbc:chemicalFormula="CH2NO5P"/>
      <species metaid="M_MET_cdgggp__91__c__93__" id="M_MET_cdgggp__91__c__93__" name="CDP-2,3-digeranylgeranyl-sn-glycerol" compartment="c" hasOnlySubstanceUnits="false" boundaryCondition="false" constant="false" fbc:charge="-2" fbc:chemicalFormula="C52H83N3O13P2"/>
      <species metaid="M_MET_cdp__91__c__93__" id="M_MET_cdp__91__c__93__" name="CDP_c0" compartment="c" hasOnlySubstanceUnits="false" boundaryCondition="false" constant="false" fbc:charge="-2" fbc:chemicalFormula="C9H13N3O11P2"/>
      <species metaid="M_MET_cgly__91__c__93__" id="M_MET_cgly__91__c__93__" name="Cys_Gly_c0" compartment="c" hasOnlySubstanceUnits="false" boundaryCondition="false" constant="false" fbc:charge="0" fbc:chemicalFormula="C5H10N2O3S"/>
      <species metaid="M_MET_chol__91__c__93__" id="M_MET_chol__91__c__93__" name="Choline_c0" compartment="c" hasOnlySubstanceUnits="false" boundaryCondition="false" constant="false" fbc:charge="1" fbc:chemicalFormula="C5H14NO"/>
      <species metaid="M_MET_cholp__91__c__93__" id="M_MET_cholp__91__c__93__" name="Phosphocholine_c0" compartment="c" hasOnlySubstanceUnits="false" boundaryCondition="false" constant="false" fbc:charge="-1" fbc:chemicalFormula="C5H13NO4P"/>
      <species metaid="M_MET_chor__91__c__93__" id="M_MET_chor__91__c__93__" name="Chorismate_c0" compartment="c" hasOnlySubstanceUnits="false" boundaryCondition="false" constant="false" fbc:charge="-2" fbc:chemicalFormula="C10H8O6"/>
      <species metaid="M_MET_cit__91__c__93__" id="M_MET_cit__91__c__93__" name="Citrate_c0" compartment="c" hasOnlySubstanceUnits="false" boundaryCondition="false" constant="false" fbc:charge="-3" fbc:chemicalFormula="C6H5O7"/>
      <species metaid="M_MET_citr__L__91__c__93__" id="M_MET_citr__L__91__c__93__" name="Citrulline_c0" compartment="c" hasOnlySubstanceUnits="false" boundaryCondition="false" constant="false" fbc:charge="0" fbc:chemicalFormula="C6H13N3O3"/>
      <species metaid="M_MET_cl__91__c__93__" id="M_MET_cl__91__c__93__" name="Cl__c0" compartment="c" hasOnlySubstanceUnits="false" boundaryCondition="false" constant="false" fbc:charge="-1" fbc:chemicalFormula="Cl"/>
      <species metaid="M_MET_cl__91__e__93__" id="M_MET_cl__91__e__93__" name="Cl__e0" compartment="e" hasOnlySubstanceUnits="false" boundaryCondition="false" constant="false" fbc:charge="-1" fbc:chemicalFormula="Cl"/>
      <species metaid="M_MET_cmp__91__c__93__" id="M_MET_cmp__91__c__93__" name="CMP_c0" compartment="c" hasOnlySubstanceUnits="false" boundaryCondition="false" constant="false" fbc:charge="-2" fbc:chemicalFormula="C9H12N3O8P"/>
      <species metaid="M_MET_co2__91__c__93__" id="M_MET_co2__91__c__93__" name="CO2_c0" compartment="c" hasOnlySubstanceUnits="false" boundaryCondition="false" constant="false" fbc:charge="0" fbc:chemicalFormula="CO2"/>
      <species metaid="M_MET_co2__91__e__93__" id="M_MET_co2__91__e__93__" name="CO2_e0" compartment="e" hasOnlySubstanceUnits="false" boundaryCondition="false" constant="false" fbc:charge="0" fbc:chemicalFormula="CO2"/>
      <species metaid="M_MET_coa__91__c__93__" id="M_MET_coa__91__c__93__" name="CoA_c0" compartment="c" hasOnlySubstanceUnits="false" boundaryCondition="false" constant="false" fbc:charge="-4" fbc:chemicalFormula="C21H32N7O16P3S"/>
      <species metaid="M_MET_cob__91__c__93__" id="M_MET_cob__91__c__93__" name="HTP_c0" compartment="c" hasOnlySubstanceUnits="false" boundaryCondition="false" constant="false" fbc:charge="-2" fbc:chemicalFormula="C11H19NO7PS"/>
      <species metaid="M_MET_cobalt2__91__c__93__" id="M_MET_cobalt2__91__c__93__" name="Co2_plus__c0" compartment="c" hasOnlySubstanceUnits="false" boundaryCondition="false" constant="false" fbc:charge="2" fbc:chemicalFormula="Co"/>
      <species metaid="M_MET_cobalt2__91__e__93__" id="M_MET_cobalt2__91__e__93__" name="Co2_plus__e0" compartment="e" hasOnlySubstanceUnits="false" boundaryCondition="false" constant="false" fbc:charge="2" fbc:chemicalFormula="Co"/>
      <species metaid="M_MET_codscl7__91__c__93__" id="M_MET_codscl7__91__c__93__" name="Cobalt-precorrin 7" compartment="c" hasOnlySubstanceUnits="false" boundaryCondition="false" constant="false" fbc:charge="-5" fbc:chemicalFormula="C44H51CoN4O14"/>
      <species metaid="M_MET_colipa__91__c__93__" id="M_MET_colipa__91__c__93__" name="core_oligosaccharide_lipid_A_c0" compartment="c" hasOnlySubstanceUnits="false" boundaryCondition="false" constant="false" fbc:charge="-11" fbc:chemicalFormula="C176H303N2O100P4"/>
      <species metaid="M_MET_com__91__c__93__" id="M_MET_com__91__c__93__" name="CoM_c0" compartment="c" hasOnlySubstanceUnits="false" boundaryCondition="false" constant="false" fbc:charge="-1" fbc:chemicalFormula="C2H5O3S2"/>
      <species metaid="M_MET_conialdh__91__c__93__" id="M_MET_conialdh__91__c__93__" name="Ferulaldehyde_c0" compartment="c" hasOnlySubstanceUnits="false" boundaryCondition="false" constant="false" fbc:charge="0" fbc:chemicalFormula="C10H10O3"/>
      <species metaid="M_MET_coucoa__91__c__93__" id="M_MET_coucoa__91__c__93__" name="4_Coumaroyl_CoA_c0" compartment="c" hasOnlySubstanceUnits="false" boundaryCondition="false" constant="false" fbc:charge="-4" fbc:chemicalFormula="C30H38N7O18P3S"/>
      <species metaid="M_MET_cpd00015__91__c__93__" id="M_MET_cpd00015__91__c__93__" name="FAD_c0" compartment="c" hasOnlySubstanceUnits="false" boundaryCondition="false" constant="false" fbc:charge="-3" fbc:chemicalFormula="C27H31N9O15P2"/>
      <species metaid="M_MET_cpd00049__91__c__93__" id="M_MET_cpd00049__91__c__93__" name="Carboxylic_acid_c0" compartment="c" hasOnlySubstanceUnits="false" boundaryCondition="false" constant="false" fbc:charge="-1" fbc:chemicalFormula="CO2R"/>
      <species metaid="M_MET_cpd00050__91__c__93__" id="M_MET_cpd00050__91__c__93__" name="FMN_c0" compartment="c" hasOnlySubstanceUnits="false" boundaryCondition="false" constant="false" fbc:charge="-3" fbc:chemicalFormula="C17H19N4O9P"/>
      <species metaid="M_MET_cpd00089__91__c__93__" id="M_MET_cpd00089__91__c__93__" name="Glucose_1_phosphate_c0" compartment="c" hasOnlySubstanceUnits="false" boundaryCondition="false" constant="false" fbc:charge="-2" fbc:chemicalFormula="C6H11O9P"/>
      <species metaid="M_MET_cpd00102__91__c__93__" id="M_MET_cpd00102__91__c__93__" name="Glyceraldehyde3_phosphate_c0" compartment="c" hasOnlySubstanceUnits="false" boundaryCondition="false" constant="false" fbc:charge="-2" fbc:chemicalFormula="C3H5O6P"/>
      <species metaid="M_MET_cpd00155__91__c__93__" id="M_MET_cpd00155__91__c__93__" name="Glycogen_c0" compartment="c" hasOnlySubstanceUnits="false" boundaryCondition="false" constant="false" fbc:charge="0" fbc:chemicalFormula="C12H21O10"/>
      <species metaid="M_MET_cpd00204__91__c__93__" id="M_MET_cpd00204__91__c__93__" name="co" compartment="c" hasOnlySubstanceUnits="false" boundaryCondition="false" constant="false" fbc:charge="1" fbc:chemicalFormula="CHO"/>
      <species metaid="M_MET_cpd00245__91__c__93__" id="M_MET_cpd00245__91__c__93__" name="Aniline_c0" compartment="c" hasOnlySubstanceUnits="false" boundaryCondition="false" constant="false" fbc:charge="0" fbc:chemicalFormula="C6H7N"/>
      <species metaid="M_MET_cpd00286__91__c__93__" id="M_MET_cpd00286__91__c__93__" name="Undecaprenylphosphate_c0" compartment="c" hasOnlySubstanceUnits="false" boundaryCondition="false" constant="false" fbc:charge="-2" fbc:chemicalFormula="C55H89O4P"/>
      <species metaid="M_MET_cpd00361__91__c__93__" id="M_MET_cpd00361__91__c__93__" name="ACTN_c0" compartment="c" hasOnlySubstanceUnits="false" boundaryCondition="false" constant="false" fbc:charge="0" fbc:chemicalFormula="C4H8O2"/>
      <species metaid="M_MET_cpd00373__91__c__93__" id="M_MET_cpd00373__91__c__93__" name="Sinapate_c0" compartment="c" hasOnlySubstanceUnits="false" boundaryCondition="false" constant="false" fbc:charge="-1" fbc:chemicalFormula="C11H11O5"/>
      <species metaid="M_MET_cpd00461__91__c__93__" id="M_MET_cpd00461__91__c__93__" name="Oxopent_4_enoate_c0" compartment="c" hasOnlySubstanceUnits="false" boundaryCondition="false" constant="false" fbc:charge="-1" fbc:chemicalFormula="C5H5O3"/>
      <species metaid="M_MET_cpd00525__91__c__93__" id="M_MET_cpd00525__91__c__93__" name="UDP_N_acetylmuramoyl_L_alanyl_D_glutamate_c0" compartment="c" hasOnlySubstanceUnits="false" boundaryCondition="false" constant="false" fbc:charge="-4" fbc:chemicalFormula="C28H39N5O23P2"/>
      <species metaid="M_MET_cpd00528__91__c__93__" id="M_MET_cpd00528__91__c__93__" name="N2_c0" compartment="c" hasOnlySubstanceUnits="false" boundaryCondition="false" constant="false" fbc:charge="0" fbc:chemicalFormula="N2"/>
      <species metaid="M_MET_cpd00549__91__c__93__" id="M_MET_cpd00549__91__c__93__" name="D_Lysine_c0" compartment="c" hasOnlySubstanceUnits="false" boundaryCondition="false" constant="false" fbc:charge="1" fbc:chemicalFormula="C6H15N2O2"/>
      <species metaid="M_MET_cpd00599__91__c__93__" id="M_MET_cpd00599__91__c__93__" name="SALC_c0" compartment="c" hasOnlySubstanceUnits="false" boundaryCondition="false" constant="false" fbc:charge="-1" fbc:chemicalFormula="C7H5O3"/>
      <species metaid="M_MET_cpd00622__91__c__93__" id="M_MET_cpd00622__91__c__93__" name="Sepiapterin_c0" compartment="c" hasOnlySubstanceUnits="false" boundaryCondition="false" constant="false" fbc:charge="0" fbc:chemicalFormula="C9H11N5O3"/>
      <species metaid="M_MET_cpd00649__91__c__93__" id="M_MET_cpd00649__91__c__93__" name="Coenzyme_F420_c0" compartment="c" hasOnlySubstanceUnits="false" boundaryCondition="false" constant="false" fbc:charge="-4" fbc:chemicalFormula="C29H31N5O18P"/>
      <species metaid="M_MET_cpd00687__91__c__93__" id="M_MET_cpd00687__91__c__93__" name="Isonocardicin_A_c0" compartment="c" hasOnlySubstanceUnits="false" boundaryCondition="false" constant="false" fbc:charge="-1" fbc:chemicalFormula="C23H23N4O9"/>
      <species metaid="M_MET_cpd00691__91__c__93__" id="M_MET_cpd00691__91__c__93__" name="UDP_L_arabinose_c0" compartment="c" hasOnlySubstanceUnits="false" boundaryCondition="false" constant="false" fbc:charge="-2" fbc:chemicalFormula="C14H20N2O16P2"/>
      <species metaid="M_MET_cpd00735__91__c__93__" id="M_MET_cpd00735__91__c__93__" name="Formylmethanofuran_c0" compartment="c" hasOnlySubstanceUnits="false" boundaryCondition="false" constant="false" fbc:charge="-5" fbc:chemicalFormula="C35H39N4O16"/>
      <species metaid="M_MET_cpd00738__91__c__93__" id="M_MET_cpd00738__91__c__93__" name="phosphoserine_c0" compartment="c" hasOnlySubstanceUnits="false" boundaryCondition="false" constant="false" fbc:charge="-2" fbc:chemicalFormula="C3H6NO6P"/>
      <species metaid="M_MET_cpd00769__91__c__93__" id="M_MET_cpd00769__91__c__93__" name="N_Formyl_L_aspartate_c0" compartment="c" hasOnlySubstanceUnits="false" boundaryCondition="false" constant="false" fbc:charge="-2" fbc:chemicalFormula="C5H5NO5"/>
      <species metaid="M_MET_cpd00790__91__c__93__" id="M_MET_cpd00790__91__c__93__" name="O_Acetyl_L_homoserine_c0" compartment="c" hasOnlySubstanceUnits="false" boundaryCondition="false" constant="false" fbc:charge="0" fbc:chemicalFormula="C6H11NO4"/>
      <species metaid="M_MET_cpd00792__91__c__93__" id="M_MET_cpd00792__91__c__93__" name="Reduced_coenzyme_F420_c0" compartment="c" hasOnlySubstanceUnits="false" boundaryCondition="false" constant="false" fbc:charge="-4" fbc:chemicalFormula="C29H34N5O18P"/>
      <species metaid="M_MET_cpd00799__91__c__93__" id="M_MET_cpd00799__91__c__93__" name="Deacetylvindoline_c0" compartment="c" hasOnlySubstanceUnits="false" boundaryCondition="false" constant="false" fbc:charge="0" fbc:chemicalFormula="C23H31N2O5"/>
      <species metaid="M_MET_cpd00867__91__c__93__" id="M_MET_cpd00867__91__c__93__" name="Inositol_1_phosphate_c0" compartment="c" hasOnlySubstanceUnits="false" boundaryCondition="false" constant="false" fbc:charge="-2" fbc:chemicalFormula="C6H11O9P"/>
      <species metaid="M_MET_cpd00871__91__c__93__" id="M_MET_cpd00871__91__c__93__" name="D_Ribulose_1_5_bisphosphate_c0" compartment="c" hasOnlySubstanceUnits="false" boundaryCondition="false" constant="false" fbc:charge="-4" fbc:chemicalFormula="C5H8O11P2"/>
      <species metaid="M_MET_cpd00907__91__c__93__" id="M_MET_cpd00907__91__c__93__" name="alpha_D_glucose_1_6_biphosphate_c0" compartment="c" hasOnlySubstanceUnits="false" boundaryCondition="false" constant="false" fbc:charge="-2" fbc:chemicalFormula="C6H12O12P2"/>
      <species metaid="M_MET_cpd01024__91__c__93__" id="M_MET_cpd01024__91__c__93__" name="Methane_c0" compartment="c" hasOnlySubstanceUnits="false" boundaryCondition="false" constant="false" fbc:charge="0" fbc:chemicalFormula="CH4"/>
      <species metaid="M_MET_cpd01024__91__e__93__" id="M_MET_cpd01024__91__e__93__" name="Methane" compartment="e" hasOnlySubstanceUnits="false" boundaryCondition="false" constant="false" fbc:charge="0" fbc:chemicalFormula="CH4"/>
      <species metaid="M_MET_cpd01061__91__c__93__" id="M_MET_cpd01061__91__c__93__" name="Geranial_c0" compartment="c" hasOnlySubstanceUnits="false" boundaryCondition="false" constant="false" fbc:charge="0" fbc:chemicalFormula="C10H16O"/>
      <species metaid="M_MET_cpd01129__91__c__93__" id="M_MET_cpd01129__91__c__93__" name="Phthalate_c0" compartment="c" hasOnlySubstanceUnits="false" boundaryCondition="false" constant="false" fbc:charge="-2" fbc:chemicalFormula="C8H4O4"/>
      <species metaid="M_MET_cpd01172__91__c__93__" id="M_MET_cpd01172__91__c__93__" name="Gibberellin_c0" compartment="c" hasOnlySubstanceUnits="false" boundaryCondition="false" constant="false" fbc:charge="-1" fbc:chemicalFormula="C19H21O6"/>
      <species metaid="M_MET_cpd01242__91__c__93__" id="M_MET_cpd01242__91__c__93__" name="Thyminose_c0" compartment="c" hasOnlySubstanceUnits="false" boundaryCondition="false" constant="false" fbc:charge="0" fbc:chemicalFormula="C5H10O4"/>
      <species metaid="M_MET_cpd01324__91__c__93__" id="M_MET_cpd01324__91__c__93__" name="L_Histidinal_c0" compartment="c" hasOnlySubstanceUnits="false" boundaryCondition="false" constant="false" fbc:charge="1" fbc:chemicalFormula="C6H10N3O"/>
      <species metaid="M_MET_cpd01357__91__c__93__" id="M_MET_cpd01357__91__c__93__" name="R_Mandelate_c0" compartment="c" hasOnlySubstanceUnits="false" boundaryCondition="false" constant="false" fbc:charge="-1" fbc:chemicalFormula="C8H7O3"/>
      <species metaid="M_MET_cpd01419__91__c__93__" id="M_MET_cpd01419__91__c__93__" name="Ureidoglycine_c0" compartment="c" hasOnlySubstanceUnits="false" boundaryCondition="false" constant="false" fbc:charge="0" fbc:chemicalFormula="C3H7N3O3"/>
      <species metaid="M_MET_cpd01447__91__c__93__" id="M_MET_cpd01447__91__c__93__" name="Benzoylformate_c0" compartment="c" hasOnlySubstanceUnits="false" boundaryCondition="false" constant="false" fbc:charge="-1" fbc:chemicalFormula="C8H5O3"/>
      <species metaid="M_MET_cpd01482__91__c__93__" id="M_MET_cpd01482__91__c__93__" name="UDP_glucosamine_c0" compartment="c" hasOnlySubstanceUnits="false" boundaryCondition="false" constant="false" fbc:charge="-1" fbc:chemicalFormula="C15H24N3O16P2"/>
      <species metaid="M_MET_cpd01512__91__c__93__" id="M_MET_cpd01512__91__c__93__" name="5_Oxo_D_proline_c0" compartment="c" hasOnlySubstanceUnits="false" boundaryCondition="false" constant="false" fbc:charge="-1" fbc:chemicalFormula="C5H6NO3"/>
      <species metaid="M_MET_cpd01530__91__c__93__" id="M_MET_cpd01530__91__c__93__" name="Dichloromethane_c0" compartment="c" hasOnlySubstanceUnits="false" boundaryCondition="false" constant="false" fbc:charge="0" fbc:chemicalFormula="CH2Cl2"/>
      <species metaid="M_MET_cpd01558__91__c__93__" id="M_MET_cpd01558__91__c__93__" name="Xanthopterin_B2_c0" compartment="c" hasOnlySubstanceUnits="false" boundaryCondition="false" constant="false" fbc:charge="0" fbc:chemicalFormula="C9H10N4O4"/>
      <species metaid="M_MET_cpd01560__91__c__93__" id="M_MET_cpd01560__91__c__93__" name="beta_Alanyl_CoA_c0" compartment="c" hasOnlySubstanceUnits="false" boundaryCondition="false" constant="false" fbc:charge="-2" fbc:chemicalFormula="C24H38N8O17P3S"/>
      <species metaid="M_MET_cpd01620__91__c__93__" id="M_MET_cpd01620__91__c__93__" name="Precorrin_2_c0" compartment="c" hasOnlySubstanceUnits="false" boundaryCondition="false" constant="false" fbc:charge="-7" fbc:chemicalFormula="C42H41N4O16"/>
      <species metaid="M_MET_cpd01623__91__c__93__" id="M_MET_cpd01623__91__c__93__" name="UDP_galactosamine_c0" compartment="c" hasOnlySubstanceUnits="false" boundaryCondition="false" constant="false" fbc:charge="-1" fbc:chemicalFormula="C15H24N3O16P2"/>
      <species metaid="M_MET_cpd01679__91__c__93__" id="M_MET_cpd01679__91__c__93__" name="N_Methylhydantoin_c0" compartment="c" hasOnlySubstanceUnits="false" boundaryCondition="false" constant="false" fbc:charge="0" fbc:chemicalFormula="C4H6N2O2"/>
      <species metaid="M_MET_cpd01759__91__c__93__" id="M_MET_cpd01759__91__c__93__" name="N_Acyl_L_aspartate_c0" compartment="c" hasOnlySubstanceUnits="false" boundaryCondition="false" constant="false" fbc:charge="-2" fbc:chemicalFormula="C5H4NO5R"/>
      <species metaid="M_MET_cpd01775__91__c__93__" id="M_MET_cpd01775__91__c__93__" name="Phosphoribosyl_ATP_c0" compartment="c" hasOnlySubstanceUnits="false" boundaryCondition="false" constant="false" fbc:charge="-5" fbc:chemicalFormula="C15H20N5O20P4"/>
      <species metaid="M_MET_cpd01777__91__c__93__" id="M_MET_cpd01777__91__c__93__" name="Phosphoribosyl_AMP_c0" compartment="c" hasOnlySubstanceUnits="false" boundaryCondition="false" constant="false" fbc:charge="-4" fbc:chemicalFormula="C15H19N5O14P2"/>
      <species metaid="M_MET_cpd01955__91__c__93__" id="M_MET_cpd01955__91__c__93__" name="2_6_Dihydroxypyridine_c0" compartment="c" hasOnlySubstanceUnits="false" boundaryCondition="false" constant="false" fbc:charge="0" fbc:chemicalFormula="C5H5NO2"/>
      <species metaid="M_MET_cpd01956__91__c__93__" id="M_MET_cpd01956__91__c__93__" name="o_Formylbenzoic_acid_c0" compartment="c" hasOnlySubstanceUnits="false" boundaryCondition="false" constant="false" fbc:charge="-1" fbc:chemicalFormula="C8H5O3"/>
      <species metaid="M_MET_cpd02039__91__c__93__" id="M_MET_cpd02039__91__c__93__" name="1_Aminopropan_2_ol_c0" compartment="c" hasOnlySubstanceUnits="false" boundaryCondition="false" constant="false" fbc:charge="1" fbc:chemicalFormula="C3H10NO"/>
      <species metaid="M_MET_cpd02039__91__e__93__" id="M_MET_cpd02039__91__e__93__" name="1_Aminopropan_2_ol_c0" compartment="e" hasOnlySubstanceUnits="false" boundaryCondition="false" constant="false" fbc:charge="1" fbc:chemicalFormula="C3H10NO"/>
      <species metaid="M_MET_cpd02045__91__c__93__" id="M_MET_cpd02045__91__c__93__" name="1_Hydroxy_2_naphthoate_c0" compartment="c" hasOnlySubstanceUnits="false" boundaryCondition="false" constant="false" fbc:charge="-1" fbc:chemicalFormula="C11H7O3"/>
      <species metaid="M_MET_cpd02046__91__c__93__" id="M_MET_cpd02046__91__c__93__" name="10_Formyldihydrofolate_c0" compartment="c" hasOnlySubstanceUnits="false" boundaryCondition="false" constant="false" fbc:charge="-2" fbc:chemicalFormula="C20H19N7O7"/>
      <species metaid="M_MET_cpd02264__91__c__93__" id="M_MET_cpd02264__91__c__93__" name="CDPparatose_c0" compartment="c" hasOnlySubstanceUnits="false" boundaryCondition="false" constant="false" fbc:charge="-2" fbc:chemicalFormula="C15H23N3O14P2"/>
      <species metaid="M_MET_cpd02265__91__c__93__" id="M_MET_cpd02265__91__c__93__" name="CDPtyvelose_c0" compartment="c" hasOnlySubstanceUnits="false" boundaryCondition="false" constant="false" fbc:charge="-2" fbc:chemicalFormula="C15H23N3O14P2"/>
      <species metaid="M_MET_cpd02428__91__c__93__" id="M_MET_cpd02428__91__c__93__" name="beta_L_Arabinose_1_phosphate_c0" compartment="c" hasOnlySubstanceUnits="false" boundaryCondition="false" constant="false" fbc:charge="-2" fbc:chemicalFormula="C5H9O8P"/>
      <species metaid="M_MET_cpd02518__91__c__93__" id="M_MET_cpd02518__91__c__93__" name="Gibberellin_2_O_beta_D_glucoside_c0" compartment="c" hasOnlySubstanceUnits="false" boundaryCondition="false" constant="false" fbc:charge="-1" fbc:chemicalFormula="C25H31O11"/>
      <species metaid="M_MET_cpd02546__91__c__93__" id="M_MET_cpd02546__91__c__93__" name="CMP_KDO_c0" compartment="c" hasOnlySubstanceUnits="false" boundaryCondition="false" constant="false" fbc:charge="-2" fbc:chemicalFormula="C17H24N3O15P"/>
      <species metaid="M_MET_cpd02590__91__c__93__" id="M_MET_cpd02590__91__c__93__" name="all_trans_Heptaprenyl_diphosphate_c0" compartment="c" hasOnlySubstanceUnits="false" boundaryCondition="false" constant="false" fbc:charge="-2" fbc:chemicalFormula="C35H58O7P2"/>
      <species metaid="M_MET_cpd02601__91__c__93__" id="M_MET_cpd02601__91__c__93__" name="2_Lysolecithin_c0" compartment="c" hasOnlySubstanceUnits="false" boundaryCondition="false" constant="false" fbc:charge="0" fbc:chemicalFormula="C9H19NO7PR"/>
      <species metaid="M_MET_cpd02603__91__c__93__" id="M_MET_cpd02603__91__c__93__" name="3_Lysolecithin_c0" compartment="c" hasOnlySubstanceUnits="false" boundaryCondition="false" constant="false" fbc:charge="0" fbc:chemicalFormula="C9H19NO7PR"/>
      <species metaid="M_MET_cpd02611__91__c__93__" id="M_MET_cpd02611__91__c__93__" name="N_Acetyl_D_glucosamine1_phosphate_c0" compartment="c" hasOnlySubstanceUnits="false" boundaryCondition="false" constant="false" fbc:charge="-2" fbc:chemicalFormula="C8H14NO9P"/>
      <species metaid="M_MET_cpd02616__91__c__93__" id="M_MET_cpd02616__91__c__93__" name="dTDP_4_amino_4_6_dideoxy_D_glucose_c0" compartment="c" hasOnlySubstanceUnits="false" boundaryCondition="false" constant="false" fbc:charge="-1" fbc:chemicalFormula="C16H26N3O14P2"/>
      <species metaid="M_MET_cpd02650__91__c__93__" id="M_MET_cpd02650__91__c__93__" name="11_O_Demethyl_17_O_deacetylvindoline_c0" compartment="c" hasOnlySubstanceUnits="false" boundaryCondition="false" constant="false" fbc:charge="0" fbc:chemicalFormula="C22H29N2O5"/>
      <species metaid="M_MET_cpd02656__91__c__93__" id="M_MET_cpd02656__91__c__93__" name="6_7_Dimethyl_8__1_D_ribityllumazine_c0" compartment="c" hasOnlySubstanceUnits="false" boundaryCondition="false" constant="false" fbc:charge="-1" fbc:chemicalFormula="C13H17N4O6"/>
      <species metaid="M_MET_cpd02679__91__c__93__" id="M_MET_cpd02679__91__c__93__" name="5_10_Methylenetetrahydromethanopterin_c0" compartment="c" hasOnlySubstanceUnits="false" boundaryCondition="false" constant="false" fbc:charge="-3" fbc:chemicalFormula="C31H42N6O16P"/>
      <species metaid="M_MET_cpd02708__91__c__93__" id="M_MET_cpd02708__91__c__93__" name="cis_2_Methyl_5_isopropylhexa_2_5_dienal_c0" compartment="c" hasOnlySubstanceUnits="false" boundaryCondition="false" constant="false" fbc:charge="0" fbc:chemicalFormula="C10H16O"/>
      <species metaid="M_MET_cpd02734__91__c__93__" id="M_MET_cpd02734__91__c__93__" name="4_Carboxy_2_hydroxymuconate_semialdehyde_c0" compartment="c" hasOnlySubstanceUnits="false" boundaryCondition="false" constant="false" fbc:charge="-2" fbc:chemicalFormula="C7H4O6"/>
      <species metaid="M_MET_cpd02737__91__c__93__" id="M_MET_cpd02737__91__c__93__" name="5_Methyl_H4MPT_c0" compartment="c" hasOnlySubstanceUnits="false" boundaryCondition="false" constant="false" fbc:charge="-3" fbc:chemicalFormula="C31H44N6O16P"/>
      <species metaid="M_MET_cpd02762__91__c__93__" id="M_MET_cpd02762__91__c__93__" name="Mg_Protoporphyrin_IX_13_monomethyl_ester_c0" compartment="c" hasOnlySubstanceUnits="false" boundaryCondition="false" constant="false" fbc:charge="0" fbc:chemicalFormula="C35H34MgN4O4"/>
      <species metaid="M_MET_cpd02788__91__c__93__" id="M_MET_cpd02788__91__c__93__" name="Inositol_1_2_3_5_6_pentakisphosphate_c0" compartment="c" hasOnlySubstanceUnits="false" boundaryCondition="false" constant="false" fbc:charge="-5" fbc:chemicalFormula="C6H7O21P5"/>
      <species metaid="M_MET_cpd02824__91__c__93__" id="M_MET_cpd02824__91__c__93__" name="2_3_Bis_O_geranylgeranylglycerol_1_phosphate_c0" compartment="c" hasOnlySubstanceUnits="false" boundaryCondition="false" constant="false" fbc:charge="-1" fbc:chemicalFormula="C43H71O6P"/>
      <species metaid="M_MET_cpd02835__91__c__93__" id="M_MET_cpd02835__91__c__93__" name="UDP_2_3_bis3_hydroxytetradecanoylglucosamine_c0" compartment="c" hasOnlySubstanceUnits="false" boundaryCondition="false" constant="false" fbc:charge="-2" fbc:chemicalFormula="C43H75N3O20P2"/>
      <species metaid="M_MET_cpd02886__91__c__93__" id="M_MET_cpd02886__91__c__93__" name="UDP_3_O_beta_hydroxymyristoyl_N_acetylglucosamine_c0" compartment="c" hasOnlySubstanceUnits="false" boundaryCondition="false" constant="false" fbc:charge="-2" fbc:chemicalFormula="C31H51N3O19P2"/>
      <species metaid="M_MET_cpd02935__91__c__93__" id="M_MET_cpd02935__91__c__93__" name="CoM_S_S_CoB_c0" compartment="c" hasOnlySubstanceUnits="false" boundaryCondition="false" constant="false" fbc:charge="-4" fbc:chemicalFormula="C13H22NO10PS3"/>
      <species metaid="M_MET_cpd02968__91__c__93__" id="M_MET_cpd02968__91__c__93__" name="UDP_N_acetylmuramoyl_L_alanyl_D_glutamyl_6_carboxy_L_lysyl_D_alanyl__D_alanine_c0" compartment="c" hasOnlySubstanceUnits="false" boundaryCondition="false" constant="false" fbc:charge="-4" fbc:chemicalFormula="C41H61N9O28P2"/>
      <species metaid="M_MET_cpd03073__91__c__93__" id="M_MET_cpd03073__91__c__93__" name="2_5_Diaminohexanoate_c0" compartment="c" hasOnlySubstanceUnits="false" boundaryCondition="false" constant="false" fbc:charge="1" fbc:chemicalFormula="C6H15N2O2"/>
      <species metaid="M_MET_cpd03280__91__c__93__" id="M_MET_cpd03280__91__c__93__" name="5_Ureido_4_imidazole_carboxylate_c0" compartment="c" hasOnlySubstanceUnits="false" boundaryCondition="false" constant="false" fbc:charge="-1" fbc:chemicalFormula="C5H5N4O3"/>
      <species metaid="M_MET_cpd03281__91__c__93__" id="M_MET_cpd03281__91__c__93__" name="5_Amino_4_imidazole_carboxylate_c0" compartment="c" hasOnlySubstanceUnits="false" boundaryCondition="false" constant="false" fbc:charge="0" fbc:chemicalFormula="C4H5N3O2"/>
      <species metaid="M_MET_cpd03333__91__c__93__" id="M_MET_cpd03333__91__c__93__" name="Sinapaldehyde_c0" compartment="c" hasOnlySubstanceUnits="false" boundaryCondition="false" constant="false" fbc:charge="0" fbc:chemicalFormula="C11H12O4"/>
      <species metaid="M_MET_cpd03365__91__c__93__" id="M_MET_cpd03365__91__c__93__" name="5_2_Formylethyl_4_6_dihydroxypicolinate_c0" compartment="c" hasOnlySubstanceUnits="false" boundaryCondition="false" constant="false" fbc:charge="-1" fbc:chemicalFormula="C9H8NO5"/>
      <species metaid="M_MET_cpd03366__91__c__93__" id="M_MET_cpd03366__91__c__93__" name="5_2_Carboxyethyl_4_6_dihydroxypicolinate_c0" compartment="c" hasOnlySubstanceUnits="false" boundaryCondition="false" constant="false" fbc:charge="-2" fbc:chemicalFormula="C9H7NO6"/>
      <species metaid="M_MET_cpd03413__91__c__93__" id="M_MET_cpd03413__91__c__93__" name="L_Glutamyl_1_phosphate_c0" compartment="c" hasOnlySubstanceUnits="false" boundaryCondition="false" constant="false" fbc:charge="-1" fbc:chemicalFormula="C5H8NO7P"/>
      <species metaid="M_MET_cpd03421__91__c__93__" id="M_MET_cpd03421__91__c__93__" name="Cobyrinate_c0" compartment="c" hasOnlySubstanceUnits="false" boundaryCondition="false" constant="false" fbc:charge="-3" fbc:chemicalFormula="C45H52CoN4O14"/>
      <species metaid="M_MET_cpd03424__91__c__93__" id="M_MET_cpd03424__91__c__93__" name="Vitamin_B12_c0" compartment="c" hasOnlySubstanceUnits="false" boundaryCondition="false" constant="false" fbc:charge="6" fbc:chemicalFormula="C62H91CoN13O14PR"/>
      <species metaid="M_MET_cpd03424__91__e__93__" id="M_MET_cpd03424__91__e__93__" name="Vitamin_B12_e0" compartment="e" hasOnlySubstanceUnits="false" boundaryCondition="false" constant="false" fbc:charge="6" fbc:chemicalFormula="C62H91CoN13O14PR"/>
      <species metaid="M_MET_cpd03451__91__c__93__" id="M_MET_cpd03451__91__c__93__" name="SHCHC_c0" compartment="c" hasOnlySubstanceUnits="false" boundaryCondition="false" constant="false" fbc:charge="-2" fbc:chemicalFormula="C11H10O6"/>
      <species metaid="M_MET_cpd03494__91__c__93__" id="M_MET_cpd03494__91__c__93__" name="Undecaprenyl_diphospho_N_acetylmuramoyl_L_alanyl_D_glutamyl_meso_2_6_diaminopimeloyl_D_alanyl_D_alanine_c0" compartment="c" hasOnlySubstanceUnits="false" boundaryCondition="false" constant="false" fbc:charge="-4" fbc:chemicalFormula="C87H139N7O23P2"/>
      <species metaid="M_MET_cpd03495__91__c__93__" id="M_MET_cpd03495__91__c__93__" name="Undecaprenyl_diphospho_N_acetylmuramoyl__N_acetylglucosamine_L_ala_D_glu_meso_2_6_diaminopimeloyl_D_ala_D_ala_c0" compartment="c" hasOnlySubstanceUnits="false" boundaryCondition="false" constant="false" fbc:charge="-4" fbc:chemicalFormula="C95H152N8O28P2"/>
      <species metaid="M_MET_cpd03583__91__c__93__" id="M_MET_cpd03583__91__c__93__" name="D_arabino_6_Phospho_hex_3_ulose_c0" compartment="c" hasOnlySubstanceUnits="false" boundaryCondition="false" constant="false" fbc:charge="-2" fbc:chemicalFormula="C6H11O9P"/>
      <species metaid="M_MET_cpd03593__91__c__93__" id="M_MET_cpd03593__91__c__93__" name="D_erythro_3_Methylmalate_c0" compartment="c" hasOnlySubstanceUnits="false" boundaryCondition="false" constant="false" fbc:charge="-2" fbc:chemicalFormula="C5H6O5"/>
      <species metaid="M_MET_cpd03596__91__c__93__" id="M_MET_cpd03596__91__c__93__" name="4_Methylene_2_oxoglutarate_c0" compartment="c" hasOnlySubstanceUnits="false" boundaryCondition="false" constant="false" fbc:charge="-2" fbc:chemicalFormula="C6H4O5"/>
      <species metaid="M_MET_cpd03709__91__c__93__" id="M_MET_cpd03709__91__c__93__" name="Salicylaldehyde_c0" compartment="c" hasOnlySubstanceUnits="false" boundaryCondition="false" constant="false" fbc:charge="0" fbc:chemicalFormula="C7H6O2"/>
      <species metaid="M_MET_cpd03715__91__c__93__" id="M_MET_cpd03715__91__c__93__" name="2_Hydroxy_6_oxo_hept_2_4_dienoate_c0" compartment="c" hasOnlySubstanceUnits="false" boundaryCondition="false" constant="false" fbc:charge="-1" fbc:chemicalFormula="C7H7O4"/>
      <species metaid="M_MET_cpd03736__91__c__93__" id="M_MET_cpd03736__91__c__93__" name="Lauroyl_KDO2_lipid_IVA_c0" compartment="c" hasOnlySubstanceUnits="false" boundaryCondition="false" constant="false" fbc:charge="-6" fbc:chemicalFormula="C96H170N2O38P2"/>
      <species metaid="M_MET_cpd03914__91__c__93__" id="M_MET_cpd03914__91__c__93__" name="CobIIyrinate_diamide_c0" compartment="c" hasOnlySubstanceUnits="false" boundaryCondition="false" constant="false" fbc:charge="-1" fbc:chemicalFormula="C45H56CoN6O12"/>
      <species metaid="M_MET_cpd03915__91__c__93__" id="M_MET_cpd03915__91__c__93__" name="CobIyrinate_diamide_c0" compartment="c" hasOnlySubstanceUnits="false" boundaryCondition="false" constant="false" fbc:charge="-2" fbc:chemicalFormula="C45H56CoN6O12"/>
      <species metaid="M_MET_cpd03916__91__c__93__" id="M_MET_cpd03916__91__c__93__" name="Adenosyl_cobyrinate_diamide_c0" compartment="c" hasOnlySubstanceUnits="false" boundaryCondition="false" constant="false" fbc:charge="-1" fbc:chemicalFormula="C55H68CoN11O15"/>
      <species metaid="M_MET_cpd03962__91__c__93__" id="M_MET_cpd03962__91__c__93__" name="Cyanuric_acid_c0" compartment="c" hasOnlySubstanceUnits="false" boundaryCondition="false" constant="false" fbc:charge="0" fbc:chemicalFormula="C3H3N3O3"/>
      <species metaid="M_MET_cpd03989__91__c__93__" id="M_MET_cpd03989__91__c__93__" name="2_Hydroxy_6_oxo_7_methylocta_2_4_dienoate_c0" compartment="c" hasOnlySubstanceUnits="false" boundaryCondition="false" constant="false" fbc:charge="-1" fbc:chemicalFormula="C9H11O4"/>
      <species metaid="M_MET_cpd04049__91__c__93__" id="M_MET_cpd04049__91__c__93__" name="6_Oxo_2_hydroxy_7_4_chlorophenyl_3_8_8_trichloroocta_2E_4E_7E__trienoate_c0" compartment="c" hasOnlySubstanceUnits="false" boundaryCondition="false" constant="false" fbc:charge="-1" fbc:chemicalFormula="C14H7Cl4O4"/>
      <species metaid="M_MET_cpd04050__91__c__93__" id="M_MET_cpd04050__91__c__93__" name="2_4_Chlorophenyl_3_3_dichloropropenoate_c0" compartment="c" hasOnlySubstanceUnits="false" boundaryCondition="false" constant="false" fbc:charge="-1" fbc:chemicalFormula="C9H4Cl3O2"/>
      <species metaid="M_MET_cpd04103__91__c__93__" id="M_MET_cpd04103__91__c__93__" name="3_Hydroxypimelyl_CoA_c0" compartment="c" hasOnlySubstanceUnits="false" boundaryCondition="false" constant="false" fbc:charge="-4" fbc:chemicalFormula="C28H41N7O20P3S"/>
      <species metaid="M_MET_cpd04106__91__c__93__" id="M_MET_cpd04106__91__c__93__" name="S_Formylmycothiol_c0" compartment="c" hasOnlySubstanceUnits="false" boundaryCondition="false" constant="false" fbc:charge="0" fbc:chemicalFormula="C18H30N2O13S"/>
      <species metaid="M_MET_cpd04107__91__c__93__" id="M_MET_cpd04107__91__c__93__" name="Dihydrophloroglucinol_c0" compartment="c" hasOnlySubstanceUnits="false" boundaryCondition="false" constant="false" fbc:charge="0" fbc:chemicalFormula="C6H7O3"/>
      <species metaid="M_MET_cpd04393__91__c__93__" id="M_MET_cpd04393__91__c__93__" name="2_Hydroxy_6_oxo_octa_2_4_dienoate_c0" compartment="c" hasOnlySubstanceUnits="false" boundaryCondition="false" constant="false" fbc:charge="-1" fbc:chemicalFormula="C8H9O4"/>
      <species metaid="M_MET_cpd04918__91__c__93__" id="M_MET_cpd04918__91__c__93__" name="D_Glycero_D_manno_heptose7_phosphate_c0" compartment="c" hasOnlySubstanceUnits="false" boundaryCondition="false" constant="false" fbc:charge="-2" fbc:chemicalFormula="C7H13O10P"/>
      <species metaid="M_MET_cpd04920__91__c__93__" id="M_MET_cpd04920__91__c__93__" name="D_Glycero_D_manno_heptose1_phosphate_c0" compartment="c" hasOnlySubstanceUnits="false" boundaryCondition="false" constant="false" fbc:charge="-2" fbc:chemicalFormula="C7H13O10P"/>
      <species metaid="M_MET_cpd05041__91__c__93__" id="M_MET_cpd05041__91__c__93__" name="2_Hydroxy_6_oxo_2_aminophenyl_hexa_2_4_dienoate_c0" compartment="c" hasOnlySubstanceUnits="false" boundaryCondition="false" constant="false" fbc:charge="-1" fbc:chemicalFormula="C12H10NO4"/>
      <species metaid="M_MET_cpd05513__91__c__93__" id="M_MET_cpd05513__91__c__93__" name="Neoxanthin_c0" compartment="c" hasOnlySubstanceUnits="false" boundaryCondition="false" constant="false" fbc:charge="0" fbc:chemicalFormula="C40H56O4"/>
      <species metaid="M_MET_cpd05521__91__c__93__" id="M_MET_cpd05521__91__c__93__" name="Violaxanthin_c0" compartment="c" hasOnlySubstanceUnits="false" boundaryCondition="false" constant="false" fbc:charge="0" fbc:chemicalFormula="C40H56O4"/>
      <species metaid="M_MET_cpd05546__91__c__93__" id="M_MET_cpd05546__91__c__93__" name="Cyanin_c0" compartment="c" hasOnlySubstanceUnits="false" boundaryCondition="false" constant="false" fbc:charge="-1" fbc:chemicalFormula="C27H30O16"/>
      <species metaid="M_MET_cpd05630__91__c__93__" id="M_MET_cpd05630__91__c__93__" name="Pelargonin_c0" compartment="c" hasOnlySubstanceUnits="false" boundaryCondition="false" constant="false" fbc:charge="-1" fbc:chemicalFormula="C27H30O15"/>
      <species metaid="M_MET_cpd05727__91__c__93__" id="M_MET_cpd05727__91__c__93__" name="24_Methylenecycloartanol_c0" compartment="c" hasOnlySubstanceUnits="false" boundaryCondition="false" constant="false" fbc:charge="0" fbc:chemicalFormula="C31H52O"/>
      <species metaid="M_MET_cpd06559__91__c__93__" id="M_MET_cpd06559__91__c__93__" name="alpha_Farnesene_c0" compartment="c" hasOnlySubstanceUnits="false" boundaryCondition="false" constant="false" fbc:charge="0" fbc:chemicalFormula="C15H24"/>
      <species metaid="M_MET_cpd06713__91__c__93__" id="M_MET_cpd06713__91__c__93__" name="6_Ketoxycyclohex_1_ene_1_carboxyl_CoA_c0" compartment="c" hasOnlySubstanceUnits="false" boundaryCondition="false" constant="false" fbc:charge="-3" fbc:chemicalFormula="C28H38N7O18P3S"/>
      <species metaid="M_MET_cpd06739__91__c__93__" id="M_MET_cpd06739__91__c__93__" name="R__plus__Citronellal_c0" compartment="c" hasOnlySubstanceUnits="false" boundaryCondition="false" constant="false" fbc:charge="0" fbc:chemicalFormula="C10H18O"/>
      <species metaid="M_MET_cpd08208__91__c__93__" id="M_MET_cpd08208__91__c__93__" name="2_Hydroxy_3_chloropenta_2_4_dienoate_c0" compartment="c" hasOnlySubstanceUnits="false" boundaryCondition="false" constant="false" fbc:charge="-1" fbc:chemicalFormula="C5H4ClO3"/>
      <species metaid="M_MET_cpd08238__91__c__93__" id="M_MET_cpd08238__91__c__93__" name="S___Citronellal_c0" compartment="c" hasOnlySubstanceUnits="false" boundaryCondition="false" constant="false" fbc:charge="0" fbc:chemicalFormula="C10H18O"/>
      <species metaid="M_MET_cpd08279__91__c__93__" id="M_MET_cpd08279__91__c__93__" name="1_Hydroxy_2_naphthaldehyde_c0" compartment="c" hasOnlySubstanceUnits="false" boundaryCondition="false" constant="false" fbc:charge="0" fbc:chemicalFormula="C11H8O2"/>
      <species metaid="M_MET_cpd08368__91__c__93__" id="M_MET_cpd08368__91__c__93__" name="Cobalt_precorrin_2_c0" compartment="c" hasOnlySubstanceUnits="false" boundaryCondition="false" constant="false" fbc:charge="-8" fbc:chemicalFormula="C42H36CoN4O16"/>
      <species metaid="M_MET_cpd08369__91__c__93__" id="M_MET_cpd08369__91__c__93__" name="Cobalt_precorrin_3_c0" compartment="c" hasOnlySubstanceUnits="false" boundaryCondition="false" constant="false" fbc:charge="-7" fbc:chemicalFormula="C43H41CoN4O16"/>
      <species metaid="M_MET_cpd08370__91__c__93__" id="M_MET_cpd08370__91__c__93__" name="Cobalt_precorrin_4_c0" compartment="c" hasOnlySubstanceUnits="false" boundaryCondition="false" constant="false" fbc:charge="-6" fbc:chemicalFormula="C44H43CoN4O16"/>
      <species metaid="M_MET_cpd08371__91__c__93__" id="M_MET_cpd08371__91__c__93__" name="Cobalt_precorrin_5_c0" compartment="c" hasOnlySubstanceUnits="false" boundaryCondition="false" constant="false" fbc:charge="-6" fbc:chemicalFormula="C45H46CoN4O16"/>
      <species metaid="M_MET_cpd08372__91__c__93__" id="M_MET_cpd08372__91__c__93__" name="Cobalt_precorrin_6_c0" compartment="c" hasOnlySubstanceUnits="false" boundaryCondition="false" constant="false" fbc:charge="-6" fbc:chemicalFormula="C44H45CoN4O16"/>
      <species metaid="M_MET_cpd08373__91__c__93__" id="M_MET_cpd08373__91__c__93__" name="Cobalt_precorrin_6B_c0" compartment="c" hasOnlySubstanceUnits="false" boundaryCondition="false" constant="false" fbc:charge="-6" fbc:chemicalFormula="C44H48CoN4O16"/>
      <species metaid="M_MET_cpd08375__91__c__93__" id="M_MET_cpd08375__91__c__93__" name="Cobalt_precorrin_8_c0" compartment="c" hasOnlySubstanceUnits="false" boundaryCondition="false" constant="false" fbc:charge="-5" fbc:chemicalFormula="C45H53CoN4O14"/>
      <species metaid="M_MET_cpd08454__91__c__93__" id="M_MET_cpd08454__91__c__93__" name="16_Hydroxytabersonine_c0" compartment="c" hasOnlySubstanceUnits="false" boundaryCondition="false" constant="false" fbc:charge="0" fbc:chemicalFormula="C21H25N2O3"/>
      <species metaid="M_MET_cpd08486__91__c__93__" id="M_MET_cpd08486__91__c__93__" name="16_Methoxytabersonine_c0" compartment="c" hasOnlySubstanceUnits="false" boundaryCondition="false" constant="false" fbc:charge="0" fbc:chemicalFormula="C22H27N2O3"/>
      <species metaid="M_MET_cpd08629__91__c__93__" id="M_MET_cpd08629__91__c__93__" name="131_Hydroxy_Mg_protoporphyrin_IX_13_monomethyl_ester_c0" compartment="c" hasOnlySubstanceUnits="false" boundaryCondition="false" constant="false" fbc:charge="0" fbc:chemicalFormula="C35H34MgN4O5"/>
      <species metaid="M_MET_cpd08630__91__c__93__" id="M_MET_cpd08630__91__c__93__" name="131_Oxo_Mg_protoporphyrin_IX_13_monomethyl_ester_c0" compartment="c" hasOnlySubstanceUnits="false" boundaryCondition="false" constant="false" fbc:charge="0" fbc:chemicalFormula="C35H31MgN4O5"/>
      <species metaid="M_MET_cpd08631__91__c__93__" id="M_MET_cpd08631__91__c__93__" name="Divinylprotochlorophyllide_c0" compartment="c" hasOnlySubstanceUnits="false" boundaryCondition="false" constant="false" fbc:charge="-1" fbc:chemicalFormula="C35H29MgN4O5"/>
      <species metaid="M_MET_cpd08701__91__c__93__" id="M_MET_cpd08701__91__c__93__" name="Methanophenazine_c0" compartment="c" hasOnlySubstanceUnits="false" boundaryCondition="false" constant="false" fbc:charge="0" fbc:chemicalFormula="C37H50N2O"/>
      <species metaid="M_MET_cpd08701__91__e__93__" id="M_MET_cpd08701__91__e__93__" name="Methanophenazine" compartment="e" hasOnlySubstanceUnits="false" boundaryCondition="false" constant="false" fbc:charge="0" fbc:chemicalFormula="C37H50N2O"/>
      <species metaid="M_MET_cpd08702__91__c__93__" id="M_MET_cpd08702__91__c__93__" name="Dihydromethanophenazine_c0" compartment="c" hasOnlySubstanceUnits="false" boundaryCondition="false" constant="false" fbc:charge="0" fbc:chemicalFormula="C37H52N2O"/>
      <species metaid="M_MET_cpd08702__91__e__93__" id="M_MET_cpd08702__91__e__93__" name="Dihydromethanophenazine" compartment="e" hasOnlySubstanceUnits="false" boundaryCondition="false" constant="false" fbc:charge="0" fbc:chemicalFormula="C37H52N2O"/>
      <species metaid="M_MET_cpd08707__91__c__93__" id="M_MET_cpd08707__91__c__93__" name="dTDP_3_oxo_4_6_dideoxy_D_glucose_c0" compartment="c" hasOnlySubstanceUnits="false" boundaryCondition="false" constant="false" fbc:charge="-2" fbc:chemicalFormula="C16H22N2O14P2"/>
      <species metaid="M_MET_cpd08732__91__c__93__" id="M_MET_cpd08732__91__c__93__" name="4_Isopropenyl_2_oxy_cyclohexanecarboxyl_CoA_c0" compartment="c" hasOnlySubstanceUnits="false" boundaryCondition="false" constant="false" fbc:charge="-3" fbc:chemicalFormula="C31H44N7O18P3S"/>
      <species metaid="M_MET_cpd08733__91__c__93__" id="M_MET_cpd08733__91__c__93__" name="3_Isopropenylpimelyl_CoA_c0" compartment="c" hasOnlySubstanceUnits="false" boundaryCondition="false" constant="false" fbc:charge="-4" fbc:chemicalFormula="C31H45N7O19P3S"/>
      <species metaid="M_MET_cpd08739__91__c__93__" id="M_MET_cpd08739__91__c__93__" name="trans_2_Methyl_5_isopropylhexa_2_5_dienal_c0" compartment="c" hasOnlySubstanceUnits="false" boundaryCondition="false" constant="false" fbc:charge="0" fbc:chemicalFormula="C10H16O"/>
      <species metaid="M_MET_cpd08740__91__c__93__" id="M_MET_cpd08740__91__c__93__" name="trans_2_Methyl_5_isopropylhexa_2_5_dienoic_acid_c0" compartment="c" hasOnlySubstanceUnits="false" boundaryCondition="false" constant="false" fbc:charge="-1" fbc:chemicalFormula="C10H15O2"/>
      <species metaid="M_MET_cpd08741__91__c__93__" id="M_MET_cpd08741__91__c__93__" name="cis_2_Methyl_5_isopropylhexa_2_5_dienoic_acid_c0" compartment="c" hasOnlySubstanceUnits="false" boundaryCondition="false" constant="false" fbc:charge="-1" fbc:chemicalFormula="C10H15O2"/>
      <species metaid="M_MET_cpd09433__91__c__93__" id="M_MET_cpd09433__91__c__93__" name="9_cis_Neoxanthin_c0" compartment="c" hasOnlySubstanceUnits="false" boundaryCondition="false" constant="false" fbc:charge="0" fbc:chemicalFormula="C40H56O4"/>
      <species metaid="M_MET_cpd09434__91__c__93__" id="M_MET_cpd09434__91__c__93__" name="9_cis_Violaxanthin_c0" compartment="c" hasOnlySubstanceUnits="false" boundaryCondition="false" constant="false" fbc:charge="0" fbc:chemicalFormula="C40H56O4"/>
      <species metaid="M_MET_cpd09790__91__c__93__" id="M_MET_cpd09790__91__c__93__" name="3_Methylsalicylaldehyde_c0" compartment="c" hasOnlySubstanceUnits="false" boundaryCondition="false" constant="false" fbc:charge="0" fbc:chemicalFormula="C8H8O2"/>
      <species metaid="M_MET_cpd09791__91__c__93__" id="M_MET_cpd09791__91__c__93__" name="3_Methylsalicylate_c0" compartment="c" hasOnlySubstanceUnits="false" boundaryCondition="false" constant="false" fbc:charge="-1" fbc:chemicalFormula="C8H7O3"/>
      <species metaid="M_MET_cpd09793__91__c__93__" id="M_MET_cpd09793__91__c__93__" name="1_Naphthaldehyde_c0" compartment="c" hasOnlySubstanceUnits="false" boundaryCondition="false" constant="false" fbc:charge="0" fbc:chemicalFormula="C11H8O"/>
      <species metaid="M_MET_cpd09794__91__c__93__" id="M_MET_cpd09794__91__c__93__" name="1_Naphthoic_acid_c0" compartment="c" hasOnlySubstanceUnits="false" boundaryCondition="false" constant="false" fbc:charge="-1" fbc:chemicalFormula="C11H7O2"/>
      <species metaid="M_MET_cpd09802__91__c__93__" id="M_MET_cpd09802__91__c__93__" name="2_Naphthaldehyde_c0" compartment="c" hasOnlySubstanceUnits="false" boundaryCondition="false" constant="false" fbc:charge="0" fbc:chemicalFormula="C11H8O"/>
      <species metaid="M_MET_cpd09804__91__c__93__" id="M_MET_cpd09804__91__c__93__" name="2_Naphthoic_acid_c0" compartment="c" hasOnlySubstanceUnits="false" boundaryCondition="false" constant="false" fbc:charge="-1" fbc:chemicalFormula="C11H7O2"/>
      <species metaid="M_MET_cpd09811__91__c__93__" id="M_MET_cpd09811__91__c__93__" name="4_Hydroxymethylsalicylaldehyde_c0" compartment="c" hasOnlySubstanceUnits="false" boundaryCondition="false" constant="false" fbc:charge="0" fbc:chemicalFormula="C8H8O3"/>
      <species metaid="M_MET_cpd09812__91__c__93__" id="M_MET_cpd09812__91__c__93__" name="4_Hydroxymethylsalicylate_c0" compartment="c" hasOnlySubstanceUnits="false" boundaryCondition="false" constant="false" fbc:charge="-1" fbc:chemicalFormula="C8H7O4"/>
      <species metaid="M_MET_cpd09846__91__c__93__" id="M_MET_cpd09846__91__c__93__" name="Cyromazine_c0" compartment="c" hasOnlySubstanceUnits="false" boundaryCondition="false" constant="false" fbc:charge="0" fbc:chemicalFormula="C6H11N6"/>
      <species metaid="M_MET_cpd09847__91__c__93__" id="M_MET_cpd09847__91__c__93__" name="N_Cyclopropylammeline_c0" compartment="c" hasOnlySubstanceUnits="false" boundaryCondition="false" constant="false" fbc:charge="0" fbc:chemicalFormula="C6H9N5O"/>
      <species metaid="M_MET_cpd09848__91__c__93__" id="M_MET_cpd09848__91__c__93__" name="N_Cyclopropylammelide_c0" compartment="c" hasOnlySubstanceUnits="false" boundaryCondition="false" constant="false" fbc:charge="0" fbc:chemicalFormula="C6H8N4O2"/>
      <species metaid="M_MET_cpd09849__91__c__93__" id="M_MET_cpd09849__91__c__93__" name="Cyclopropylamine_c0" compartment="c" hasOnlySubstanceUnits="false" boundaryCondition="false" constant="false" fbc:charge="1" fbc:chemicalFormula="C3H8N"/>
      <species metaid="M_MET_cpd11206__91__c__93__" id="M_MET_cpd11206__91__c__93__" name="Precorrin_1_c0" compartment="c" hasOnlySubstanceUnits="false" boundaryCondition="false" constant="false" fbc:charge="-8" fbc:chemicalFormula="C41H38N4O16"/>
      <species metaid="M_MET_cpd11225__91__c__93__" id="M_MET_cpd11225__91__c__93__" name="3_4_dihydroxy_2_butanone4_phosphate_c0" compartment="c" hasOnlySubstanceUnits="false" boundaryCondition="false" constant="false" fbc:charge="-2" fbc:chemicalFormula="C4H7O6P"/>
      <species metaid="M_MET_cpd11420__91__c__93__" id="M_MET_cpd11420__91__c__93__" name="trdox_c0" compartment="c" hasOnlySubstanceUnits="false" boundaryCondition="false" constant="false" fbc:charge="0" fbc:chemicalFormula="C10H13N4O4R4S2"/>
      <species metaid="M_MET_cpd11425__91__c__93__" id="M_MET_cpd11425__91__c__93__" name="2dmmq7_c0" compartment="c" hasOnlySubstanceUnits="false" boundaryCondition="false" constant="false" fbc:charge="0" fbc:chemicalFormula="C45H62O2"/>
      <species metaid="M_MET_cpd11432__91__c__93__" id="M_MET_cpd11432__91__c__93__" name="fa11coa_c0" compartment="c" hasOnlySubstanceUnits="false" boundaryCondition="false" constant="false" fbc:charge="-3" fbc:chemicalFormula="C38H65N7O17P3S"/>
      <species metaid="M_MET_cpd11434__91__c__93__" id="M_MET_cpd11434__91__c__93__" name="fa12coa_c0" compartment="c" hasOnlySubstanceUnits="false" boundaryCondition="false" constant="false" fbc:charge="-3" fbc:chemicalFormula="C38H65N7O17P3S"/>
      <species metaid="M_MET_cpd11468__91__c__93__" id="M_MET_cpd11468__91__c__93__" name="Dodecanoyl_ACP_c0" compartment="c" hasOnlySubstanceUnits="false" boundaryCondition="false" constant="false" fbc:charge="-2" fbc:chemicalFormula="C23H44N2O8PRS"/>
      <species metaid="M_MET_cpd11485__91__c__93__" id="M_MET_cpd11485__91__c__93__" name="3_oxohexadecanoyl_acp_c0" compartment="c" hasOnlySubstanceUnits="false" boundaryCondition="false" constant="false" fbc:charge="-2" fbc:chemicalFormula="C27H50N2O9PRS"/>
      <species metaid="M_MET_cpd11491__91__c__93__" id="M_MET_cpd11491__91__c__93__" name="3_oxotetradecanoyl_acp_c0" compartment="c" hasOnlySubstanceUnits="false" boundaryCondition="false" constant="false" fbc:charge="-2" fbc:chemicalFormula="C25H46N2O9PRS"/>
      <species metaid="M_MET_cpd11492__91__c__93__" id="M_MET_cpd11492__91__c__93__" name="Malonyl_acyl_carrierprotein__c0" compartment="c" hasOnlySubstanceUnits="false" boundaryCondition="false" constant="false" fbc:charge="-2" fbc:chemicalFormula="C14H24N2O10PRS"/>
      <species metaid="M_MET_cpd11493__91__c__93__" id="M_MET_cpd11493__91__c__93__" name="ACP_c0" compartment="c" hasOnlySubstanceUnits="false" boundaryCondition="false" constant="false" fbc:charge="-2" fbc:chemicalFormula="C11H22N2O7PRS"/>
      <species metaid="M_MET_cpd11495__91__c__93__" id="M_MET_cpd11495__91__c__93__" name="2_methylbutyryl_ACP_c0" compartment="c" hasOnlySubstanceUnits="false" boundaryCondition="false" constant="false" fbc:charge="-2" fbc:chemicalFormula="C16H29N2O8PRS"/>
      <species metaid="M_MET_cpd11496__91__c__93__" id="M_MET_cpd11496__91__c__93__" name="4_methyl_3_oxo_hexanoyl_ACP_c0" compartment="c" hasOnlySubstanceUnits="false" boundaryCondition="false" constant="false" fbc:charge="-1" fbc:chemicalFormula="C18H31N2O9PRS"/>
      <species metaid="M_MET_cpd11497__91__c__93__" id="M_MET_cpd11497__91__c__93__" name="4_methyl_3_hydroxy_hexanoyl_ACP_c0" compartment="c" hasOnlySubstanceUnits="false" boundaryCondition="false" constant="false" fbc:charge="-1" fbc:chemicalFormula="C18H33N2O9PRS"/>
      <species metaid="M_MET_cpd11498__91__c__93__" id="M_MET_cpd11498__91__c__93__" name="4_methyl_trans_hex_2_enoyl_ACP_c0" compartment="c" hasOnlySubstanceUnits="false" boundaryCondition="false" constant="false" fbc:charge="-1" fbc:chemicalFormula="C18H31N2O8PRS"/>
      <species metaid="M_MET_cpd11499__91__c__93__" id="M_MET_cpd11499__91__c__93__" name="4_methyl_hexanoyl_ACP_c0" compartment="c" hasOnlySubstanceUnits="false" boundaryCondition="false" constant="false" fbc:charge="-1" fbc:chemicalFormula="C18H33N2O8PRS"/>
      <species metaid="M_MET_cpd11500__91__c__93__" id="M_MET_cpd11500__91__c__93__" name="6_methyl_3_oxo_octanoyl_ACP_c0" compartment="c" hasOnlySubstanceUnits="false" boundaryCondition="false" constant="false" fbc:charge="-1" fbc:chemicalFormula="C20H35N2O9PRS"/>
      <species metaid="M_MET_cpd11501__91__c__93__" id="M_MET_cpd11501__91__c__93__" name="6_methyl_3_hydroxy_octanoyl_ACP_c0" compartment="c" hasOnlySubstanceUnits="false" boundaryCondition="false" constant="false" fbc:charge="-1" fbc:chemicalFormula="C20H37N2O9PRS"/>
      <species metaid="M_MET_cpd11502__91__c__93__" id="M_MET_cpd11502__91__c__93__" name="6_methyl_trans_oct_2_enoyl_ACP_c0" compartment="c" hasOnlySubstanceUnits="false" boundaryCondition="false" constant="false" fbc:charge="-1" fbc:chemicalFormula="C20H35N2O8PRS"/>
      <species metaid="M_MET_cpd11503__91__c__93__" id="M_MET_cpd11503__91__c__93__" name="6_methyl_octanoyl_ACP_c0" compartment="c" hasOnlySubstanceUnits="false" boundaryCondition="false" constant="false" fbc:charge="-1" fbc:chemicalFormula="C20H37N2O8PRS"/>
      <species metaid="M_MET_cpd11504__91__c__93__" id="M_MET_cpd11504__91__c__93__" name="8_methyl_3_oxo_decanoyl_ACP_c0" compartment="c" hasOnlySubstanceUnits="false" boundaryCondition="false" constant="false" fbc:charge="-1" fbc:chemicalFormula="C22H39N2O9PRS"/>
      <species metaid="M_MET_cpd11505__91__c__93__" id="M_MET_cpd11505__91__c__93__" name="8_methyl_3_hydroxy_decanoyl_ACP_c0" compartment="c" hasOnlySubstanceUnits="false" boundaryCondition="false" constant="false" fbc:charge="-1" fbc:chemicalFormula="C22H41N2O9PRS"/>
      <species metaid="M_MET_cpd11506__91__c__93__" id="M_MET_cpd11506__91__c__93__" name="8_methyl_trans_dec_2_enoyl_ACP_c0" compartment="c" hasOnlySubstanceUnits="false" boundaryCondition="false" constant="false" fbc:charge="-1" fbc:chemicalFormula="C22H39N2O8PRS"/>
      <species metaid="M_MET_cpd11507__91__c__93__" id="M_MET_cpd11507__91__c__93__" name="8_methyl_decanoyl_ACP_c0" compartment="c" hasOnlySubstanceUnits="false" boundaryCondition="false" constant="false" fbc:charge="-1" fbc:chemicalFormula="C22H41N2O8PRS"/>
      <species metaid="M_MET_cpd11508__91__c__93__" id="M_MET_cpd11508__91__c__93__" name="10_methyl_3_oxo_dodecanoyl_ACP_c0" compartment="c" hasOnlySubstanceUnits="false" boundaryCondition="false" constant="false" fbc:charge="-1" fbc:chemicalFormula="C24H43N2O9PRS"/>
      <species metaid="M_MET_cpd11509__91__c__93__" id="M_MET_cpd11509__91__c__93__" name="10_methyl_3_hydroxy_dodecanoyl_ACP_c0" compartment="c" hasOnlySubstanceUnits="false" boundaryCondition="false" constant="false" fbc:charge="-1" fbc:chemicalFormula="C24H45N2O9PRS"/>
      <species metaid="M_MET_cpd11510__91__c__93__" id="M_MET_cpd11510__91__c__93__" name="10_methyl_trans_dodec_2_enoyl_ACP_c0" compartment="c" hasOnlySubstanceUnits="false" boundaryCondition="false" constant="false" fbc:charge="-1" fbc:chemicalFormula="C24H43N2O8PRS"/>
      <species metaid="M_MET_cpd11511__91__c__93__" id="M_MET_cpd11511__91__c__93__" name="10_methyl_dodecanoyl_ACP_c0" compartment="c" hasOnlySubstanceUnits="false" boundaryCondition="false" constant="false" fbc:charge="-1" fbc:chemicalFormula="C24H45N2O8PRS"/>
      <species metaid="M_MET_cpd11512__91__c__93__" id="M_MET_cpd11512__91__c__93__" name="12_methyl_3_oxo_tetra_decanoyl_ACP_c0" compartment="c" hasOnlySubstanceUnits="false" boundaryCondition="false" constant="false" fbc:charge="-1" fbc:chemicalFormula="C26H47N2O9PRS"/>
      <species metaid="M_MET_cpd11513__91__c__93__" id="M_MET_cpd11513__91__c__93__" name="12_methyl_3_hydroxy_tetra_decanoyl_ACP_c0" compartment="c" hasOnlySubstanceUnits="false" boundaryCondition="false" constant="false" fbc:charge="-1" fbc:chemicalFormula="C26H49N2O9PRS"/>
      <species metaid="M_MET_cpd11514__91__c__93__" id="M_MET_cpd11514__91__c__93__" name="12_methyl_trans_tetra_dec_2_enoyl_ACP_c0" compartment="c" hasOnlySubstanceUnits="false" boundaryCondition="false" constant="false" fbc:charge="-1" fbc:chemicalFormula="C26H47N2O8PRS"/>
      <species metaid="M_MET_cpd11515__91__c__93__" id="M_MET_cpd11515__91__c__93__" name="12_methyl_tetra_decanoyl_ACP_c0" compartment="c" hasOnlySubstanceUnits="false" boundaryCondition="false" constant="false" fbc:charge="-2" fbc:chemicalFormula="C26H49N2O8PRS"/>
      <species metaid="M_MET_cpd11516__91__c__93__" id="M_MET_cpd11516__91__c__93__" name="14_methyl_3_oxo_hexa_decanoyl_ACP_c0" compartment="c" hasOnlySubstanceUnits="false" boundaryCondition="false" constant="false" fbc:charge="-1" fbc:chemicalFormula="C28H51N2O9PRS"/>
      <species metaid="M_MET_cpd11517__91__c__93__" id="M_MET_cpd11517__91__c__93__" name="14_methyl_3_hydroxy_hexa_decanoyl_ACP_c0" compartment="c" hasOnlySubstanceUnits="false" boundaryCondition="false" constant="false" fbc:charge="-1" fbc:chemicalFormula="C28H53N2O9PRS"/>
      <species metaid="M_MET_cpd11518__91__c__93__" id="M_MET_cpd11518__91__c__93__" name="14_methyl_trans_hexa_dec_2_enoyl_ACP_c0" compartment="c" hasOnlySubstanceUnits="false" boundaryCondition="false" constant="false" fbc:charge="-1" fbc:chemicalFormula="C28H51N2O8PRS"/>
      <species metaid="M_MET_cpd11519__91__c__93__" id="M_MET_cpd11519__91__c__93__" name="14_methyl_hexa_decanoyl_ACP_c0" compartment="c" hasOnlySubstanceUnits="false" boundaryCondition="false" constant="false" fbc:charge="-2" fbc:chemicalFormula="C28H53N2O8PRS"/>
      <species metaid="M_MET_cpd11520__91__c__93__" id="M_MET_cpd11520__91__c__93__" name="isovaleryl_ACP_c0" compartment="c" hasOnlySubstanceUnits="false" boundaryCondition="false" constant="false" fbc:charge="-2" fbc:chemicalFormula="C16H29N2O8PRS"/>
      <species metaid="M_MET_cpd11521__91__c__93__" id="M_MET_cpd11521__91__c__93__" name="5_methyl_3_oxo_hexanoyl_ACP_c0" compartment="c" hasOnlySubstanceUnits="false" boundaryCondition="false" constant="false" fbc:charge="-1" fbc:chemicalFormula="C18H31N2O9PRS"/>
      <species metaid="M_MET_cpd11522__91__c__93__" id="M_MET_cpd11522__91__c__93__" name="5_methyl_3_hydroxy_hexanoyl_ACP_c0" compartment="c" hasOnlySubstanceUnits="false" boundaryCondition="false" constant="false" fbc:charge="-1" fbc:chemicalFormula="C18H33N2O9PRS"/>
      <species metaid="M_MET_cpd11523__91__c__93__" id="M_MET_cpd11523__91__c__93__" name="5_methyl_trans_hex_2_enoyl_ACP_c0" compartment="c" hasOnlySubstanceUnits="false" boundaryCondition="false" constant="false" fbc:charge="-1" fbc:chemicalFormula="C18H31N2O8PRS"/>
      <species metaid="M_MET_cpd11524__91__c__93__" id="M_MET_cpd11524__91__c__93__" name="5_methyl_hexanoyl_ACP_c0" compartment="c" hasOnlySubstanceUnits="false" boundaryCondition="false" constant="false" fbc:charge="-1" fbc:chemicalFormula="C18H33N2O8PRS"/>
      <species metaid="M_MET_cpd11525__91__c__93__" id="M_MET_cpd11525__91__c__93__" name="7_methyl_3_oxo_octanoyl_ACP_c0" compartment="c" hasOnlySubstanceUnits="false" boundaryCondition="false" constant="false" fbc:charge="-1" fbc:chemicalFormula="C20H35N2O9PRS"/>
      <species metaid="M_MET_cpd11526__91__c__93__" id="M_MET_cpd11526__91__c__93__" name="7_methyl_3_hydroxy_octanoyl_ACP_c0" compartment="c" hasOnlySubstanceUnits="false" boundaryCondition="false" constant="false" fbc:charge="-1" fbc:chemicalFormula="C20H37N2O9PRS"/>
      <species metaid="M_MET_cpd11527__91__c__93__" id="M_MET_cpd11527__91__c__93__" name="7_methyl_trans_oct_2_enoyl_ACP_c0" compartment="c" hasOnlySubstanceUnits="false" boundaryCondition="false" constant="false" fbc:charge="-1" fbc:chemicalFormula="C20H35N2O8PRS"/>
      <species metaid="M_MET_cpd11528__91__c__93__" id="M_MET_cpd11528__91__c__93__" name="7_methyl_octanoyl_ACP_c0" compartment="c" hasOnlySubstanceUnits="false" boundaryCondition="false" constant="false" fbc:charge="-1" fbc:chemicalFormula="C20H37N2O8PRS"/>
      <species metaid="M_MET_cpd11529__91__c__93__" id="M_MET_cpd11529__91__c__93__" name="9_methyl_3_oxo_decanoyl_ACP_c0" compartment="c" hasOnlySubstanceUnits="false" boundaryCondition="false" constant="false" fbc:charge="-1" fbc:chemicalFormula="C22H39N2O9PRS"/>
      <species metaid="M_MET_cpd11530__91__c__93__" id="M_MET_cpd11530__91__c__93__" name="9_methyl_3_hydroxy_decanoyl_ACP_c0" compartment="c" hasOnlySubstanceUnits="false" boundaryCondition="false" constant="false" fbc:charge="-1" fbc:chemicalFormula="C22H41N2O9PRS"/>
      <species metaid="M_MET_cpd11531__91__c__93__" id="M_MET_cpd11531__91__c__93__" name="9_methyl_trans_dec_2_enoyl_ACP_c0" compartment="c" hasOnlySubstanceUnits="false" boundaryCondition="false" constant="false" fbc:charge="-1" fbc:chemicalFormula="C22H39N2O8PRS"/>
      <species metaid="M_MET_cpd11532__91__c__93__" id="M_MET_cpd11532__91__c__93__" name="9_methyl_decanoyl_ACP_c0" compartment="c" hasOnlySubstanceUnits="false" boundaryCondition="false" constant="false" fbc:charge="-1" fbc:chemicalFormula="C22H41N2O8PRS"/>
      <species metaid="M_MET_cpd11533__91__c__93__" id="M_MET_cpd11533__91__c__93__" name="11_methyl_3_oxo_dodecanoyl_ACP_c0" compartment="c" hasOnlySubstanceUnits="false" boundaryCondition="false" constant="false" fbc:charge="-1" fbc:chemicalFormula="C24H43N2O9PRS"/>
      <species metaid="M_MET_cpd11534__91__c__93__" id="M_MET_cpd11534__91__c__93__" name="11_methyl_3_hydroxy_dodecanoyl_ACP_c0" compartment="c" hasOnlySubstanceUnits="false" boundaryCondition="false" constant="false" fbc:charge="-1" fbc:chemicalFormula="C24H45N2O9PRS"/>
      <species metaid="M_MET_cpd11535__91__c__93__" id="M_MET_cpd11535__91__c__93__" name="11_methyl_trans_dodec_2_enoyl_ACP_c0" compartment="c" hasOnlySubstanceUnits="false" boundaryCondition="false" constant="false" fbc:charge="-1" fbc:chemicalFormula="C24H43N2O8PRS"/>
      <species metaid="M_MET_cpd11536__91__c__93__" id="M_MET_cpd11536__91__c__93__" name="11_methyl_dodecanoyl_ACP_c0" compartment="c" hasOnlySubstanceUnits="false" boundaryCondition="false" constant="false" fbc:charge="-1" fbc:chemicalFormula="C24H45N2O8PRS"/>
      <species metaid="M_MET_cpd11537__91__c__93__" id="M_MET_cpd11537__91__c__93__" name="13_methyl_3_oxo_tetra_decanoyl_ACP_c0" compartment="c" hasOnlySubstanceUnits="false" boundaryCondition="false" constant="false" fbc:charge="-1" fbc:chemicalFormula="C26H47N2O9PRS"/>
      <species metaid="M_MET_cpd11538__91__c__93__" id="M_MET_cpd11538__91__c__93__" name="13_methyl_3_hydroxy_tetra_decanoyl_ACP_c0" compartment="c" hasOnlySubstanceUnits="false" boundaryCondition="false" constant="false" fbc:charge="-1" fbc:chemicalFormula="C26H49N2O9PRS"/>
      <species metaid="M_MET_cpd11539__91__c__93__" id="M_MET_cpd11539__91__c__93__" name="13_methyl_trans_tetra_dec_2_enoyl_ACP_c0" compartment="c" hasOnlySubstanceUnits="false" boundaryCondition="false" constant="false" fbc:charge="-1" fbc:chemicalFormula="C26H47N2O8PRS"/>
      <species metaid="M_MET_cpd11540__91__c__93__" id="M_MET_cpd11540__91__c__93__" name="13_methyl_tetra_decanoyl_ACP_c0" compartment="c" hasOnlySubstanceUnits="false" boundaryCondition="false" constant="false" fbc:charge="-2" fbc:chemicalFormula="C26H49N2O8PRS"/>
      <species metaid="M_MET_cpd11541__91__c__93__" id="M_MET_cpd11541__91__c__93__" name="15_methyl_3_oxo_hexa_decanoyl_ACP_c0" compartment="c" hasOnlySubstanceUnits="false" boundaryCondition="false" constant="false" fbc:charge="-1" fbc:chemicalFormula="C28H51N2O9PRS"/>
      <species metaid="M_MET_cpd11542__91__c__93__" id="M_MET_cpd11542__91__c__93__" name="15_methyl_3_hydroxy_hexa_decanoyl_ACP_c0" compartment="c" hasOnlySubstanceUnits="false" boundaryCondition="false" constant="false" fbc:charge="-1" fbc:chemicalFormula="C28H53N2O9PRS"/>
      <species metaid="M_MET_cpd11543__91__c__93__" id="M_MET_cpd11543__91__c__93__" name="15_methyl_trans_hexa_dec_2_enoyl_ACP_c0" compartment="c" hasOnlySubstanceUnits="false" boundaryCondition="false" constant="false" fbc:charge="-1" fbc:chemicalFormula="C28H51N2O8PRS"/>
      <species metaid="M_MET_cpd11544__91__c__93__" id="M_MET_cpd11544__91__c__93__" name="15_methyl_hexa_decanoyl_ACP_c0" compartment="c" hasOnlySubstanceUnits="false" boundaryCondition="false" constant="false" fbc:charge="-2" fbc:chemicalFormula="C28H53N2O8PRS"/>
      <species metaid="M_MET_cpd11584__91__c__93__" id="M_MET_cpd11584__91__c__93__" name="Ala_His_c0" compartment="c" hasOnlySubstanceUnits="false" boundaryCondition="false" constant="false" fbc:charge="0" fbc:chemicalFormula="C9H14N4O3"/>
      <species metaid="M_MET_cpd11589__91__c__93__" id="M_MET_cpd11589__91__c__93__" name="gly_asp_L_c0" compartment="c" hasOnlySubstanceUnits="false" boundaryCondition="false" constant="false" fbc:charge="-1" fbc:chemicalFormula="C6H9N2O5"/>
      <species metaid="M_MET_cpd11636__91__c__93__" id="M_MET_cpd11636__91__c__93__" name="Amide_c0" compartment="c" hasOnlySubstanceUnits="false" boundaryCondition="false" constant="false" fbc:charge="0" fbc:chemicalFormula="CH2NOR"/>
      <species metaid="M_MET_cpd11711__91__c__93__" id="M_MET_cpd11711__91__c__93__" name="Protein_glutamate_c0" compartment="c" hasOnlySubstanceUnits="false" boundaryCondition="false" constant="false" fbc:charge="-1" fbc:chemicalFormula="C6H7N2O4R2"/>
      <species metaid="M_MET_cpd11767__91__c__93__" id="M_MET_cpd11767__91__c__93__" name="tRNA_uridine_c0" compartment="c" hasOnlySubstanceUnits="false" boundaryCondition="false" constant="false" fbc:charge="-3" fbc:chemicalFormula="C19H25N2O21P3R2"/>
      <species metaid="M_MET_cpd11944__91__c__93__" id="M_MET_cpd11944__91__c__93__" name="Nocardicin_E_c0" compartment="c" hasOnlySubstanceUnits="false" boundaryCondition="false" constant="false" fbc:charge="-1" fbc:chemicalFormula="C19H16N3O7"/>
      <species metaid="M_MET_cpd12140__91__c__93__" id="M_MET_cpd12140__91__c__93__" name="Protein_glutamine_c0" compartment="c" hasOnlySubstanceUnits="false" boundaryCondition="false" constant="false" fbc:charge="0" fbc:chemicalFormula="C6H9N3O3R2"/>
      <species metaid="M_MET_cpd12227__91__c__93__" id="M_MET_cpd12227__91__c__93__" name="L_Glutamyl_tRNA_Glu_c0" compartment="c" hasOnlySubstanceUnits="false" boundaryCondition="false" constant="false" fbc:charge="0" fbc:chemicalFormula="C20H29NO19P2R3"/>
      <species metaid="M_MET_cpd12543__91__c__93__" id="M_MET_cpd12543__91__c__93__" name="Carboxybiotin_carboxyl_carrier_protein_c0" compartment="c" hasOnlySubstanceUnits="false" boundaryCondition="false" constant="false" fbc:charge="-1" fbc:chemicalFormula="C18H26N5O6R2S"/>
      <species metaid="M_MET_cpd12564__91__c__93__" id="M_MET_cpd12564__91__c__93__" name="tRNA_3_3_amino_3_carboxypropyl_uridine_c0" compartment="c" hasOnlySubstanceUnits="false" boundaryCondition="false" constant="false" fbc:charge="-4" fbc:chemicalFormula="C23H32N3O23P3R2"/>
      <species metaid="M_MET_cpd12729__91__c__93__" id="M_MET_cpd12729__91__c__93__" name="Urate_3_ribonucleoside_c0" compartment="c" hasOnlySubstanceUnits="false" boundaryCondition="false" constant="false" fbc:charge="0" fbc:chemicalFormula="C10H12N4O7"/>
      <species metaid="M_MET_cpd14710__91__c__93__" id="M_MET_cpd14710__91__c__93__" name="2_6_Dihydroxypseudooxynicotine_c0" compartment="c" hasOnlySubstanceUnits="false" boundaryCondition="false" constant="false" fbc:charge="1" fbc:chemicalFormula="C10H15N2O3"/>
      <species metaid="M_MET_cpd14711__91__c__93__" id="M_MET_cpd14711__91__c__93__" name="4_Methylaminobutyrate_c0" compartment="c" hasOnlySubstanceUnits="false" boundaryCondition="false" constant="false" fbc:charge="0" fbc:chemicalFormula="C5H11NO2"/>
      <species metaid="M_MET_cpd14790__91__c__93__" id="M_MET_cpd14790__91__c__93__" name="3_Sulfolactate_c0" compartment="c" hasOnlySubstanceUnits="false" boundaryCondition="false" constant="false" fbc:charge="-2" fbc:chemicalFormula="C3H4O6S"/>
      <species metaid="M_MET_cpd14960__91__c__93__" id="M_MET_cpd14960__91__c__93__" name="Cobalt-precorrin 5B" compartment="c" hasOnlySubstanceUnits="false" boundaryCondition="false" constant="false" fbc:charge="-7" fbc:chemicalFormula="C43H43CoN4O16"/>
      <species metaid="M_MET_cpd14980__91__c__93__" id="M_MET_cpd14980__91__c__93__" name="2_Hydroxy_6_oxo_6_2_carboxyphenyl_hexa_2_4_dienoate_c0" compartment="c" hasOnlySubstanceUnits="false" boundaryCondition="false" constant="false" fbc:charge="-2" fbc:chemicalFormula="C13H8O6"/>
      <species metaid="M_MET_cpd14988__91__c__93__" id="M_MET_cpd14988__91__c__93__" name="3_Hydroxy_5_oxohexanoate_c0" compartment="c" hasOnlySubstanceUnits="false" boundaryCondition="false" constant="false" fbc:charge="-1" fbc:chemicalFormula="C6H9O4"/>
      <species metaid="M_MET_cpd15028__91__c__93__" id="M_MET_cpd15028__91__c__93__" name="Delphin_c0" compartment="c" hasOnlySubstanceUnits="false" boundaryCondition="false" constant="false" fbc:charge="-2" fbc:chemicalFormula="C27H30O17"/>
      <species metaid="M_MET_cpd15029__91__c__93__" id="M_MET_cpd15029__91__c__93__" name="Delphinidin_3_glucoside_5_caffoyl_glucoside_c0" compartment="c" hasOnlySubstanceUnits="false" boundaryCondition="false" constant="false" fbc:charge="-2" fbc:chemicalFormula="C36H36O20"/>
      <species metaid="M_MET_cpd15065__91__c__93__" id="M_MET_cpd15065__91__c__93__" name="Pelargonidin_3_O_beta_D_glucoside_5_O_6_coumaroyl_beta_D_glucoside_c0" compartment="c" hasOnlySubstanceUnits="false" boundaryCondition="false" constant="false" fbc:charge="-1" fbc:chemicalFormula="C36H36O17"/>
      <species metaid="M_MET_cpd15066__91__c__93__" id="M_MET_cpd15066__91__c__93__" name="Cyanidin_3_O_beta_D_glucoside_5_O_6_coumaroyl_beta_D_glucoside_c0" compartment="c" hasOnlySubstanceUnits="false" boundaryCondition="false" constant="false" fbc:charge="-1" fbc:chemicalFormula="C36H36O18"/>
      <species metaid="M_MET_cpd15067__91__c__93__" id="M_MET_cpd15067__91__c__93__" name="Delphinidin_3_O_beta_D_glucoside_5_O_6_coumaroyl_beta_D_glucoside_c0" compartment="c" hasOnlySubstanceUnits="false" boundaryCondition="false" constant="false" fbc:charge="-2" fbc:chemicalFormula="C36H36O19"/>
      <species metaid="M_MET_cpd15087__91__c__93__" id="M_MET_cpd15087__91__c__93__" name="Pelargonidin_3_glucoside_5_caffeoylglucoside_c0" compartment="c" hasOnlySubstanceUnits="false" boundaryCondition="false" constant="false" fbc:charge="-1" fbc:chemicalFormula="C36H36O18"/>
      <species metaid="M_MET_cpd15088__91__c__93__" id="M_MET_cpd15088__91__c__93__" name="Cyanidin_3_glucoside_5_caffeoylglucoside_c0" compartment="c" hasOnlySubstanceUnits="false" boundaryCondition="false" constant="false" fbc:charge="-1" fbc:chemicalFormula="C36H36O19"/>
      <species metaid="M_MET_cpd15165__91__c__93__" id="M_MET_cpd15165__91__c__93__" name="Geranic_acid_c0" compartment="c" hasOnlySubstanceUnits="false" boundaryCondition="false" constant="false" fbc:charge="-1" fbc:chemicalFormula="C10H15O2"/>
      <species metaid="M_MET_cpd15166__91__c__93__" id="M_MET_cpd15166__91__c__93__" name="Citronellate_c0" compartment="c" hasOnlySubstanceUnits="false" boundaryCondition="false" constant="false" fbc:charge="-1" fbc:chemicalFormula="C10H17O2"/>
      <species metaid="M_MET_cpd15268__91__c__93__" id="M_MET_cpd15268__91__c__93__" name="Octadecanoyl_ACP_c0" compartment="c" hasOnlySubstanceUnits="false" boundaryCondition="false" constant="false" fbc:charge="-2" fbc:chemicalFormula="C29H55N2O8PRS"/>
      <species metaid="M_MET_cpd15269__91__c__93__" id="M_MET_cpd15269__91__c__93__" name="octadecenoate_c0" compartment="c" hasOnlySubstanceUnits="false" boundaryCondition="false" constant="false" fbc:charge="-1" fbc:chemicalFormula="C18H33O2"/>
      <species metaid="M_MET_cpd15274__91__c__93__" id="M_MET_cpd15274__91__c__93__" name="Octadecenoyl_CoA_c0" compartment="c" hasOnlySubstanceUnits="false" boundaryCondition="false" constant="false" fbc:charge="-3" fbc:chemicalFormula="C39H65N7O17P3S"/>
      <species metaid="M_MET_cpd15302__91__c__93__" id="M_MET_cpd15302__91__c__93__" name="glycogenn_1_c0" compartment="c" hasOnlySubstanceUnits="false" boundaryCondition="false" constant="false" fbc:charge="0" fbc:chemicalFormula="C6H10O5"/>
      <species metaid="M_MET_cpd15323__91__c__93__" id="M_MET_cpd15323__91__c__93__" name="1_Acyl_sn_glycero_3_phosphoglycerol_octadecanoyl_c0" compartment="c" hasOnlySubstanceUnits="false" boundaryCondition="false" constant="false" fbc:charge="-1" fbc:chemicalFormula="C24H48O9P"/>
      <species metaid="M_MET_cpd15421__91__c__93__" id="M_MET_cpd15421__91__c__93__" name="CDP_1_2_dioctadecanoylglycerol_c0" compartment="c" hasOnlySubstanceUnits="false" boundaryCondition="false" constant="false" fbc:charge="-2" fbc:chemicalFormula="C48H87N3O15P2"/>
      <species metaid="M_MET_cpd15469__91__c__93__" id="M_MET_cpd15469__91__c__93__" name="galactosyl_glucosyl_inner_core_oligosaccharide_lipid_A_c0" compartment="c" hasOnlySubstanceUnits="false" boundaryCondition="false" constant="false" fbc:charge="-11" fbc:chemicalFormula="C157H271N2O84P4"/>
      <species metaid="M_MET_cpd15475__91__c__93__" id="M_MET_cpd15475__91__c__93__" name="glucosyl_galactosyl_glucosyl_inner_core_oligosaccharide_lipid_A_c0" compartment="c" hasOnlySubstanceUnits="false" boundaryCondition="false" constant="false" fbc:charge="-11" fbc:chemicalFormula="C163H281N2O89P4"/>
      <species metaid="M_MET_cpd15477__91__c__93__" id="M_MET_cpd15477__91__c__93__" name="glucosyl_glucosyl_galactosyl_glucosyl_inner_core_oligosaccharide_lipid_A_c0" compartment="c" hasOnlySubstanceUnits="false" boundaryCondition="false" constant="false" fbc:charge="-11" fbc:chemicalFormula="C169H291N2O94P4"/>
      <species metaid="M_MET_cpd15479__91__c__93__" id="M_MET_cpd15479__91__c__93__" name="glucosyl_inner_core_oligosaccharide_lipid_A_c0" compartment="c" hasOnlySubstanceUnits="false" boundaryCondition="false" constant="false" fbc:charge="-11" fbc:chemicalFormula="C151H261N2O79P4"/>
      <species metaid="M_MET_cpd15484__91__c__93__" id="M_MET_cpd15484__91__c__93__" name="heptosyl_heptosyl_kdo2_lipidA_c0" compartment="c" hasOnlySubstanceUnits="false" boundaryCondition="false" constant="false" fbc:charge="-5" fbc:chemicalFormula="C124H220N2O51P2"/>
      <species metaid="M_MET_cpd15489__91__c__93__" id="M_MET_cpd15489__91__c__93__" name="inner_core_oligosaccharide_lipid_A_c0" compartment="c" hasOnlySubstanceUnits="false" boundaryCondition="false" constant="false" fbc:charge="-7" fbc:chemicalFormula="C145H255N2O74P4"/>
      <species metaid="M_MET_cpd15526__91__c__93__" id="M_MET_cpd15526__91__c__93__" name="1_2_dioctadecanoyl_sn_glycerol_3_phosphate_c0" compartment="c" hasOnlySubstanceUnits="false" boundaryCondition="false" constant="false" fbc:charge="-1" fbc:chemicalFormula="C39H76O8P"/>
      <species metaid="M_MET_cpd15528__91__c__93__" id="M_MET_cpd15528__91__c__93__" name="phosphatidylethanolamine_didodecanoyl_c0" compartment="c" hasOnlySubstanceUnits="false" boundaryCondition="false" constant="false" fbc:charge="0" fbc:chemicalFormula="C29H58NO8P"/>
      <species metaid="M_MET_cpd15529__91__c__93__" id="M_MET_cpd15529__91__c__93__" name="phosphatidylethanolamine_ditetradecanoyl_c0" compartment="c" hasOnlySubstanceUnits="false" boundaryCondition="false" constant="false" fbc:charge="0" fbc:chemicalFormula="C33H66NO8P"/>
      <species metaid="M_MET_cpd15530__91__c__93__" id="M_MET_cpd15530__91__c__93__" name="phosphatidylethanolamine_ditetradec_7_enoyl_c0" compartment="c" hasOnlySubstanceUnits="false" boundaryCondition="false" constant="false" fbc:charge="0" fbc:chemicalFormula="C33H62NO8P"/>
      <species metaid="M_MET_cpd15532__91__c__93__" id="M_MET_cpd15532__91__c__93__" name="phosphatidylethanolamine_dihexadec_9enoyl_c0" compartment="c" hasOnlySubstanceUnits="false" boundaryCondition="false" constant="false" fbc:charge="0" fbc:chemicalFormula="C37H70NO8P"/>
      <species metaid="M_MET_cpd15533__91__c__93__" id="M_MET_cpd15533__91__c__93__" name="phosphatidylethanolamine_dioctadecanoyl_c0" compartment="c" hasOnlySubstanceUnits="false" boundaryCondition="false" constant="false" fbc:charge="0" fbc:chemicalFormula="C41H82NO8P"/>
      <species metaid="M_MET_cpd15534__91__c__93__" id="M_MET_cpd15534__91__c__93__" name="phosphatidylethanolamine_dioctadec_11_enoyl_c0" compartment="c" hasOnlySubstanceUnits="false" boundaryCondition="false" constant="false" fbc:charge="0" fbc:chemicalFormula="C41H78NO8P"/>
      <species metaid="M_MET_cpd15540__91__c__93__" id="M_MET_cpd15540__91__c__93__" name="Phosphatidylglycerol_dioctadecanoyl_c0" compartment="c" hasOnlySubstanceUnits="false" boundaryCondition="false" constant="false" fbc:charge="-1" fbc:chemicalFormula="C42H82O10P"/>
      <species metaid="M_MET_cpd15552__91__c__93__" id="M_MET_cpd15552__91__c__93__" name="phosphatidylserine_didodecanoyl_c0" compartment="c" hasOnlySubstanceUnits="false" boundaryCondition="false" constant="false" fbc:charge="-2" fbc:chemicalFormula="C30H56NO10P"/>
      <species metaid="M_MET_cpd15553__91__c__93__" id="M_MET_cpd15553__91__c__93__" name="phosphatidylserine_ditetradecanoyl_c0" compartment="c" hasOnlySubstanceUnits="false" boundaryCondition="false" constant="false" fbc:charge="-2" fbc:chemicalFormula="C34H64NO10P"/>
      <species metaid="M_MET_cpd15554__91__c__93__" id="M_MET_cpd15554__91__c__93__" name="phosphatidylserine_ditetradec_7_enoyl_c0" compartment="c" hasOnlySubstanceUnits="false" boundaryCondition="false" constant="false" fbc:charge="-2" fbc:chemicalFormula="C34H60NO10P"/>
      <species metaid="M_MET_cpd15555__91__c__93__" id="M_MET_cpd15555__91__c__93__" name="phosphatidylserine_dihexadecanoyl_c0" compartment="c" hasOnlySubstanceUnits="false" boundaryCondition="false" constant="false" fbc:charge="-2" fbc:chemicalFormula="C38H72NO10P"/>
      <species metaid="M_MET_cpd15556__91__c__93__" id="M_MET_cpd15556__91__c__93__" name="phosphatidylserine_dihexadec_9_enoyl_c0" compartment="c" hasOnlySubstanceUnits="false" boundaryCondition="false" constant="false" fbc:charge="-2" fbc:chemicalFormula="C38H68NO10P"/>
      <species metaid="M_MET_cpd15557__91__c__93__" id="M_MET_cpd15557__91__c__93__" name="phosphatidylserine_dioctadecanoyl_c0" compartment="c" hasOnlySubstanceUnits="false" boundaryCondition="false" constant="false" fbc:charge="-2" fbc:chemicalFormula="C42H80NO10P"/>
      <species metaid="M_MET_cpd15558__91__c__93__" id="M_MET_cpd15558__91__c__93__" name="phosphatidylserine_dioctadec_11_enoyl_c0" compartment="c" hasOnlySubstanceUnits="false" boundaryCondition="false" constant="false" fbc:charge="-2" fbc:chemicalFormula="C42H76NO10P"/>
      <species metaid="M_MET_cpd15603__91__c__93__" id="M_MET_cpd15603__91__c__93__" name="Gly_Cys_c0" compartment="c" hasOnlySubstanceUnits="false" boundaryCondition="false" constant="false" fbc:charge="0" fbc:chemicalFormula="C5H10N2O3S"/>
      <species metaid="M_MET_cpd15604__91__c__93__" id="M_MET_cpd15604__91__c__93__" name="Gly_Leu_c0" compartment="c" hasOnlySubstanceUnits="false" boundaryCondition="false" constant="false" fbc:charge="0" fbc:chemicalFormula="C8H16N2O3"/>
      <species metaid="M_MET_cpd15605__91__c__93__" id="M_MET_cpd15605__91__c__93__" name="Gly_Phe_c0" compartment="c" hasOnlySubstanceUnits="false" boundaryCondition="false" constant="false" fbc:charge="0" fbc:chemicalFormula="C11H14N2O3"/>
      <species metaid="M_MET_cpd15606__91__c__93__" id="M_MET_cpd15606__91__c__93__" name="Gly_Tyr_c0" compartment="c" hasOnlySubstanceUnits="false" boundaryCondition="false" constant="false" fbc:charge="0" fbc:chemicalFormula="C11H14N2O4"/>
      <species metaid="M_MET_cpd15665__91__c__93__" id="M_MET_cpd15665__91__c__93__" name="Peptidoglycan_polymer_n_subunits_c0" compartment="c" hasOnlySubstanceUnits="false" boundaryCondition="false" constant="false" fbc:charge="-4" fbc:chemicalFormula="C80H125N16O42R"/>
      <species metaid="M_MET_cpd15666__91__c__93__" id="M_MET_cpd15666__91__c__93__" name="Peptidoglycan_polymer_n_1_subunits_c0" compartment="c" hasOnlySubstanceUnits="false" boundaryCondition="false" constant="false" fbc:charge="-2" fbc:chemicalFormula="C40H63N8O21R"/>
      <species metaid="M_MET_cpd15671__91__c__93__" id="M_MET_cpd15671__91__c__93__" name="1_isoheptadecanoyl_sn_glycerol_3_phosphate_c0" compartment="c" hasOnlySubstanceUnits="false" boundaryCondition="false" constant="false" fbc:charge="-1" fbc:chemicalFormula="C20H40O7P"/>
      <species metaid="M_MET_cpd15672__91__c__93__" id="M_MET_cpd15672__91__c__93__" name="1_anteisoheptadecanoyl_sn_glycerol_3_phosphate_c0" compartment="c" hasOnlySubstanceUnits="false" boundaryCondition="false" constant="false" fbc:charge="-1" fbc:chemicalFormula="C20H40O7P"/>
      <species metaid="M_MET_cpd15677__91__c__93__" id="M_MET_cpd15677__91__c__93__" name="1_2_diisoheptadecanoyl_sn_glycerol_3_phosphate_c0" compartment="c" hasOnlySubstanceUnits="false" boundaryCondition="false" constant="false" fbc:charge="-1" fbc:chemicalFormula="C37H72O8P"/>
      <species metaid="M_MET_cpd15678__91__c__93__" id="M_MET_cpd15678__91__c__93__" name="1_2_dianteisoheptadecanoyl_sn_glycerol_3_phosphate_c0" compartment="c" hasOnlySubstanceUnits="false" boundaryCondition="false" constant="false" fbc:charge="-1" fbc:chemicalFormula="C37H72O8P"/>
      <species metaid="M_MET_cpd15683__91__c__93__" id="M_MET_cpd15683__91__c__93__" name="CDP_1_2_diisoheptadecanoylglycerol_c0" compartment="c" hasOnlySubstanceUnits="false" boundaryCondition="false" constant="false" fbc:charge="-2" fbc:chemicalFormula="C46H83N3O15P2"/>
      <species metaid="M_MET_cpd15684__91__c__93__" id="M_MET_cpd15684__91__c__93__" name="CDP_1_2_dianteisoheptadecanoylglycerol_c0" compartment="c" hasOnlySubstanceUnits="false" boundaryCondition="false" constant="false" fbc:charge="-2" fbc:chemicalFormula="C46H83N3O15P2"/>
      <species metaid="M_MET_cpd15689__91__c__93__" id="M_MET_cpd15689__91__c__93__" name="Diisoheptadecanoylphosphatidylserine_c0" compartment="c" hasOnlySubstanceUnits="false" boundaryCondition="false" constant="false" fbc:charge="-2" fbc:chemicalFormula="C40H76NO10P"/>
      <species metaid="M_MET_cpd15690__91__c__93__" id="M_MET_cpd15690__91__c__93__" name="Dianteisoheptadecanoylphosphatidylserine_c0" compartment="c" hasOnlySubstanceUnits="false" boundaryCondition="false" constant="false" fbc:charge="-2" fbc:chemicalFormula="C40H76NO10P"/>
      <species metaid="M_MET_cpd15691__91__c__93__" id="M_MET_cpd15691__91__c__93__" name="Diisotetradecanoylphosphatidylserine_c0" compartment="c" hasOnlySubstanceUnits="false" boundaryCondition="false" constant="false" fbc:charge="-2" fbc:chemicalFormula="C34H64NO10P"/>
      <species metaid="M_MET_cpd15692__91__c__93__" id="M_MET_cpd15692__91__c__93__" name="Diisopentadecanoylphosphatidylserine_c0" compartment="c" hasOnlySubstanceUnits="false" boundaryCondition="false" constant="false" fbc:charge="-2" fbc:chemicalFormula="C36H68NO10P"/>
      <species metaid="M_MET_cpd15693__91__c__93__" id="M_MET_cpd15693__91__c__93__" name="Dianteisopentadecanoylphosphatidylserine_c0" compartment="c" hasOnlySubstanceUnits="false" boundaryCondition="false" constant="false" fbc:charge="-2" fbc:chemicalFormula="C36H68NO10P"/>
      <species metaid="M_MET_cpd15694__91__c__93__" id="M_MET_cpd15694__91__c__93__" name="Diisohexadecanoylphosphatidylserine_c0" compartment="c" hasOnlySubstanceUnits="false" boundaryCondition="false" constant="false" fbc:charge="-2" fbc:chemicalFormula="C38H72NO10P"/>
      <species metaid="M_MET_cpd15695__91__c__93__" id="M_MET_cpd15695__91__c__93__" name="Diisoheptadecanoylphosphatidylethanolamine_c0" compartment="c" hasOnlySubstanceUnits="false" boundaryCondition="false" constant="false" fbc:charge="0" fbc:chemicalFormula="C39H78NO8P"/>
      <species metaid="M_MET_cpd15696__91__c__93__" id="M_MET_cpd15696__91__c__93__" name="Dianteisoheptadecanoylphosphatidylethanolamine_c0" compartment="c" hasOnlySubstanceUnits="false" boundaryCondition="false" constant="false" fbc:charge="0" fbc:chemicalFormula="C39H78NO8P"/>
      <species metaid="M_MET_cpd15697__91__c__93__" id="M_MET_cpd15697__91__c__93__" name="Diisotetradecanoylphosphatidylethanolamine_c0" compartment="c" hasOnlySubstanceUnits="false" boundaryCondition="false" constant="false" fbc:charge="0" fbc:chemicalFormula="C33H66NO8P"/>
      <species metaid="M_MET_cpd15698__91__c__93__" id="M_MET_cpd15698__91__c__93__" name="Diisopentadecanoylphosphatidylethanolamine_c0" compartment="c" hasOnlySubstanceUnits="false" boundaryCondition="false" constant="false" fbc:charge="0" fbc:chemicalFormula="C35H70NO8P"/>
      <species metaid="M_MET_cpd15699__91__c__93__" id="M_MET_cpd15699__91__c__93__" name="Dianteisopentadecanoylphosphatidylethanolamine_c0" compartment="c" hasOnlySubstanceUnits="false" boundaryCondition="false" constant="false" fbc:charge="0" fbc:chemicalFormula="C35H70NO8P"/>
      <species metaid="M_MET_cpd15700__91__c__93__" id="M_MET_cpd15700__91__c__93__" name="Diisohexadecanoylphosphatidylethanolamine_c0" compartment="c" hasOnlySubstanceUnits="false" boundaryCondition="false" constant="false" fbc:charge="0" fbc:chemicalFormula="C37H74NO8P"/>
      <species metaid="M_MET_cpd15716__91__c__93__" id="M_MET_cpd15716__91__c__93__" name="Diisoheptadecanoylphosphatidylglycerophosphate_c0" compartment="c" hasOnlySubstanceUnits="false" boundaryCondition="false" constant="false" fbc:charge="-2" fbc:chemicalFormula="C40H78O13P2"/>
      <species metaid="M_MET_cpd15717__91__c__93__" id="M_MET_cpd15717__91__c__93__" name="Dianteisoheptadecanoylphosphatidylglycerophosphate_c0" compartment="c" hasOnlySubstanceUnits="false" boundaryCondition="false" constant="false" fbc:charge="-2" fbc:chemicalFormula="C40H78O13P2"/>
      <species metaid="M_MET_cpd15722__91__c__93__" id="M_MET_cpd15722__91__c__93__" name="Diisoheptadecanoylphosphatidylglycerol_c0" compartment="c" hasOnlySubstanceUnits="false" boundaryCondition="false" constant="false" fbc:charge="-1" fbc:chemicalFormula="C40H78O10P"/>
      <species metaid="M_MET_cpd15723__91__c__93__" id="M_MET_cpd15723__91__c__93__" name="Dianteisoheptadecanoylphosphatidylglycerol_c0" compartment="c" hasOnlySubstanceUnits="false" boundaryCondition="false" constant="false" fbc:charge="-1" fbc:chemicalFormula="C40H78O10P"/>
      <species metaid="M_MET_cpd15793__91__c__93__" id="M_MET_cpd15793__91__c__93__" name="Stearoylcardiolipin_B_subtilis_c0" compartment="c" hasOnlySubstanceUnits="false" boundaryCondition="false" constant="false" fbc:charge="-2" fbc:chemicalFormula="C81H156O17P2"/>
      <species metaid="M_MET_cpd15794__91__c__93__" id="M_MET_cpd15794__91__c__93__" name="Isoheptadecanoylcardiolipin_B_subtilis_c0" compartment="c" hasOnlySubstanceUnits="false" boundaryCondition="false" constant="false" fbc:charge="-2" fbc:chemicalFormula="C77H148O17P2"/>
      <species metaid="M_MET_cpd15795__91__c__93__" id="M_MET_cpd15795__91__c__93__" name="Anteisoheptadecanoylcardiolipin_B_subtilis_c0" compartment="c" hasOnlySubstanceUnits="false" boundaryCondition="false" constant="false" fbc:charge="-2" fbc:chemicalFormula="C77H148O17P2"/>
      <species metaid="M_MET_cpd15909__91__c__93__" id="M_MET_cpd15909__91__c__93__" name="(-)threo-iso(homo)3citrate" compartment="c" hasOnlySubstanceUnits="false" boundaryCondition="false" constant="false" fbc:charge="-3" fbc:chemicalFormula="C9H11O7"/>
      <species metaid="M_MET_cpd16329__91__c__93__" id="M_MET_cpd16329__91__c__93__" name="Doxifluridine_c0" compartment="c" hasOnlySubstanceUnits="false" boundaryCondition="false" constant="false" fbc:charge="0" fbc:chemicalFormula="C9H11FN2O5"/>
      <species metaid="M_MET_cpd16397__91__c__93__" id="M_MET_cpd16397__91__c__93__" name="2-Oxopimelate" compartment="c" hasOnlySubstanceUnits="false" boundaryCondition="false" constant="false" fbc:charge="-2" fbc:chemicalFormula="C7H8O5"/>
      <species metaid="M_MET_cpd16398__91__c__93__" id="M_MET_cpd16398__91__c__93__" name="2-Oxosuberate" compartment="c" hasOnlySubstanceUnits="false" boundaryCondition="false" constant="false" fbc:charge="-2" fbc:chemicalFormula="C8H10O5"/>
      <species metaid="M_MET_cpd16439__91__c__93__" id="M_MET_cpd16439__91__c__93__" name="5_Deoxy_5_fluorocytidine_c0" compartment="c" hasOnlySubstanceUnits="false" boundaryCondition="false" constant="false" fbc:charge="0" fbc:chemicalFormula="C9H12FN3O4"/>
      <species metaid="M_MET_cpd17039__91__c__93__" id="M_MET_cpd17039__91__c__93__" name="Isopentenyl phosphate" compartment="c" hasOnlySubstanceUnits="false" boundaryCondition="false" constant="false" fbc:charge="-2" fbc:chemicalFormula="C5H9O4P"/>
      <species metaid="M_MET_cpd17158__91__c__93__" id="M_MET_cpd17158__91__c__93__" name="Hydroxypyruvaldehyde phosphate" compartment="c" hasOnlySubstanceUnits="false" boundaryCondition="false" constant="false" fbc:charge="-2" fbc:chemicalFormula="C3H3O6P"/>
      <species metaid="M_MET_cpd17159__91__c__93__" id="M_MET_cpd17159__91__c__93__" name="2-Amino-3,7-dideoxy-D-threo-hept-6-ulosonic acid" compartment="c" hasOnlySubstanceUnits="false" boundaryCondition="false" constant="false" fbc:charge="0" fbc:chemicalFormula="C7H13NO5"/>
      <species metaid="M_MET_cpd17535__91__c__93__" id="M_MET_cpd17535__91__c__93__" name="Cobalt-factor III" compartment="c" hasOnlySubstanceUnits="false" boundaryCondition="false" constant="false" fbc:charge="-8" fbc:chemicalFormula="C43H38CoN4O16"/>
      <species metaid="M_MET_cpd20171__91__c__93__" id="M_MET_cpd20171__91__c__93__" name="(R)-4-phosphopantoate" compartment="c" hasOnlySubstanceUnits="false" boundaryCondition="false" constant="false" fbc:charge="-3" fbc:chemicalFormula="C6H10O7P"/>
      <species metaid="M_MET_cpd22805__91__c__93__" id="M_MET_cpd22805__91__c__93__" name="N-[(7,8-Dihydropterin-6-yl)methyl]-4-(beta-D-ribofuranosyl)aniline 5&apos;-phosphate" compartment="c" hasOnlySubstanceUnits="false" boundaryCondition="false" constant="false" fbc:charge="-2" fbc:chemicalFormula="C18H21N6O8P"/>
      <species metaid="M_MET_cpd24795__91__c__93__" id="M_MET_cpd24795__91__c__93__" name="Nickel-sirohydrochlorin" compartment="c" hasOnlySubstanceUnits="false" boundaryCondition="false" constant="false" fbc:charge="-8" fbc:chemicalFormula="C42H36N4NiO16"/>
      <species metaid="M_MET_cpd24796__91__c__93__" id="M_MET_cpd24796__91__c__93__" name="Nickel-sirohydrochlorin a,c-diamide" compartment="c" hasOnlySubstanceUnits="false" boundaryCondition="false" constant="false" fbc:charge="-6" fbc:chemicalFormula="C42H40N6NiO14"/>
      <species metaid="M_MET_cpd24798__91__c__93__" id="M_MET_cpd24798__91__c__93__" name="15,17(3)-Seco-F430-17(3)-acid" compartment="c" hasOnlySubstanceUnits="false" boundaryCondition="false" constant="false" fbc:charge="-5" fbc:chemicalFormula="C42H47N6NiO14"/>
      <species metaid="M_MET_cpd24823__91__c__93__" id="M_MET_cpd24823__91__c__93__" name="4-(beta-D-Ribofuranosyl)aniline 5&apos;-phosphate" compartment="c" hasOnlySubstanceUnits="false" boundaryCondition="false" constant="false" fbc:charge="-2" fbc:chemicalFormula="C11H14NO7P"/>
      <species metaid="M_MET_cpd26754__91__c__93__" id="M_MET_cpd26754__91__c__93__" name="Corrinoid-Fe-S-proteins" compartment="c" hasOnlySubstanceUnits="false" boundaryCondition="false" constant="false" fbc:charge="0" fbc:chemicalFormula="C54H80CoN14O9R2"/>
      <species metaid="M_MET_cpd26754__91__e__93__" id="M_MET_cpd26754__91__e__93__" name="Corrinoid-Fe-S-proteins" compartment="e" hasOnlySubstanceUnits="false" boundaryCondition="false" constant="false" fbc:charge="0" fbc:chemicalFormula="C54H80CoN14O9R2"/>
      <species metaid="M_MET_cpd27517__91__c__93__" id="M_MET_cpd27517__91__c__93__" name="Methylated-corrinoid-Fe-S-Proteins" compartment="c" hasOnlySubstanceUnits="false" boundaryCondition="false" constant="false" fbc:charge="2" fbc:chemicalFormula="C55H83CoN14O9R2"/>
      <species metaid="M_MET_cpd31424__91__c__93__" id="M_MET_cpd31424__91__c__93__" name="4-(beta-D-Ribofuranosyl)phenol 5&apos;-phosphate" compartment="c" hasOnlySubstanceUnits="false" boundaryCondition="false" constant="false" fbc:charge="-2" fbc:chemicalFormula="C11H13O8P"/>
      <species metaid="M_MET_cpd31434__91__c__93__" id="M_MET_cpd31434__91__c__93__" name="5-Amino-5-(4-hydroxybenzyl)-6-(D-ribitylimino)-5,6-dihydrouracil" compartment="c" hasOnlySubstanceUnits="false" boundaryCondition="false" constant="false" fbc:charge="0" fbc:chemicalFormula="C16H22N4O7"/>
      <species metaid="M_MET_cpppg3__91__c__93__" id="M_MET_cpppg3__91__c__93__" name="CoproporphyrinogenIII_c0" compartment="c" hasOnlySubstanceUnits="false" boundaryCondition="false" constant="false" fbc:charge="-4" fbc:chemicalFormula="C36H40N4O8"/>
      <species metaid="M_MET_crtn__91__c__93__" id="M_MET_crtn__91__c__93__" name="Creatinine_c0" compartment="c" hasOnlySubstanceUnits="false" boundaryCondition="false" constant="false" fbc:charge="0" fbc:chemicalFormula="C4H7N3O"/>
      <species metaid="M_MET_csn__91__c__93__" id="M_MET_csn__91__c__93__" name="Cytosine_c0" compartment="c" hasOnlySubstanceUnits="false" boundaryCondition="false" constant="false" fbc:charge="0" fbc:chemicalFormula="C4H5N3O"/>
      <species metaid="M_MET_ctp__91__c__93__" id="M_MET_ctp__91__c__93__" name="CTP_c0" compartment="c" hasOnlySubstanceUnits="false" boundaryCondition="false" constant="false" fbc:charge="-3" fbc:chemicalFormula="C9H13N3O14P3"/>
      <species metaid="M_MET_cu2__91__c__93__" id="M_MET_cu2__91__c__93__" name="Cu2_plus__c0" compartment="c" hasOnlySubstanceUnits="false" boundaryCondition="false" constant="false" fbc:charge="2" fbc:chemicalFormula="Cu"/>
      <species metaid="M_MET_cu2__91__e__93__" id="M_MET_cu2__91__e__93__" name="Cu2_plus__e0" compartment="e" hasOnlySubstanceUnits="false" boundaryCondition="false" constant="false" fbc:charge="2" fbc:chemicalFormula="Cu"/>
      <species metaid="M_MET_cyart__91__c__93__" id="M_MET_cyart__91__c__93__" name="Cycloartenol_c0" compartment="c" hasOnlySubstanceUnits="false" boundaryCondition="false" constant="false" fbc:charge="0" fbc:chemicalFormula="C30H50O"/>
      <species metaid="M_MET_cys__L__91__c__93__" id="M_MET_cys__L__91__c__93__" name="L_Cysteine_c0" compartment="c" hasOnlySubstanceUnits="false" boundaryCondition="false" constant="false" fbc:charge="0" fbc:chemicalFormula="C3H7NO2S"/>
      <species metaid="M_MET_cytd__91__c__93__" id="M_MET_cytd__91__c__93__" name="Cytidine_c0" compartment="c" hasOnlySubstanceUnits="false" boundaryCondition="false" constant="false" fbc:charge="0" fbc:chemicalFormula="C9H13N3O5"/>
      <species metaid="M_MET_dad_5__91__c__93__" id="M_MET_dad_5__91__c__93__" name="5_Deoxyadenosine_c0" compartment="c" hasOnlySubstanceUnits="false" boundaryCondition="false" constant="false" fbc:charge="0" fbc:chemicalFormula="C10H13N5O3"/>
      <species metaid="M_MET_dad_5__91__e__93__" id="M_MET_dad_5__91__e__93__" name="5_Deoxyadenosine_e0" compartment="e" hasOnlySubstanceUnits="false" boundaryCondition="false" constant="false" fbc:charge="0" fbc:chemicalFormula="C10H13N5O3"/>
      <species metaid="M_MET_dadp__91__c__93__" id="M_MET_dadp__91__c__93__" name="dADP_c0" compartment="c" hasOnlySubstanceUnits="false" boundaryCondition="false" constant="false" fbc:charge="-2" fbc:chemicalFormula="C10H13N5O9P2"/>
      <species metaid="M_MET_damp__91__c__93__" id="M_MET_damp__91__c__93__" name="dAMP_c0" compartment="c" hasOnlySubstanceUnits="false" boundaryCondition="false" constant="false" fbc:charge="-2" fbc:chemicalFormula="C10H12N5O6P"/>
      <species metaid="M_MET_datp__91__c__93__" id="M_MET_datp__91__c__93__" name="dATP_c0" compartment="c" hasOnlySubstanceUnits="false" boundaryCondition="false" constant="false" fbc:charge="-3" fbc:chemicalFormula="C10H13N5O12P3"/>
      <species metaid="M_MET_dcamp__91__c__93__" id="M_MET_dcamp__91__c__93__" name="Adenylosuccinate_c0" compartment="c" hasOnlySubstanceUnits="false" boundaryCondition="false" constant="false" fbc:charge="-4" fbc:chemicalFormula="C14H14N5O11P"/>
      <species metaid="M_MET_dcdp__91__c__93__" id="M_MET_dcdp__91__c__93__" name="dCDP_c0" compartment="c" hasOnlySubstanceUnits="false" boundaryCondition="false" constant="false" fbc:charge="-2" fbc:chemicalFormula="C9H13N3O10P2"/>
      <species metaid="M_MET_dcmp__91__c__93__" id="M_MET_dcmp__91__c__93__" name="dCMP_c0" compartment="c" hasOnlySubstanceUnits="false" boundaryCondition="false" constant="false" fbc:charge="-2" fbc:chemicalFormula="C9H12N3O7P"/>
      <species metaid="M_MET_dctp__91__c__93__" id="M_MET_dctp__91__c__93__" name="dCTP_c0" compartment="c" hasOnlySubstanceUnits="false" boundaryCondition="false" constant="false" fbc:charge="-3" fbc:chemicalFormula="C9H13N3O13P3"/>
      <species metaid="M_MET_ddhrb__91__c__93__" id="M_MET_ddhrb__91__c__93__" name="7,8-Didemethyl-8-hydroxy-5-deazariboflavin" compartment="c" hasOnlySubstanceUnits="false" boundaryCondition="false" constant="false" fbc:charge="-1" fbc:chemicalFormula="C16H16N3O7"/>
      <species metaid="M_MET_dgdp__91__c__93__" id="M_MET_dgdp__91__c__93__" name="dGDP_c0" compartment="c" hasOnlySubstanceUnits="false" boundaryCondition="false" constant="false" fbc:charge="-2" fbc:chemicalFormula="C10H13N5O10P2"/>
      <species metaid="M_MET_dgggp__91__c__93__" id="M_MET_dgggp__91__c__93__" name="digeranylgeranylglyceryl phosphate" compartment="c" hasOnlySubstanceUnits="false" boundaryCondition="false" constant="false" fbc:charge="-2" fbc:chemicalFormula="C43H71O6P1"/>
      <species metaid="M_MET_dgggps__91__c__93__" id="M_MET_dgggps__91__c__93__" name="2,3-di-O-geranylgeranyl-sn-glyceroserine" compartment="c" hasOnlySubstanceUnits="false" boundaryCondition="false" constant="false" fbc:charge="-1" fbc:chemicalFormula="C46H77N1O8P1"/>
      <species metaid="M_MET_dggpg__91__c__93__" id="M_MET_dggpg__91__c__93__" name="2,3-di-O-geranyl-sn-glycerol-1-phospho-3’-sn-glycerol" compartment="c" hasOnlySubstanceUnits="false" boundaryCondition="false" constant="false" fbc:charge="-1" fbc:chemicalFormula="C46H78O8P1"/>
      <species metaid="M_MET_dggpgp__91__c__93__" id="M_MET_dggpgp__91__c__93__" name="2,3-di-O-geranyl-sn-glycerol-1-phospho-3’-sn-glycerol phosphate" compartment="c" hasOnlySubstanceUnits="false" boundaryCondition="false" constant="false" fbc:charge="-3" fbc:chemicalFormula="C46H77O11P2"/>
      <species metaid="M_MET_dggpi__91__c__93__" id="M_MET_dggpi__91__c__93__" name="2,3-di-O-geranyl-sn-glycero-1-phospho-myo-inositol" compartment="c" hasOnlySubstanceUnits="false" boundaryCondition="false" constant="false" fbc:charge="-1" fbc:chemicalFormula="C49H82O11P1"/>
      <species metaid="M_MET_dgtp__91__c__93__" id="M_MET_dgtp__91__c__93__" name="dGTP_c0" compartment="c" hasOnlySubstanceUnits="false" boundaryCondition="false" constant="false" fbc:charge="-3" fbc:chemicalFormula="C10H13N5O13P3"/>
      <species metaid="M_MET_dha__91__c__93__" id="M_MET_dha__91__c__93__" name="Glycerone_c0" compartment="c" hasOnlySubstanceUnits="false" boundaryCondition="false" constant="false" fbc:charge="0" fbc:chemicalFormula="C3H6O3"/>
      <species metaid="M_MET_dhap__91__c__93__" id="M_MET_dhap__91__c__93__" name="Glycerone_phosphate_c0" compartment="c" hasOnlySubstanceUnits="false" boundaryCondition="false" constant="false" fbc:charge="-2" fbc:chemicalFormula="C3H5O6P"/>
      <species metaid="M_MET_dhf__91__c__93__" id="M_MET_dhf__91__c__93__" name="Dihydrofolate_c0" compartment="c" hasOnlySubstanceUnits="false" boundaryCondition="false" constant="false" fbc:charge="-2" fbc:chemicalFormula="C19H19N7O6"/>
      <species metaid="M_MET_dhgly__91__c__93__" id="M_MET_dhgly__91__c__93__" name="Iminoglycine" compartment="c" hasOnlySubstanceUnits="false" boundaryCondition="false" constant="false" fbc:charge="0" fbc:chemicalFormula="C2H2NO2"/>
      <species metaid="M_MET_dhgly__91__e__93__" id="M_MET_dhgly__91__e__93__" name="Iminoglycine" compartment="e" hasOnlySubstanceUnits="false" boundaryCondition="false" constant="false" fbc:charge="0" fbc:chemicalFormula="C2H2NO2"/>
      <species metaid="M_MET_dhna__91__c__93__" id="M_MET_dhna__91__c__93__" name="1_4_Dihydroxy_2_naphthoate_c0" compartment="c" hasOnlySubstanceUnits="false" boundaryCondition="false" constant="false" fbc:charge="-1" fbc:chemicalFormula="C11H7O4"/>
      <species metaid="M_MET_dhor__S__91__c__93__" id="M_MET_dhor__S__91__c__93__" name="S_Dihydroorotate_c0" compartment="c" hasOnlySubstanceUnits="false" boundaryCondition="false" constant="false" fbc:charge="-1" fbc:chemicalFormula="C5H5N2O4"/>
      <species metaid="M_MET_dhpt__91__c__93__" id="M_MET_dhpt__91__c__93__" name="Dihydropteroate_c0" compartment="c" hasOnlySubstanceUnits="false" boundaryCondition="false" constant="false" fbc:charge="-1" fbc:chemicalFormula="C14H13N6O3"/>
      <species metaid="M_MET_dkfp__91__c__93__" id="M_MET_dkfp__91__c__93__" name="6-Deoxy-5-ketofructose 1-phosphate" compartment="c" hasOnlySubstanceUnits="false" boundaryCondition="false" constant="false" fbc:charge="-2" fbc:chemicalFormula="C6H9O8P"/>
      <species metaid="M_MET_dmbzid__91__c__93__" id="M_MET_dmbzid__91__c__93__" name="Dimethylbenzimidazole_c0" compartment="c" hasOnlySubstanceUnits="false" boundaryCondition="false" constant="false" fbc:charge="0" fbc:chemicalFormula="C9H10N2"/>
      <species metaid="M_MET_dmpp__91__c__93__" id="M_MET_dmpp__91__c__93__" name="DMAPP_c0" compartment="c" hasOnlySubstanceUnits="false" boundaryCondition="false" constant="false" fbc:charge="-2" fbc:chemicalFormula="C5H10O7P2"/>
      <species metaid="M_MET_dnad__91__c__93__" id="M_MET_dnad__91__c__93__" name="Deamido_NAD_c0" compartment="c" hasOnlySubstanceUnits="false" boundaryCondition="false" constant="false" fbc:charge="-2" fbc:chemicalFormula="C21H24N6O15P2"/>
      <species metaid="M_MET_dpcoa__91__c__93__" id="M_MET_dpcoa__91__c__93__" name="Dephospho_CoA_c0" compartment="c" hasOnlySubstanceUnits="false" boundaryCondition="false" constant="false" fbc:charge="-2" fbc:chemicalFormula="C21H33N7O13P2S"/>
      <species metaid="M_MET_dpgpe__91__c__93__" id="M_MET_dpgpe__91__c__93__" name="2,3-O-phytanyl-sn-glycero-1-phosphoethanolamine" compartment="c" hasOnlySubstanceUnits="false" boundaryCondition="false" constant="false" fbc:charge="0" fbc:chemicalFormula="C45H94O6N1P1"/>
      <species metaid="M_MET_dpgpg__91__c__93__" id="M_MET_dpgpg__91__c__93__" name="2,3-di-O-phytanyl-sn-glycerol-1-phospho-3’-sn-glycerol" compartment="c" hasOnlySubstanceUnits="false" boundaryCondition="false" constant="false" fbc:charge="-1" fbc:chemicalFormula="C46H94O8P1"/>
      <species metaid="M_MET_dpgpi__91__c__93__" id="M_MET_dpgpi__91__c__93__" name="2,3-O-phytanyl-sn-glycero-1-phospho-myo-inositol" compartment="c" hasOnlySubstanceUnits="false" boundaryCondition="false" constant="false" fbc:charge="-1" fbc:chemicalFormula="C49H98O11P1"/>
      <species metaid="M_MET_dpgps__91__c__93__" id="M_MET_dpgps__91__c__93__" name="2,3-O-phytanyl-sn-glycero-1-phosphoserine" compartment="c" hasOnlySubstanceUnits="false" boundaryCondition="false" constant="false" fbc:charge="-1" fbc:chemicalFormula="C46H93N1O8P1"/>
      <species metaid="M_MET_dtdp4d6dg__91__c__93__" id="M_MET_dtdp4d6dg__91__c__93__" name="dTDP_4_oxo_6_deoxy_D_glucose_c0" compartment="c" hasOnlySubstanceUnits="false" boundaryCondition="false" constant="false" fbc:charge="-2" fbc:chemicalFormula="C16H22N2O15P2"/>
      <species metaid="M_MET_dtdp4d6dm__91__c__93__" id="M_MET_dtdp4d6dm__91__c__93__" name="dTDP_4_oxo_L_rhamnose_c0" compartment="c" hasOnlySubstanceUnits="false" boundaryCondition="false" constant="false" fbc:charge="-2" fbc:chemicalFormula="C16H22N2O15P2"/>
      <species metaid="M_MET_dtdp__91__c__93__" id="M_MET_dtdp__91__c__93__" name="dTDP_c0" compartment="c" hasOnlySubstanceUnits="false" boundaryCondition="false" constant="false" fbc:charge="-2" fbc:chemicalFormula="C10H14N2O11P2"/>
      <species metaid="M_MET_dtdpglu__91__c__93__" id="M_MET_dtdpglu__91__c__93__" name="dTDPglucose_c0" compartment="c" hasOnlySubstanceUnits="false" boundaryCondition="false" constant="false" fbc:charge="-2" fbc:chemicalFormula="C16H24N2O16P2"/>
      <species metaid="M_MET_dtdprmn__91__c__93__" id="M_MET_dtdprmn__91__c__93__" name="dTDP_rhamnose_c0" compartment="c" hasOnlySubstanceUnits="false" boundaryCondition="false" constant="false" fbc:charge="-2" fbc:chemicalFormula="C16H24N2O15P2"/>
      <species metaid="M_MET_dtmp__91__c__93__" id="M_MET_dtmp__91__c__93__" name="dTMP_c0" compartment="c" hasOnlySubstanceUnits="false" boundaryCondition="false" constant="false" fbc:charge="-2" fbc:chemicalFormula="C10H13N2O8P"/>
      <species metaid="M_MET_dttp__91__c__93__" id="M_MET_dttp__91__c__93__" name="TTP_c0" compartment="c" hasOnlySubstanceUnits="false" boundaryCondition="false" constant="false" fbc:charge="-3" fbc:chemicalFormula="C10H14N2O14P3"/>
      <species metaid="M_MET_dudp__91__c__93__" id="M_MET_dudp__91__c__93__" name="dUDP_c0" compartment="c" hasOnlySubstanceUnits="false" boundaryCondition="false" constant="false" fbc:charge="-2" fbc:chemicalFormula="C9H12N2O11P2"/>
      <species metaid="M_MET_dump__91__c__93__" id="M_MET_dump__91__c__93__" name="dUMP_c0" compartment="c" hasOnlySubstanceUnits="false" boundaryCondition="false" constant="false" fbc:charge="-2" fbc:chemicalFormula="C9H11N2O8P"/>
      <species metaid="M_MET_duri__91__c__93__" id="M_MET_duri__91__c__93__" name="Deoxyuridine_c0" compartment="c" hasOnlySubstanceUnits="false" boundaryCondition="false" constant="false" fbc:charge="0" fbc:chemicalFormula="C9H12N2O5"/>
      <species metaid="M_MET_dutp__91__c__93__" id="M_MET_dutp__91__c__93__" name="dUTP_c0" compartment="c" hasOnlySubstanceUnits="false" boundaryCondition="false" constant="false" fbc:charge="-3" fbc:chemicalFormula="C9H12N2O14P3"/>
      <species metaid="M_MET_e4hglu__91__c__93__" id="M_MET_e4hglu__91__c__93__" name="4_Hydroxy_L_glutamate_c0" compartment="c" hasOnlySubstanceUnits="false" boundaryCondition="false" constant="false" fbc:charge="-1" fbc:chemicalFormula="C5H8NO5"/>
      <species metaid="M_MET_eig3p__91__c__93__" id="M_MET_eig3p__91__c__93__" name="D_erythro_imidazol_glycerol_phosphate_c0" compartment="c" hasOnlySubstanceUnits="false" boundaryCondition="false" constant="false" fbc:charge="-2" fbc:chemicalFormula="C6H9N2O6P"/>
      <species metaid="M_MET_f390a__91__c__93__" id="M_MET_f390a__91__c__93__" name="Coenzyme F490a" compartment="c" hasOnlySubstanceUnits="false" boundaryCondition="false" constant="false" fbc:charge="-5" fbc:chemicalFormula="C39H43N10O24P2"/>
      <species metaid="M_MET_f390g__91__c__93__" id="M_MET_f390g__91__c__93__" name="Coenzyme F490g" compartment="c" hasOnlySubstanceUnits="false" boundaryCondition="false" constant="false" fbc:charge="-5" fbc:chemicalFormula="C39H43N10O25P2"/>
      <species metaid="M_MET_f420_0__91__c__93__" id="M_MET_f420_0__91__c__93__" name="Coenzyme F420-0" compartment="c" hasOnlySubstanceUnits="false" boundaryCondition="false" constant="false" fbc:charge="-3" fbc:chemicalFormula="C19H19N3O12P"/>
      <species metaid="M_MET_f420_1__91__c__93__" id="M_MET_f420_1__91__c__93__" name="Coenzyme F420-1" compartment="c" hasOnlySubstanceUnits="false" boundaryCondition="false" constant="false" fbc:charge="-4" fbc:chemicalFormula="C24H25N4O15P"/>
      <species metaid="M_MET_f420_3__91__c__93__" id="M_MET_f420_3__91__c__93__" name="Coenzyme F420-3" compartment="c" hasOnlySubstanceUnits="false" boundaryCondition="false" constant="false" fbc:charge="-6" fbc:chemicalFormula="C34H37N6O21P"/>
      <species metaid="M_MET_f420_4__91__c__93__" id="M_MET_f420_4__91__c__93__" name="Coenzyme F420-4" compartment="c" hasOnlySubstanceUnits="false" boundaryCondition="false" constant="false" fbc:charge="-7" fbc:chemicalFormula="C39H43N7O24P"/>
      <species metaid="M_MET_f420_5__91__c__93__" id="M_MET_f420_5__91__c__93__" name="Coenzyme F420-5" compartment="c" hasOnlySubstanceUnits="false" boundaryCondition="false" constant="false" fbc:charge="-8" fbc:chemicalFormula="C44H49N8O27P"/>
      <species metaid="M_MET_f420_6__91__c__93__" id="M_MET_f420_6__91__c__93__" name="Coenzyme F420-6" compartment="c" hasOnlySubstanceUnits="false" boundaryCondition="false" constant="false" fbc:charge="-9" fbc:chemicalFormula="C49H55N9O30P"/>
      <species metaid="M_MET_f420_7__91__c__93__" id="M_MET_f420_7__91__c__93__" name="Coenzyme F420-7" compartment="c" hasOnlySubstanceUnits="false" boundaryCondition="false" constant="false" fbc:charge="-10" fbc:chemicalFormula="C54H61N10O33P"/>
      <species metaid="M_MET_f430__91__c__93__" id="M_MET_f430__91__c__93__" name="Factor F430" compartment="c" hasOnlySubstanceUnits="false" boundaryCondition="false" constant="false" fbc:charge="-3" fbc:chemicalFormula="C42H47N6NiO13"/>
      <species metaid="M_MET_f6p__91__c__93__" id="M_MET_f6p__91__c__93__" name="D_fructose_6_phosphate_c0" compartment="c" hasOnlySubstanceUnits="false" boundaryCondition="false" constant="false" fbc:charge="-2" fbc:chemicalFormula="C6H11O9P"/>
      <species metaid="M_MET_fald__91__c__93__" id="M_MET_fald__91__c__93__" name="Formaldehyde_c0" compartment="c" hasOnlySubstanceUnits="false" boundaryCondition="false" constant="false" fbc:charge="0" fbc:chemicalFormula="CH2O"/>
      <species metaid="M_MET_fdp__91__c__93__" id="M_MET_fdp__91__c__93__" name="D_fructose_1_6_bisphosphate_c0" compartment="c" hasOnlySubstanceUnits="false" boundaryCondition="false" constant="false" fbc:charge="-4" fbc:chemicalFormula="C6H10O12P2"/>
      <species metaid="M_MET_fdxo_2_2__91__c__93__" id="M_MET_fdxo_2_2__91__c__93__" name="Oxidizedferredoxin_c0" compartment="c" hasOnlySubstanceUnits="false" boundaryCondition="false" constant="false" fbc:charge="6" fbc:chemicalFormula="Fe2R4S6"/>
      <species metaid="M_MET_fdxrd__91__c__93__" id="M_MET_fdxrd__91__c__93__" name="Reducedferredoxin_c0" compartment="c" hasOnlySubstanceUnits="false" boundaryCondition="false" constant="false" fbc:charge="4" fbc:chemicalFormula="Fe2R4S6"/>
      <species metaid="M_MET_fe2__91__c__93__" id="M_MET_fe2__91__c__93__" name="Fe2_plus__c0" compartment="c" hasOnlySubstanceUnits="false" boundaryCondition="false" constant="false" fbc:charge="2" fbc:chemicalFormula="Fe"/>
      <species metaid="M_MET_fe2__91__e__93__" id="M_MET_fe2__91__e__93__" name="Fe2_plus__c0" compartment="e" hasOnlySubstanceUnits="false" boundaryCondition="false" constant="false" fbc:charge="2" fbc:chemicalFormula="Fe"/>
      <species metaid="M_MET_fe3__91__c__93__" id="M_MET_fe3__91__c__93__" name="fe3_c0" compartment="c" hasOnlySubstanceUnits="false" boundaryCondition="false" constant="false" fbc:charge="3" fbc:chemicalFormula="Fe"/>
      <species metaid="M_MET_fe3__91__e__93__" id="M_MET_fe3__91__e__93__" name="fe3_e0" compartment="e" hasOnlySubstanceUnits="false" boundaryCondition="false" constant="false" fbc:charge="3" fbc:chemicalFormula="Fe"/>
      <species metaid="M_MET_fe3dcit__91__c__93__" id="M_MET_fe3dcit__91__c__93__" name="FeIIIdicitrate_c0" compartment="c" hasOnlySubstanceUnits="false" boundaryCondition="false" constant="false" fbc:charge="0" fbc:chemicalFormula="C12H22FeO14"/>
      <species metaid="M_MET_fe3dcit__91__e__93__" id="M_MET_fe3dcit__91__e__93__" name="FeIIIdicitrate_e0" compartment="e" hasOnlySubstanceUnits="false" boundaryCondition="false" constant="false" fbc:charge="0" fbc:chemicalFormula="C12H22FeO14"/>
      <species metaid="M_MET_fecost__91__c__93__" id="M_MET_fecost__91__c__93__" name="Fecosterol_c0" compartment="c" hasOnlySubstanceUnits="false" boundaryCondition="false" constant="false" fbc:charge="0" fbc:chemicalFormula="C28H46O"/>
      <species metaid="M_MET_fer__91__c__93__" id="M_MET_fer__91__c__93__" name="Ferulate_c0" compartment="c" hasOnlySubstanceUnits="false" boundaryCondition="false" constant="false" fbc:charge="-1" fbc:chemicalFormula="C10H9O4"/>
      <species metaid="M_MET_fgam__91__c__93__" id="M_MET_fgam__91__c__93__" name="N_Formyl_GAR_c0" compartment="c" hasOnlySubstanceUnits="false" boundaryCondition="false" constant="false" fbc:charge="-2" fbc:chemicalFormula="C8H13N2O9P"/>
      <species metaid="M_MET_fol__91__c__93__" id="M_MET_fol__91__c__93__" name="Folate_c0" compartment="c" hasOnlySubstanceUnits="false" boundaryCondition="false" constant="false" fbc:charge="-2" fbc:chemicalFormula="C19H17N7O6"/>
      <species metaid="M_MET_fol__91__e__93__" id="M_MET_fol__91__e__93__" name="Folate_e0" compartment="e" hasOnlySubstanceUnits="false" boundaryCondition="false" constant="false" fbc:charge="-2" fbc:chemicalFormula="C19H17N7O6"/>
      <species metaid="M_MET_for__91__c__93__" id="M_MET_for__91__c__93__" name="Formate_c0" compartment="c" hasOnlySubstanceUnits="false" boundaryCondition="false" constant="false" fbc:charge="-1" fbc:chemicalFormula="CHO2"/>
      <species metaid="M_MET_for__91__e__93__" id="M_MET_for__91__e__93__" name="Formate_c0" compartment="e" hasOnlySubstanceUnits="false" boundaryCondition="false" constant="false" fbc:charge="-1" fbc:chemicalFormula="CHO2"/>
      <species metaid="M_MET_formh4spt__91__c__93__" id="M_MET_formh4spt__91__c__93__" name="5_Formyl_H4MPT_c0" compartment="c" hasOnlySubstanceUnits="false" boundaryCondition="false" constant="false" fbc:charge="-3" fbc:chemicalFormula="C31H42N6O17P"/>
      <species metaid="M_MET_fpram__91__c__93__" id="M_MET_fpram__91__c__93__" name="5_Phosphoribosylformylglycinamidine_c0" compartment="c" hasOnlySubstanceUnits="false" boundaryCondition="false" constant="false" fbc:charge="-1" fbc:chemicalFormula="C8H15N3O8P"/>
      <species metaid="M_MET_fprica__91__c__93__" id="M_MET_fprica__91__c__93__" name="FAICAR_c0" compartment="c" hasOnlySubstanceUnits="false" boundaryCondition="false" constant="false" fbc:charge="-2" fbc:chemicalFormula="C10H13N4O9P"/>
      <species metaid="M_MET_frdp__91__c__93__" id="M_MET_frdp__91__c__93__" name="Farnesyldiphosphate_c0" compartment="c" hasOnlySubstanceUnits="false" boundaryCondition="false" constant="false" fbc:charge="-2" fbc:chemicalFormula="C15H26O7P2"/>
      <species metaid="M_MET_fum__91__c__93__" id="M_MET_fum__91__c__93__" name="Fumarate_c0" compartment="c" hasOnlySubstanceUnits="false" boundaryCondition="false" constant="false" fbc:charge="-2" fbc:chemicalFormula="C4H2O4"/>
      <species metaid="M_MET_fum__91__e__93__" id="M_MET_fum__91__e__93__" name="Fumarate_c0" compartment="e" hasOnlySubstanceUnits="false" boundaryCondition="false" constant="false" fbc:charge="-2" fbc:chemicalFormula="C4H2O4"/>
      <species metaid="M_MET_g3pg__91__c__93__" id="M_MET_g3pg__91__c__93__" name="Glycerophosphoglycerol_c0" compartment="c" hasOnlySubstanceUnits="false" boundaryCondition="false" constant="false" fbc:charge="-1" fbc:chemicalFormula="C6H14O8P"/>
      <species metaid="M_MET_g6p__91__c__93__" id="M_MET_g6p__91__c__93__" name="D_glucose_6_phosphate_c0" compartment="c" hasOnlySubstanceUnits="false" boundaryCondition="false" constant="false" fbc:charge="-2" fbc:chemicalFormula="C6H11O9P"/>
      <species metaid="M_MET_gal1p__91__c__93__" id="M_MET_gal1p__91__c__93__" name="D_Galactose_1_phosphate_c0" compartment="c" hasOnlySubstanceUnits="false" boundaryCondition="false" constant="false" fbc:charge="-2" fbc:chemicalFormula="C6H11O9P"/>
      <species metaid="M_MET_gal__D__91__c__93__" id="M_MET_gal__D__91__c__93__" name="alpha-D-galactose" compartment="c" hasOnlySubstanceUnits="false" boundaryCondition="false" constant="false" fbc:charge="0" fbc:chemicalFormula="C6H12O6"/>
      <species metaid="M_MET_gal__D__91__e__93__" id="M_MET_gal__D__91__e__93__" name="alpha-D-galactose" compartment="e" hasOnlySubstanceUnits="false" boundaryCondition="false" constant="false" fbc:charge="0" fbc:chemicalFormula="C6H12O6"/>
      <species metaid="M_MET_gam1p__91__c__93__" id="M_MET_gam1p__91__c__93__" name="D_Glucosamine1_phosphate_c0" compartment="c" hasOnlySubstanceUnits="false" boundaryCondition="false" constant="false" fbc:charge="-1" fbc:chemicalFormula="C6H13NO8P"/>
      <species metaid="M_MET_gam6p__91__c__93__" id="M_MET_gam6p__91__c__93__" name="D_Glucosamine_phosphate_c0" compartment="c" hasOnlySubstanceUnits="false" boundaryCondition="false" constant="false" fbc:charge="-1" fbc:chemicalFormula="C6H13NO8P"/>
      <species metaid="M_MET_gar__91__c__93__" id="M_MET_gar__91__c__93__" name="GAR_c0" compartment="c" hasOnlySubstanceUnits="false" boundaryCondition="false" constant="false" fbc:charge="-1" fbc:chemicalFormula="C7H14N2O8P"/>
      <species metaid="M_MET_gcald__91__c__93__" id="M_MET_gcald__91__c__93__" name="Glycolaldehyde_c0" compartment="c" hasOnlySubstanceUnits="false" boundaryCondition="false" constant="false" fbc:charge="0" fbc:chemicalFormula="C2H4O2"/>
      <species metaid="M_MET_gcald__91__e__93__" id="M_MET_gcald__91__e__93__" name="Glycolaldehyde_c0" compartment="e" hasOnlySubstanceUnits="false" boundaryCondition="false" constant="false" fbc:charge="0" fbc:chemicalFormula="C2H4O2"/>
      <species metaid="M_MET_gdp__91__c__93__" id="M_MET_gdp__91__c__93__" name="GDP_c0" compartment="c" hasOnlySubstanceUnits="false" boundaryCondition="false" constant="false" fbc:charge="-2" fbc:chemicalFormula="C10H13N5O11P2"/>
      <species metaid="M_MET_gdpddman__91__c__93__" id="M_MET_gdpddman__91__c__93__" name="GDP_4_dehydro_D_rhamnose_c0" compartment="c" hasOnlySubstanceUnits="false" boundaryCondition="false" constant="false" fbc:charge="-2" fbc:chemicalFormula="C16H21N5O15P2"/>
      <species metaid="M_MET_gdpgpi__91__c__93__" id="M_MET_gdpgpi__91__c__93__" name="glucosaminyl archaetidyl-myo-inositol" compartment="c" hasOnlySubstanceUnits="false" boundaryCondition="false" constant="false" fbc:charge="0" fbc:chemicalFormula="C55H110N1O15P1"/>
      <species metaid="M_MET_gdpmann__91__c__93__" id="M_MET_gdpmann__91__c__93__" name="GDP_mannose_c0" compartment="c" hasOnlySubstanceUnits="false" boundaryCondition="false" constant="false" fbc:charge="-2" fbc:chemicalFormula="C16H23N5O16P2"/>
      <species metaid="M_MET_ggdp__91__c__93__" id="M_MET_ggdp__91__c__93__" name="Geranylgeranyl_diphosphate_c0" compartment="c" hasOnlySubstanceUnits="false" boundaryCondition="false" constant="false" fbc:charge="-2" fbc:chemicalFormula="C20H34O7P2"/>
      <species metaid="M_MET_gggp__91__c__93__" id="M_MET_gggp__91__c__93__" name="sn_3_O_Geranylgeranylglycerol_1_phosphate_c0" compartment="c" hasOnlySubstanceUnits="false" boundaryCondition="false" constant="false" fbc:charge="-1" fbc:chemicalFormula="C23H39O6P"/>
      <species metaid="M_MET_glc__D__91__c__93__" id="M_MET_glc__D__91__c__93__" name="D_Glucose_c0" compartment="c" hasOnlySubstanceUnits="false" boundaryCondition="false" constant="false" fbc:charge="0" fbc:chemicalFormula="C6H12O6"/>
      <species metaid="M_MET_gln__L__91__c__93__" id="M_MET_gln__L__91__c__93__" name="L_Glutamine_c0" compartment="c" hasOnlySubstanceUnits="false" boundaryCondition="false" constant="false" fbc:charge="0" fbc:chemicalFormula="C5H10N2O3"/>
      <species metaid="M_MET_glu1sa__91__c__93__" id="M_MET_glu1sa__91__c__93__" name="L_Glutamate1_semialdehyde_c0" compartment="c" hasOnlySubstanceUnits="false" boundaryCondition="false" constant="false" fbc:charge="0" fbc:chemicalFormula="C5H9NO3"/>
      <species metaid="M_MET_glu__D__91__c__93__" id="M_MET_glu__D__91__c__93__" name="D_Glutamate_c0" compartment="c" hasOnlySubstanceUnits="false" boundaryCondition="false" constant="false" fbc:charge="-1" fbc:chemicalFormula="C5H8NO4"/>
      <species metaid="M_MET_glu__L__91__c__93__" id="M_MET_glu__L__91__c__93__" name="L_Glutamate_c0" compartment="c" hasOnlySubstanceUnits="false" boundaryCondition="false" constant="false" fbc:charge="-1" fbc:chemicalFormula="C5H8NO4"/>
      <species metaid="M_MET_glx__91__c__93__" id="M_MET_glx__91__c__93__" name="Glyoxalate_c0" compartment="c" hasOnlySubstanceUnits="false" boundaryCondition="false" constant="false" fbc:charge="-1" fbc:chemicalFormula="C2HO3"/>
      <species metaid="M_MET_gly__91__c__93__" id="M_MET_gly__91__c__93__" name="Glycine_c0" compartment="c" hasOnlySubstanceUnits="false" boundaryCondition="false" constant="false" fbc:charge="0" fbc:chemicalFormula="C2H5NO2"/>
      <species metaid="M_MET_gly_asn__L__91__c__93__" id="M_MET_gly_asn__L__91__c__93__" name="gly_asn_L_c0" compartment="c" hasOnlySubstanceUnits="false" boundaryCondition="false" constant="false" fbc:charge="0" fbc:chemicalFormula="C6H11N3O4"/>
      <species metaid="M_MET_gly_gln__L__91__c__93__" id="M_MET_gly_gln__L__91__c__93__" name="Gly_Gln_c0" compartment="c" hasOnlySubstanceUnits="false" boundaryCondition="false" constant="false" fbc:charge="0" fbc:chemicalFormula="C7H13N3O4"/>
      <species metaid="M_MET_gly_glu__L__91__c__93__" id="M_MET_gly_glu__L__91__c__93__" name="gly_glu_L_c0" compartment="c" hasOnlySubstanceUnits="false" boundaryCondition="false" constant="false" fbc:charge="-1" fbc:chemicalFormula="C7H11N2O5"/>
      <species metaid="M_MET_gly_met__L__91__c__93__" id="M_MET_gly_met__L__91__c__93__" name="Gly_Met_c0" compartment="c" hasOnlySubstanceUnits="false" boundaryCondition="false" constant="false" fbc:charge="0" fbc:chemicalFormula="C7H14N2O3S"/>
      <species metaid="M_MET_glyc1p__91__c__93__" id="M_MET_glyc1p__91__c__93__" name="Glycerol 1-phosphate" compartment="c" hasOnlySubstanceUnits="false" boundaryCondition="false" constant="false" fbc:charge="-2" fbc:chemicalFormula="C3H7O6P"/>
      <species metaid="M_MET_glyc3p__91__c__93__" id="M_MET_glyc3p__91__c__93__" name="Glycerol_3_phosphate_c0" compartment="c" hasOnlySubstanceUnits="false" boundaryCondition="false" constant="false" fbc:charge="-2" fbc:chemicalFormula="C3H7O6P"/>
      <species metaid="M_MET_glyc__91__c__93__" id="M_MET_glyc__91__c__93__" name="Glycerol_c0" compartment="c" hasOnlySubstanceUnits="false" boundaryCondition="false" constant="false" fbc:charge="0" fbc:chemicalFormula="C3H8O3"/>
      <species metaid="M_MET_gmhep17bp__91__c__93__" id="M_MET_gmhep17bp__91__c__93__" name="D_Glycero_D_manno_heptose1_7_bisphosphate_c0" compartment="c" hasOnlySubstanceUnits="false" boundaryCondition="false" constant="false" fbc:charge="-4" fbc:chemicalFormula="C7H12O13P2"/>
      <species metaid="M_MET_gmp__91__c__93__" id="M_MET_gmp__91__c__93__" name="GMP_c0" compartment="c" hasOnlySubstanceUnits="false" boundaryCondition="false" constant="false" fbc:charge="-2" fbc:chemicalFormula="C10H12N5O8P"/>
      <species metaid="M_MET_grdp__91__c__93__" id="M_MET_grdp__91__c__93__" name="Geranyldiphosphate_c0" compartment="c" hasOnlySubstanceUnits="false" boundaryCondition="false" constant="false" fbc:charge="-2" fbc:chemicalFormula="C10H18O7P2"/>
      <species metaid="M_MET_gsn__91__c__93__" id="M_MET_gsn__91__c__93__" name="Guanosine_c0" compartment="c" hasOnlySubstanceUnits="false" boundaryCondition="false" constant="false" fbc:charge="0" fbc:chemicalFormula="C10H13N5O5"/>
      <species metaid="M_MET_gthox__91__c__93__" id="M_MET_gthox__91__c__93__" name="Oxidized_glutathione_c0" compartment="c" hasOnlySubstanceUnits="false" boundaryCondition="false" constant="false" fbc:charge="-2" fbc:chemicalFormula="C20H30N6O12S2"/>
      <species metaid="M_MET_gthrd__91__c__93__" id="M_MET_gthrd__91__c__93__" name="GSH_c0" compartment="c" hasOnlySubstanceUnits="false" boundaryCondition="false" constant="false" fbc:charge="-1" fbc:chemicalFormula="C10H16N3O6S"/>
      <species metaid="M_MET_gtp__91__c__93__" id="M_MET_gtp__91__c__93__" name="GTP_c0" compartment="c" hasOnlySubstanceUnits="false" boundaryCondition="false" constant="false" fbc:charge="-3" fbc:chemicalFormula="C10H13N5O14P3"/>
      <species metaid="M_MET_gtp__91__e__93__" id="M_MET_gtp__91__e__93__" name="GTP_e0" compartment="e" hasOnlySubstanceUnits="false" boundaryCondition="false" constant="false" fbc:charge="-3" fbc:chemicalFormula="C10H13N5O14P3"/>
      <species metaid="M_MET_h2__91__c__93__" id="M_MET_h2__91__c__93__" name="H2_c0" compartment="c" hasOnlySubstanceUnits="false" boundaryCondition="false" constant="false" fbc:charge="0" fbc:chemicalFormula="H2"/>
      <species metaid="M_MET_h2co3__91__c__93__" id="M_MET_h2co3__91__c__93__" name="H2CO3_c0" compartment="c" hasOnlySubstanceUnits="false" boundaryCondition="false" constant="false" fbc:charge="-1" fbc:chemicalFormula="CHO3"/>
      <species metaid="M_MET_h2co3__91__e__93__" id="M_MET_h2co3__91__e__93__" name="HCO3-" compartment="e" hasOnlySubstanceUnits="false" boundaryCondition="false" constant="false" fbc:charge="-1" fbc:chemicalFormula="CHO3"/>
      <species metaid="M_MET_h2mpt__91__c__93__" id="M_MET_h2mpt__91__c__93__" name="7,8-Dihydromethanopterin" compartment="c" hasOnlySubstanceUnits="false" boundaryCondition="false" constant="false" fbc:charge="-3" fbc:chemicalFormula="C30H40N6O16P"/>
      <species metaid="M_MET_h2o2__91__c__93__" id="M_MET_h2o2__91__c__93__" name="H2O2_c0" compartment="c" hasOnlySubstanceUnits="false" boundaryCondition="false" constant="false" fbc:charge="0" fbc:chemicalFormula="H2O2"/>
      <species metaid="M_MET_h2o__91__c__93__" id="M_MET_h2o__91__c__93__" name="H2O_c0" compartment="c" hasOnlySubstanceUnits="false" boundaryCondition="false" constant="false" fbc:charge="0" fbc:chemicalFormula="H2O"/>
      <species metaid="M_MET_h2o__91__e__93__" id="M_MET_h2o__91__e__93__" name="H2O_e0" compartment="e" hasOnlySubstanceUnits="false" boundaryCondition="false" constant="false" fbc:charge="0" fbc:chemicalFormula="H2O"/>
      <species metaid="M_MET_h4mpt__91__c__93__" id="M_MET_h4mpt__91__c__93__" name="5,6,7,8-Tetrahydromethanopterin" compartment="c" hasOnlySubstanceUnits="false" boundaryCondition="false" constant="false" fbc:charge="-3" fbc:chemicalFormula="C30H42N6O16P"/>
      <species metaid="M_MET_h4spt__91__c__93__" id="M_MET_h4spt__91__c__93__" name="h4spt" compartment="c" hasOnlySubstanceUnits="false" boundaryCondition="false" constant="false" fbc:charge="-4" fbc:chemicalFormula="C35H48N7O19P"/>
      <species metaid="M_MET_h__91__c__93__" id="M_MET_h__91__c__93__" name="H_plus__c0" compartment="c" hasOnlySubstanceUnits="false" boundaryCondition="false" constant="false" fbc:charge="1" fbc:chemicalFormula="H"/>
      <species metaid="M_MET_h__91__e__93__" id="M_MET_h__91__e__93__" name="H_plus__e0" compartment="e" hasOnlySubstanceUnits="false" boundaryCondition="false" constant="false" fbc:charge="1" fbc:chemicalFormula="H"/>
      <species metaid="M_MET_ham__91__c__93__" id="M_MET_ham__91__c__93__" name="Hydroxylamine_c0" compartment="c" hasOnlySubstanceUnits="false" boundaryCondition="false" constant="false" fbc:charge="0" fbc:chemicalFormula="H3NO"/>
      <species metaid="M_MET_hcit__91__c__93__" id="M_MET_hcit__91__c__93__" name="Homocitrate" compartment="c" hasOnlySubstanceUnits="false" boundaryCondition="false" constant="false" fbc:charge="-3" fbc:chemicalFormula="C7H7O7"/>
      <species metaid="M_MET_hcys__L__91__c__93__" id="M_MET_hcys__L__91__c__93__" name="Homocysteine_c0" compartment="c" hasOnlySubstanceUnits="false" boundaryCondition="false" constant="false" fbc:charge="0" fbc:chemicalFormula="C4H9NO2S"/>
      <species metaid="M_MET_hicit__91__c__93__" id="M_MET_hicit__91__c__93__" name="Homoisocitrate" compartment="c" hasOnlySubstanceUnits="false" boundaryCondition="false" constant="false" fbc:charge="-3" fbc:chemicalFormula="C7H7O7"/>
      <species metaid="M_MET_his__L__91__c__93__" id="M_MET_his__L__91__c__93__" name="L_Histidine_c0" compartment="c" hasOnlySubstanceUnits="false" boundaryCondition="false" constant="false" fbc:charge="0" fbc:chemicalFormula="C6H9N3O2"/>
      <species metaid="M_MET_hisp__91__c__93__" id="M_MET_hisp__91__c__93__" name="L_histidinol_phosphate_c0" compartment="c" hasOnlySubstanceUnits="false" boundaryCondition="false" constant="false" fbc:charge="-1" fbc:chemicalFormula="C6H11N3O4P"/>
      <species metaid="M_MET_histd__91__c__93__" id="M_MET_histd__91__c__93__" name="L_Histidinol_c0" compartment="c" hasOnlySubstanceUnits="false" boundaryCondition="false" constant="false" fbc:charge="1" fbc:chemicalFormula="C6H12N3O"/>
      <species metaid="M_MET_hlipa__91__c__93__" id="M_MET_hlipa__91__c__93__" name="heptosyl_kdo2_lipidA_c0" compartment="c" hasOnlySubstanceUnits="false" boundaryCondition="false" constant="false" fbc:charge="-5" fbc:chemicalFormula="C117H208N2O45P2"/>
      <species metaid="M_MET_hmbil__91__c__93__" id="M_MET_hmbil__91__c__93__" name="Hydroxymethylbilane_c0" compartment="c" hasOnlySubstanceUnits="false" boundaryCondition="false" constant="false" fbc:charge="-8" fbc:chemicalFormula="C40H38N4O17"/>
      <species metaid="M_MET_hmgcoa__91__c__93__" id="M_MET_hmgcoa__91__c__93__" name="HMG_CoA_c0" compartment="c" hasOnlySubstanceUnits="false" boundaryCondition="false" constant="false" fbc:charge="-5" fbc:chemicalFormula="C27H39N7O20P3S"/>
      <species metaid="M_MET_hom__L__91__c__93__" id="M_MET_hom__L__91__c__93__" name="L_Homoserine_c0" compartment="c" hasOnlySubstanceUnits="false" boundaryCondition="false" constant="false" fbc:charge="0" fbc:chemicalFormula="C4H9NO3"/>
      <species metaid="M_MET_hpglu__91__c__93__" id="M_MET_hpglu__91__c__93__" name="Tetrahydropteroyltri_L_glutamate_c0" compartment="c" hasOnlySubstanceUnits="false" boundaryCondition="false" constant="false" fbc:charge="-4" fbc:chemicalFormula="C29H33N9O12"/>
      <species metaid="M_MET_hpglu__91__e__93__" id="M_MET_hpglu__91__e__93__" name="Tetrahydropteroyltri_L_glutamate_c0" compartment="e" hasOnlySubstanceUnits="false" boundaryCondition="false" constant="false" fbc:charge="-4" fbc:chemicalFormula="C29H33N9O12"/>
      <species metaid="M_MET_hphhlipa__91__c__93__" id="M_MET_hphhlipa__91__c__93__" name="heptosyl_phospho_heptosyl_heptosyl_kdo2_lipidA_c0" compartment="c" hasOnlySubstanceUnits="false" boundaryCondition="false" constant="false" fbc:charge="-8" fbc:chemicalFormula="C131H231N2O60P3"/>
      <species metaid="M_MET_hpyr__91__c__93__" id="M_MET_hpyr__91__c__93__" name="Hydroxypyruvate_c0" compartment="c" hasOnlySubstanceUnits="false" boundaryCondition="false" constant="false" fbc:charge="-1" fbc:chemicalFormula="C3H3O4"/>
      <species metaid="M_MET_hspmd__91__c__93__" id="M_MET_hspmd__91__c__93__" name="homospermidine" compartment="c" hasOnlySubstanceUnits="false" boundaryCondition="false" constant="false" fbc:charge="3" fbc:chemicalFormula="C8H24N3"/>
      <species metaid="M_MET_hxan__91__c__93__" id="M_MET_hxan__91__c__93__" name="HYXN_c0" compartment="c" hasOnlySubstanceUnits="false" boundaryCondition="false" constant="false" fbc:charge="0" fbc:chemicalFormula="C5H4N4O"/>
      <species metaid="M_MET_iasp__91__c__93__" id="M_MET_iasp__91__c__93__" name="Iminoaspartate_c0" compartment="c" hasOnlySubstanceUnits="false" boundaryCondition="false" constant="false" fbc:charge="-2" fbc:chemicalFormula="C4H4NO4"/>
      <species metaid="M_MET_ibt__91__c__93__" id="M_MET_ibt__91__c__93__" name="Isobutyrate_c0" compartment="c" hasOnlySubstanceUnits="false" boundaryCondition="false" constant="false" fbc:charge="-1" fbc:chemicalFormula="C4H7O2"/>
      <species metaid="M_MET_ichor__91__c__93__" id="M_MET_ichor__91__c__93__" name="Isochorismate_c0" compartment="c" hasOnlySubstanceUnits="false" boundaryCondition="false" constant="false" fbc:charge="-2" fbc:chemicalFormula="C10H8O6"/>
      <species metaid="M_MET_icit__91__c__93__" id="M_MET_icit__91__c__93__" name="Isocitrate_c0" compartment="c" hasOnlySubstanceUnits="false" boundaryCondition="false" constant="false" fbc:charge="-3" fbc:chemicalFormula="C6H5O7"/>
      <species metaid="M_MET_idp__91__c__93__" id="M_MET_idp__91__c__93__" name="IDP_c0" compartment="c" hasOnlySubstanceUnits="false" boundaryCondition="false" constant="false" fbc:charge="-2" fbc:chemicalFormula="C10H12N4O11P2"/>
      <species metaid="M_MET_ile__L__91__c__93__" id="M_MET_ile__L__91__c__93__" name="L_Isoleucine_c0" compartment="c" hasOnlySubstanceUnits="false" boundaryCondition="false" constant="false" fbc:charge="0" fbc:chemicalFormula="C6H13NO2"/>
      <species metaid="M_MET_ile__L__91__e__93__" id="M_MET_ile__L__91__e__93__" name="L_Isoleucine_e0" compartment="e" hasOnlySubstanceUnits="false" boundaryCondition="false" constant="false" fbc:charge="0" fbc:chemicalFormula="C6H13NO2"/>
      <species metaid="M_MET_imacp__91__c__93__" id="M_MET_imacp__91__c__93__" name="imidazole_acetol_phosphate_c0" compartment="c" hasOnlySubstanceUnits="false" boundaryCondition="false" constant="false" fbc:charge="-2" fbc:chemicalFormula="C6H7N2O5P"/>
      <species metaid="M_MET_imp__91__c__93__" id="M_MET_imp__91__c__93__" name="IMP_c0" compartment="c" hasOnlySubstanceUnits="false" boundaryCondition="false" constant="false" fbc:charge="-2" fbc:chemicalFormula="C10H11N4O8P"/>
      <species metaid="M_MET_indole__91__c__93__" id="M_MET_indole__91__c__93__" name="indol_c0" compartment="c" hasOnlySubstanceUnits="false" boundaryCondition="false" constant="false" fbc:charge="0" fbc:chemicalFormula="C8H7N"/>
      <species metaid="M_MET_inoshp__91__c__93__" id="M_MET_inoshp__91__c__93__" name="Phytate_c0" compartment="c" hasOnlySubstanceUnits="false" boundaryCondition="false" constant="false" fbc:charge="-6" fbc:chemicalFormula="C6H6O24P6"/>
      <species metaid="M_MET_inost__91__c__93__" id="M_MET_inost__91__c__93__" name="L_Inositol_c0" compartment="c" hasOnlySubstanceUnits="false" boundaryCondition="false" constant="false" fbc:charge="0" fbc:chemicalFormula="C6H12O6"/>
      <species metaid="M_MET_ipdp__91__c__93__" id="M_MET_ipdp__91__c__93__" name="Isopentenyldiphosphate_c0" compartment="c" hasOnlySubstanceUnits="false" boundaryCondition="false" constant="false" fbc:charge="-2" fbc:chemicalFormula="C5H10O7P2"/>
      <species metaid="M_MET_itp__91__c__93__" id="M_MET_itp__91__c__93__" name="ITP_c0" compartment="c" hasOnlySubstanceUnits="false" boundaryCondition="false" constant="false" fbc:charge="-3" fbc:chemicalFormula="C10H12N4O14P3"/>
      <species metaid="M_MET_ivcoa__91__c__93__" id="M_MET_ivcoa__91__c__93__" name="Isovaleryl_CoA_c0" compartment="c" hasOnlySubstanceUnits="false" boundaryCondition="false" constant="false" fbc:charge="-4" fbc:chemicalFormula="C26H40N7O17P3S"/>
      <species metaid="M_MET_k__91__c__93__" id="M_MET_k__91__c__93__" name="K_plus__c0" compartment="c" hasOnlySubstanceUnits="false" boundaryCondition="false" constant="false" fbc:charge="1" fbc:chemicalFormula="K"/>
      <species metaid="M_MET_k__91__e__93__" id="M_MET_k__91__e__93__" name="K_plus__e0" compartment="e" hasOnlySubstanceUnits="false" boundaryCondition="false" constant="false" fbc:charge="1" fbc:chemicalFormula="K"/>
      <species metaid="M_MET_kdo2lipid4__91__c__93__" id="M_MET_kdo2lipid4__91__c__93__" name="kdo2_lipid_iva_c0" compartment="c" hasOnlySubstanceUnits="false" boundaryCondition="false" constant="false" fbc:charge="-6" fbc:chemicalFormula="C84H148N2O37P2"/>
      <species metaid="M_MET_kdo__91__c__93__" id="M_MET_kdo__91__c__93__" name="KDO_c0" compartment="c" hasOnlySubstanceUnits="false" boundaryCondition="false" constant="false" fbc:charge="-1" fbc:chemicalFormula="C8H13O8"/>
      <species metaid="M_MET_kdolipid4__91__c__93__" id="M_MET_kdolipid4__91__c__93__" name="KDO_lipid_IVA_c0" compartment="c" hasOnlySubstanceUnits="false" boundaryCondition="false" constant="false" fbc:charge="-5" fbc:chemicalFormula="C76H137N2O30P2"/>
      <species metaid="M_MET_kphphhlipa__91__c__93__" id="M_MET_kphphhlipa__91__c__93__" name="kdo_phospho_heptosyl_phospho_heptosyl_heptosyl_kdo2_lipidA_c0" compartment="c" hasOnlySubstanceUnits="false" boundaryCondition="false" constant="false" fbc:charge="-11" fbc:chemicalFormula="C139H241N2O70P4"/>
      <species metaid="M_MET_lac__D__91__c__93__" id="M_MET_lac__D__91__c__93__" name="D-Lactate" compartment="c" hasOnlySubstanceUnits="false" boundaryCondition="false" constant="false" fbc:charge="-1" fbc:chemicalFormula="C3H5O3"/>
      <species metaid="M_MET_lac__L__91__c__93__" id="M_MET_lac__L__91__c__93__" name="L-lactate" compartment="c" hasOnlySubstanceUnits="false" boundaryCondition="false" constant="false" fbc:charge="-1" fbc:chemicalFormula="C3H5O3"/>
      <species metaid="M_MET_leu__L__91__c__93__" id="M_MET_leu__L__91__c__93__" name="L_Leucine_c0" compartment="c" hasOnlySubstanceUnits="false" boundaryCondition="false" constant="false" fbc:charge="0" fbc:chemicalFormula="C6H13NO2"/>
      <species metaid="M_MET_leu__L__91__e__93__" id="M_MET_leu__L__91__e__93__" name="L_Leucine_e0" compartment="e" hasOnlySubstanceUnits="false" boundaryCondition="false" constant="false" fbc:charge="0" fbc:chemicalFormula="C6H13NO2"/>
      <species metaid="M_MET_lgt__S__91__c__93__" id="M_MET_lgt__S__91__c__93__" name="R_S_Lactoylglutathione_c0" compartment="c" hasOnlySubstanceUnits="false" boundaryCondition="false" constant="false" fbc:charge="-1" fbc:chemicalFormula="C13H20N3O8S"/>
      <species metaid="M_MET_lipa__91__c__93__" id="M_MET_lipa__91__c__93__" name="kdo2_lipid_a_c0" compartment="c" hasOnlySubstanceUnits="false" boundaryCondition="false" constant="false" fbc:charge="-6" fbc:chemicalFormula="C110H196N2O39P2"/>
      <species metaid="M_MET_lipidA__91__c__93__" id="M_MET_lipidA__91__c__93__" name="Lipid_IVA_c0" compartment="c" hasOnlySubstanceUnits="false" boundaryCondition="false" constant="false" fbc:charge="-4" fbc:chemicalFormula="C68H126N2O23P2"/>
      <species metaid="M_MET_lipidA_HP__91__c__93__" id="M_MET_lipidA_HP__91__c__93__" name="Lipid_A_disaccharide_c0" compartment="c" hasOnlySubstanceUnits="false" boundaryCondition="false" constant="false" fbc:charge="-2" fbc:chemicalFormula="C68H127N2O20P"/>
      <species metaid="M_MET_lipidX__91__c__93__" id="M_MET_lipidX__91__c__93__" name="Lipid_X_c0" compartment="c" hasOnlySubstanceUnits="false" boundaryCondition="false" constant="false" fbc:charge="-2" fbc:chemicalFormula="C34H64NO12P"/>
      <species metaid="M_MET_lppg__91__c__93__" id="M_MET_lppg__91__c__93__" name="(2S)-Lactyl-2-diphospho-5&apos;-guanosine" compartment="c" hasOnlySubstanceUnits="false" boundaryCondition="false" constant="false" fbc:charge="-3" fbc:chemicalFormula="C13H16N5O13P2"/>
      <species metaid="M_MET_lys__L__91__c__93__" id="M_MET_lys__L__91__c__93__" name="L_Lysine_c0" compartment="c" hasOnlySubstanceUnits="false" boundaryCondition="false" constant="false" fbc:charge="1" fbc:chemicalFormula="C6H15N2O2"/>
      <species metaid="M_MET_lys__L__91__e__93__" id="M_MET_lys__L__91__e__93__" name="L_Lysine_e0" compartment="e" hasOnlySubstanceUnits="false" boundaryCondition="false" constant="false" fbc:charge="1" fbc:chemicalFormula="C6H15N2O2"/>
      <species metaid="M_MET_m3hdp__91__c__93__" id="M_MET_m3hdp__91__c__93__" name="methyl-3-hydroxyl diphosphate" compartment="c" hasOnlySubstanceUnits="false" boundaryCondition="false" constant="false" fbc:charge="-3" fbc:chemicalFormula="C5H11O8P2"/>
      <species metaid="M_MET_malcoa__91__c__93__" id="M_MET_malcoa__91__c__93__" name="Malonyl_CoA_c0" compartment="c" hasOnlySubstanceUnits="false" boundaryCondition="false" constant="false" fbc:charge="-5" fbc:chemicalFormula="C24H33N7O19P3S"/>
      <species metaid="M_MET_man1p__91__c__93__" id="M_MET_man1p__91__c__93__" name="D_Mannose1_phosphate_c0" compartment="c" hasOnlySubstanceUnits="false" boundaryCondition="false" constant="false" fbc:charge="-2" fbc:chemicalFormula="C6H11O9P"/>
      <species metaid="M_MET_man6p__91__c__93__" id="M_MET_man6p__91__c__93__" name="D_mannose_6_phosphate_c0" compartment="c" hasOnlySubstanceUnits="false" boundaryCondition="false" constant="false" fbc:charge="-2" fbc:chemicalFormula="C6H11O9P"/>
      <species metaid="M_MET_man__D__91__c__93__" id="M_MET_man__D__91__c__93__" name="D-mannose" compartment="c" hasOnlySubstanceUnits="false" boundaryCondition="false" constant="false" fbc:charge="0" fbc:chemicalFormula="C6H12O6"/>
      <species metaid="M_MET_man__D__91__e__93__" id="M_MET_man__D__91__e__93__" name="D-mannose" compartment="e" hasOnlySubstanceUnits="false" boundaryCondition="false" constant="false" fbc:charge="0" fbc:chemicalFormula="C6H12O6"/>
      <species metaid="M_MET_mcom__91__c__93__" id="M_MET_mcom__91__c__93__" name="Methyl_CoM_c0" compartment="c" hasOnlySubstanceUnits="false" boundaryCondition="false" constant="false" fbc:charge="-1" fbc:chemicalFormula="C3H7O3S2"/>
      <species metaid="M_MET_menylh4spt__91__c__93__" id="M_MET_menylh4spt__91__c__93__" name="5_10_Methenyltetrahydromethanopterin_c0" compartment="c" hasOnlySubstanceUnits="false" boundaryCondition="false" constant="false" fbc:charge="-2" fbc:chemicalFormula="C31H41N6O16P"/>
      <species metaid="M_MET_mercppyr__91__c__93__" id="M_MET_mercppyr__91__c__93__" name="Mercaptopyruvate" compartment="c" hasOnlySubstanceUnits="false" boundaryCondition="false" constant="false" fbc:charge="-1" fbc:chemicalFormula="C3H3O3S"/>
      <species metaid="M_MET_met_L_ala__L__91__c__93__" id="M_MET_met_L_ala__L__91__c__93__" name="met_L_ala_L_c0" compartment="c" hasOnlySubstanceUnits="false" boundaryCondition="false" constant="false" fbc:charge="-1" fbc:chemicalFormula="C8H15N2O3S"/>
      <species metaid="M_MET_met__L__91__c__93__" id="M_MET_met__L__91__c__93__" name="L_Methionine_c0" compartment="c" hasOnlySubstanceUnits="false" boundaryCondition="false" constant="false" fbc:charge="0" fbc:chemicalFormula="C5H11NO2S"/>
      <species metaid="M_MET_methf__91__c__93__" id="M_MET_methf__91__c__93__" name="5_10_Methenyltetrahydrofolate_c0" compartment="c" hasOnlySubstanceUnits="false" boundaryCondition="false" constant="false" fbc:charge="-1" fbc:chemicalFormula="C20H20N7O6"/>
      <species metaid="M_MET_mevR__91__c__93__" id="M_MET_mevR__91__c__93__" name="Mevalonic_acid_c0" compartment="c" hasOnlySubstanceUnits="false" boundaryCondition="false" constant="false" fbc:charge="-1" fbc:chemicalFormula="C6H11O4"/>
      <species metaid="M_MET_mfr_b__91__c__93__" id="M_MET_mfr_b__91__c__93__" name="Methanofuran_c0" compartment="c" hasOnlySubstanceUnits="false" boundaryCondition="false" constant="false" fbc:charge="-4" fbc:chemicalFormula="C34H40N4O15"/>
      <species metaid="M_MET_mfr_b__91__e__93__" id="M_MET_mfr_b__91__e__93__" name="Methanofuran_c0" compartment="e" hasOnlySubstanceUnits="false" boundaryCondition="false" constant="false" fbc:charge="-4" fbc:chemicalFormula="C34H40N4O15"/>
      <species metaid="M_MET_mg2__91__c__93__" id="M_MET_mg2__91__c__93__" name="Mg_c0" compartment="c" hasOnlySubstanceUnits="false" boundaryCondition="false" constant="false" fbc:charge="2" fbc:chemicalFormula="Mg"/>
      <species metaid="M_MET_mg2__91__e__93__" id="M_MET_mg2__91__e__93__" name="Mg_e0" compartment="e" hasOnlySubstanceUnits="false" boundaryCondition="false" constant="false" fbc:charge="2" fbc:chemicalFormula="Mg"/>
      <species metaid="M_MET_mh4spt__91__c__93__" id="M_MET_mh4spt__91__c__93__" name="mh4spt" compartment="c" hasOnlySubstanceUnits="false" boundaryCondition="false" constant="false" fbc:charge="-4" fbc:chemicalFormula="C36H50N7O19P"/>
      <species metaid="M_MET_mhpglu__91__c__93__" id="M_MET_mhpglu__91__c__93__" name="5_Methyltetrahydropteroyltri_L_glutamate_c0" compartment="c" hasOnlySubstanceUnits="false" boundaryCondition="false" constant="false" fbc:charge="-4" fbc:chemicalFormula="C30H35N9O12"/>
      <species metaid="M_MET_mhpglu__91__e__93__" id="M_MET_mhpglu__91__e__93__" name="5_Methyltetrahydropteroyltri_L_glutamate_c0" compartment="e" hasOnlySubstanceUnits="false" boundaryCondition="false" constant="false" fbc:charge="-4" fbc:chemicalFormula="C30H35N9O12"/>
      <species metaid="M_MET_mi1p_D__91__c__93__" id="M_MET_mi1p_D__91__c__93__" name="1D-myo-Inositol 1-phosphate" compartment="c" hasOnlySubstanceUnits="false" boundaryCondition="false" constant="false" fbc:charge="-2" fbc:chemicalFormula="C6H11O9P"/>
      <species metaid="M_MET_mlthf__91__c__93__" id="M_MET_mlthf__91__c__93__" name="5_10_Methylenetetrahydrofolate_c0" compartment="c" hasOnlySubstanceUnits="false" boundaryCondition="false" constant="false" fbc:charge="-2" fbc:chemicalFormula="C20H21N7O6"/>
      <species metaid="M_MET_mmcoa__S__91__c__93__" id="M_MET_mmcoa__S__91__c__93__" name="D_methylmalonyl_CoA_c0" compartment="c" hasOnlySubstanceUnits="false" boundaryCondition="false" constant="false" fbc:charge="-5" fbc:chemicalFormula="C25H35N7O19P3S"/>
      <species metaid="M_MET_mn2__91__c__93__" id="M_MET_mn2__91__c__93__" name="Mn2_plus__c0" compartment="c" hasOnlySubstanceUnits="false" boundaryCondition="false" constant="false" fbc:charge="2" fbc:chemicalFormula="Mn"/>
      <species metaid="M_MET_mn2__91__e__93__" id="M_MET_mn2__91__e__93__" name="Mn2_plus__e0" compartment="e" hasOnlySubstanceUnits="false" boundaryCondition="false" constant="false" fbc:charge="2" fbc:chemicalFormula="Mn"/>
      <species metaid="M_MET_mql8__91__c__93__" id="M_MET_mql8__91__c__93__" name="Menaquinol_8_c0" compartment="c" hasOnlySubstanceUnits="false" boundaryCondition="false" constant="false" fbc:charge="0" fbc:chemicalFormula="C51H74O2"/>
      <species metaid="M_MET_mqn7__91__c__93__" id="M_MET_mqn7__91__c__93__" name="Menaquinone_7_c0" compartment="c" hasOnlySubstanceUnits="false" boundaryCondition="false" constant="false" fbc:charge="0" fbc:chemicalFormula="C46H64O2"/>
      <species metaid="M_MET_mqn7__91__e__93__" id="M_MET_mqn7__91__e__93__" name="Menaquinone_7_e0" compartment="e" hasOnlySubstanceUnits="false" boundaryCondition="false" constant="false" fbc:charge="0" fbc:chemicalFormula="C46H64O2"/>
      <species metaid="M_MET_mqn8__91__c__93__" id="M_MET_mqn8__91__c__93__" name="Menaquinone_8_c0" compartment="c" hasOnlySubstanceUnits="false" boundaryCondition="false" constant="false" fbc:charge="0" fbc:chemicalFormula="C51H72O2"/>
      <species metaid="M_MET_msa__91__c__93__" id="M_MET_msa__91__c__93__" name="3_Oxopropanoate_c0" compartment="c" hasOnlySubstanceUnits="false" boundaryCondition="false" constant="false" fbc:charge="-1" fbc:chemicalFormula="C3H3O3"/>
      <species metaid="M_MET_msh__91__c__93__" id="M_MET_msh__91__c__93__" name="Mycothiol_c0" compartment="c" hasOnlySubstanceUnits="false" boundaryCondition="false" constant="false" fbc:charge="0" fbc:chemicalFormula="C17H30N2O12S"/>
      <species metaid="M_MET_mthgxl__91__c__93__" id="M_MET_mthgxl__91__c__93__" name="2_Oxopropanal_c0" compartment="c" hasOnlySubstanceUnits="false" boundaryCondition="false" constant="false" fbc:charge="0" fbc:chemicalFormula="C3H4O2"/>
      <species metaid="M_MET_myrsACP__91__c__93__" id="M_MET_myrsACP__91__c__93__" name="Myristoyl_ACP_c0" compartment="c" hasOnlySubstanceUnits="false" boundaryCondition="false" constant="false" fbc:charge="-2" fbc:chemicalFormula="C25H48N2O8PRS"/>
      <species metaid="M_MET_na1__91__c__93__" id="M_MET_na1__91__c__93__" name="Na_plus__c0" compartment="c" hasOnlySubstanceUnits="false" boundaryCondition="false" constant="false" fbc:charge="1" fbc:chemicalFormula="Na"/>
      <species metaid="M_MET_na1__91__e__93__" id="M_MET_na1__91__e__93__" name="Na_plus__e0" compartment="e" hasOnlySubstanceUnits="false" boundaryCondition="false" constant="false" fbc:charge="1" fbc:chemicalFormula="Na"/>
      <species metaid="M_MET_nac__91__c__93__" id="M_MET_nac__91__c__93__" name="Niacin_c0" compartment="c" hasOnlySubstanceUnits="false" boundaryCondition="false" constant="false" fbc:charge="-1" fbc:chemicalFormula="C6H4NO2"/>
      <species metaid="M_MET_nad__91__c__93__" id="M_MET_nad__91__c__93__" name="NAD_c0" compartment="c" hasOnlySubstanceUnits="false" boundaryCondition="false" constant="false" fbc:charge="-1" fbc:chemicalFormula="C21H26N7O14P2"/>
      <species metaid="M_MET_nadh__91__c__93__" id="M_MET_nadh__91__c__93__" name="NADH_c0" compartment="c" hasOnlySubstanceUnits="false" boundaryCondition="false" constant="false" fbc:charge="-2" fbc:chemicalFormula="C21H27N7O14P2"/>
      <species metaid="M_MET_nadp__91__c__93__" id="M_MET_nadp__91__c__93__" name="NADP_c0" compartment="c" hasOnlySubstanceUnits="false" boundaryCondition="false" constant="false" fbc:charge="-3" fbc:chemicalFormula="C21H25N7O17P3"/>
      <species metaid="M_MET_nadph__91__c__93__" id="M_MET_nadph__91__c__93__" name="NADPH_c0" compartment="c" hasOnlySubstanceUnits="false" boundaryCondition="false" constant="false" fbc:charge="-4" fbc:chemicalFormula="C21H26N7O17P3"/>
      <species metaid="M_MET_nh3__91__c__93__" id="M_MET_nh3__91__c__93__" name="NH3_c0" compartment="c" hasOnlySubstanceUnits="false" boundaryCondition="false" constant="false" fbc:charge="1" fbc:chemicalFormula="H4N"/>
      <species metaid="M_MET_nh3__91__e__93__" id="M_MET_nh3__91__e__93__" name="NH3_e0" compartment="e" hasOnlySubstanceUnits="false" boundaryCondition="false" constant="false" fbc:charge="1" fbc:chemicalFormula="H4N"/>
      <species metaid="M_MET_ni2__91__c__93__" id="M_MET_ni2__91__c__93__" name="Nickel(2+)" compartment="c" hasOnlySubstanceUnits="false" boundaryCondition="false" constant="false" fbc:charge="2" fbc:chemicalFormula="Ni"/>
      <species metaid="M_MET_ni2__91__e__93__" id="M_MET_ni2__91__e__93__" name="Nickel(2+)" compartment="e" hasOnlySubstanceUnits="false" boundaryCondition="false" constant="false" fbc:charge="2" fbc:chemicalFormula="Ni"/>
      <species metaid="M_MET_nicrnt__91__c__93__" id="M_MET_nicrnt__91__c__93__" name="Nicotinate_ribonucleotide_c0" compartment="c" hasOnlySubstanceUnits="false" boundaryCondition="false" constant="false" fbc:charge="-2" fbc:chemicalFormula="C11H12NO9P"/>
      <species metaid="M_MET_nmn__91__c__93__" id="M_MET_nmn__91__c__93__" name="Nicotinamide_ribonucleotide_c0" compartment="c" hasOnlySubstanceUnits="false" boundaryCondition="false" constant="false" fbc:charge="-1" fbc:chemicalFormula="C11H14N2O8P"/>
      <species metaid="M_MET_o2__91__c__93__" id="M_MET_o2__91__c__93__" name="O2_c0" compartment="c" hasOnlySubstanceUnits="false" boundaryCondition="false" constant="false" fbc:charge="0" fbc:chemicalFormula="O2"/>
      <species metaid="M_MET_o2__91__e__93__" id="M_MET_o2__91__e__93__" name="O2_e0" compartment="e" hasOnlySubstanceUnits="false" boundaryCondition="false" constant="false" fbc:charge="0" fbc:chemicalFormula="O2"/>
      <species metaid="M_MET_oaa__91__c__93__" id="M_MET_oaa__91__c__93__" name="Oxaloacetate_c0" compartment="c" hasOnlySubstanceUnits="false" boundaryCondition="false" constant="false" fbc:charge="-2" fbc:chemicalFormula="C4H2O5"/>
      <species metaid="M_MET_ocdca__91__c__93__" id="M_MET_ocdca__91__c__93__" name="ocdca_c0" compartment="c" hasOnlySubstanceUnits="false" boundaryCondition="false" constant="false" fbc:charge="-1" fbc:chemicalFormula="C18H35O2"/>
      <species metaid="M_MET_ocdca__91__e__93__" id="M_MET_ocdca__91__e__93__" name="ocdca_e0" compartment="e" hasOnlySubstanceUnits="false" boundaryCondition="false" constant="false" fbc:charge="-1" fbc:chemicalFormula="C18H35O2"/>
      <species metaid="M_MET_octdp__91__c__93__" id="M_MET_octdp__91__c__93__" name="Farnesylfarnesylgeraniol_c0" compartment="c" hasOnlySubstanceUnits="false" boundaryCondition="false" constant="false" fbc:charge="-2" fbc:chemicalFormula="C40H66O7P2"/>
      <species metaid="M_MET_orn__91__c__93__" id="M_MET_orn__91__c__93__" name="Ornithine_c0" compartment="c" hasOnlySubstanceUnits="false" boundaryCondition="false" constant="false" fbc:charge="1" fbc:chemicalFormula="C5H13N2O2"/>
      <species metaid="M_MET_orot5p__91__c__93__" id="M_MET_orot5p__91__c__93__" name="Orotidylic_acid_c0" compartment="c" hasOnlySubstanceUnits="false" boundaryCondition="false" constant="false" fbc:charge="-3" fbc:chemicalFormula="C10H10N2O11P"/>
      <species metaid="M_MET_orot__91__c__93__" id="M_MET_orot__91__c__93__" name="Orotate_c0" compartment="c" hasOnlySubstanceUnits="false" boundaryCondition="false" constant="false" fbc:charge="-1" fbc:chemicalFormula="C5H3N2O4"/>
      <species metaid="M_MET_oxa__91__c__93__" id="M_MET_oxa__91__c__93__" name="Oxalate_c0" compartment="c" hasOnlySubstanceUnits="false" boundaryCondition="false" constant="false" fbc:charge="-2" fbc:chemicalFormula="C2O4"/>
      <species metaid="M_MET_oxalcoa__91__c__93__" id="M_MET_oxalcoa__91__c__93__" name="Oxalyl_CoA_c0" compartment="c" hasOnlySubstanceUnits="false" boundaryCondition="false" constant="false" fbc:charge="-4" fbc:chemicalFormula="C23H31N7O19P3S"/>
      <species metaid="M_MET_pan4p__91__c__93__" id="M_MET_pan4p__91__c__93__" name="Phosphopantetheine_c0" compartment="c" hasOnlySubstanceUnits="false" boundaryCondition="false" constant="false" fbc:charge="-2" fbc:chemicalFormula="C11H21N2O7PS"/>
      <species metaid="M_MET_pant__R__91__c__93__" id="M_MET_pant__R__91__c__93__" name="Pantoate_c0" compartment="c" hasOnlySubstanceUnits="false" boundaryCondition="false" constant="false" fbc:charge="-1" fbc:chemicalFormula="C6H11O4"/>
      <species metaid="M_MET_paps__91__c__93__" id="M_MET_paps__91__c__93__" name="3_phosphoadenylylsulfate_c0" compartment="c" hasOnlySubstanceUnits="false" boundaryCondition="false" constant="false" fbc:charge="-4" fbc:chemicalFormula="C10H11N5O13P2S"/>
      <species metaid="M_MET_pe160__91__c__93__" id="M_MET_pe160__91__c__93__" name="phosphatidylethanolamine_dihexadecanoyl_c0" compartment="c" hasOnlySubstanceUnits="false" boundaryCondition="false" constant="false" fbc:charge="0" fbc:chemicalFormula="C37H74NO8P"/>
      <species metaid="M_MET_peamn__91__c__93__" id="M_MET_peamn__91__c__93__" name="Phenethylamine_c0" compartment="c" hasOnlySubstanceUnits="false" boundaryCondition="false" constant="false" fbc:charge="1" fbc:chemicalFormula="C8H12N"/>
      <species metaid="M_MET_pep__91__c__93__" id="M_MET_pep__91__c__93__" name="Phosphoenolpyruvate_c0" compartment="c" hasOnlySubstanceUnits="false" boundaryCondition="false" constant="false" fbc:charge="-3" fbc:chemicalFormula="C3H2O6P"/>
      <species metaid="M_MET_phe__L__91__c__93__" id="M_MET_phe__L__91__c__93__" name="L_Phenylalanine_c0" compartment="c" hasOnlySubstanceUnits="false" boundaryCondition="false" constant="false" fbc:charge="0" fbc:chemicalFormula="C9H11NO2"/>
      <species metaid="M_MET_phenol__91__c__93__" id="M_MET_phenol__91__c__93__" name="Phenol_c0" compartment="c" hasOnlySubstanceUnits="false" boundaryCondition="false" constant="false" fbc:charge="0" fbc:chemicalFormula="C6H6O"/>
      <species metaid="M_MET_phhlipa__91__c__93__" id="M_MET_phhlipa__91__c__93__" name="phospho_heptosyl_heptosyl_kdo2_lipidA_c0" compartment="c" hasOnlySubstanceUnits="false" boundaryCondition="false" constant="false" fbc:charge="-8" fbc:chemicalFormula="C124H219N2O54P3"/>
      <species metaid="M_MET_phom__91__c__93__" id="M_MET_phom__91__c__93__" name="O_Phospho_L_homoserine_c0" compartment="c" hasOnlySubstanceUnits="false" boundaryCondition="false" constant="false" fbc:charge="-2" fbc:chemicalFormula="C4H8NO6P"/>
      <species metaid="M_MET_phphhlipa__91__c__93__" id="M_MET_phphhlipa__91__c__93__" name="phospho_heptosyl_phospho_heptosyl_heptosyl_kdo2_lipidA_c0" compartment="c" hasOnlySubstanceUnits="false" boundaryCondition="false" constant="false" fbc:charge="-10" fbc:chemicalFormula="C131H230N2O63P4"/>
      <species metaid="M_MET_phpyr__91__c__93__" id="M_MET_phpyr__91__c__93__" name="Phenylpyruvate_c0" compartment="c" hasOnlySubstanceUnits="false" boundaryCondition="false" constant="false" fbc:charge="-1" fbc:chemicalFormula="C9H7O3"/>
      <species metaid="M_MET_pi__91__c__93__" id="M_MET_pi__91__c__93__" name="Phosphate_c0" compartment="c" hasOnlySubstanceUnits="false" boundaryCondition="false" constant="false" fbc:charge="-2" fbc:chemicalFormula="HO4P"/>
      <species metaid="M_MET_pi__91__e__93__" id="M_MET_pi__91__e__93__" name="Phosphate_e0" compartment="e" hasOnlySubstanceUnits="false" boundaryCondition="false" constant="false" fbc:charge="-2" fbc:chemicalFormula="HO4P"/>
      <species metaid="M_MET_pnto__R__91__c__93__" id="M_MET_pnto__R__91__c__93__" name="PAN_c0" compartment="c" hasOnlySubstanceUnits="false" boundaryCondition="false" constant="false" fbc:charge="-1" fbc:chemicalFormula="C9H16NO5"/>
      <species metaid="M_MET_pnto__R__91__e__93__" id="M_MET_pnto__R__91__e__93__" name="PAN_e0" compartment="e" hasOnlySubstanceUnits="false" boundaryCondition="false" constant="false" fbc:charge="-1" fbc:chemicalFormula="C9H16NO5"/>
      <species metaid="M_MET_ppa__91__c__93__" id="M_MET_ppa__91__c__93__" name="Propionate_c0" compartment="c" hasOnlySubstanceUnits="false" boundaryCondition="false" constant="false" fbc:charge="-1" fbc:chemicalFormula="C3H5O2"/>
      <species metaid="M_MET_ppbng__91__c__93__" id="M_MET_ppbng__91__c__93__" name="Porphobilinogen_c0" compartment="c" hasOnlySubstanceUnits="false" boundaryCondition="false" constant="false" fbc:charge="-1" fbc:chemicalFormula="C10H13N2O4"/>
      <species metaid="M_MET_ppcoa__91__c__93__" id="M_MET_ppcoa__91__c__93__" name="Propionyl_CoA_c0" compartment="c" hasOnlySubstanceUnits="false" boundaryCondition="false" constant="false" fbc:charge="-4" fbc:chemicalFormula="C24H36N7O17P3S"/>
      <species metaid="M_MET_pphn__91__c__93__" id="M_MET_pphn__91__c__93__" name="Prephenate_c0" compartment="c" hasOnlySubstanceUnits="false" boundaryCondition="false" constant="false" fbc:charge="-2" fbc:chemicalFormula="C10H8O6"/>
      <species metaid="M_MET_ppi__91__c__93__" id="M_MET_ppi__91__c__93__" name="PPi_c0" compartment="c" hasOnlySubstanceUnits="false" boundaryCondition="false" constant="false" fbc:charge="-3" fbc:chemicalFormula="HO7P2"/>
      <species metaid="M_MET_ppp9__91__c__93__" id="M_MET_ppp9__91__c__93__" name="Protoporphyrin_c0" compartment="c" hasOnlySubstanceUnits="false" boundaryCondition="false" constant="false" fbc:charge="-2" fbc:chemicalFormula="C34H32N4O4"/>
      <species metaid="M_MET_pppg9__91__c__93__" id="M_MET_pppg9__91__c__93__" name="ProtoporphyrinogenIX_c0" compartment="c" hasOnlySubstanceUnits="false" boundaryCondition="false" constant="false" fbc:charge="-2" fbc:chemicalFormula="C34H38N4O4"/>
      <species metaid="M_MET_pppi__91__c__93__" id="M_MET_pppi__91__c__93__" name="Triphosphate_c0" compartment="c" hasOnlySubstanceUnits="false" boundaryCondition="false" constant="false" fbc:charge="-3" fbc:chemicalFormula="HO10P3"/>
      <species metaid="M_MET_pram__91__c__93__" id="M_MET_pram__91__c__93__" name="5_Phosphoribosylamine_c0" compartment="c" hasOnlySubstanceUnits="false" boundaryCondition="false" constant="false" fbc:charge="-1" fbc:chemicalFormula="C5H11NO7P"/>
      <species metaid="M_MET_pran__91__c__93__" id="M_MET_pran__91__c__93__" name="N_5_phosphoribosyl_anthranilate_c0" compartment="c" hasOnlySubstanceUnits="false" boundaryCondition="false" constant="false" fbc:charge="-3" fbc:chemicalFormula="C12H13NO9P"/>
      <species metaid="M_MET_prfp__91__c__93__" id="M_MET_prfp__91__c__93__" name="phosphoribosylformiminoaicar_phosphate_c0" compartment="c" hasOnlySubstanceUnits="false" boundaryCondition="false" constant="false" fbc:charge="-4" fbc:chemicalFormula="C15H21N5O15P2"/>
      <species metaid="M_MET_prlp__91__c__93__" id="M_MET_prlp__91__c__93__" name="phosphoribulosylformimino_AICAR_phosphate_c0" compartment="c" hasOnlySubstanceUnits="false" boundaryCondition="false" constant="false" fbc:charge="-3" fbc:chemicalFormula="C15H21N5O15P2"/>
      <species metaid="M_MET_pro__L__91__c__93__" id="M_MET_pro__L__91__c__93__" name="L_Proline_c0" compartment="c" hasOnlySubstanceUnits="false" boundaryCondition="false" constant="false" fbc:charge="0" fbc:chemicalFormula="C5H9NO2"/>
      <species metaid="M_MET_pro__L__91__e__93__" id="M_MET_pro__L__91__e__93__" name="L_Proline_e0" compartment="e" hasOnlySubstanceUnits="false" boundaryCondition="false" constant="false" fbc:charge="0" fbc:chemicalFormula="C5H9NO2"/>
      <species metaid="M_MET_prpncoa__91__c__93__" id="M_MET_prpncoa__91__c__93__" name="Acrylyl_CoA_c0" compartment="c" hasOnlySubstanceUnits="false" boundaryCondition="false" constant="false" fbc:charge="-3" fbc:chemicalFormula="C24H34N7O17P3S"/>
      <species metaid="M_MET_prpp__91__c__93__" id="M_MET_prpp__91__c__93__" name="PRPP_c0" compartment="c" hasOnlySubstanceUnits="false" boundaryCondition="false" constant="false" fbc:charge="-4" fbc:chemicalFormula="C5H9O14P3"/>
      <species metaid="M_MET_ptrc__91__c__93__" id="M_MET_ptrc__91__c__93__" name="Putrescine_c0" compartment="c" hasOnlySubstanceUnits="false" boundaryCondition="false" constant="false" fbc:charge="2" fbc:chemicalFormula="C4H14N2"/>
      <species metaid="M_MET_pydx5p__91__c__93__" id="M_MET_pydx5p__91__c__93__" name="Pyridoxal_phosphate_c0" compartment="c" hasOnlySubstanceUnits="false" boundaryCondition="false" constant="false" fbc:charge="-2" fbc:chemicalFormula="C8H8NO6P"/>
      <species metaid="M_MET_pyr__91__c__93__" id="M_MET_pyr__91__c__93__" name="Pyruvate_c0" compartment="c" hasOnlySubstanceUnits="false" boundaryCondition="false" constant="false" fbc:charge="-1" fbc:chemicalFormula="C3H3O3"/>
      <species metaid="M_MET_q8__91__c__93__" id="M_MET_q8__91__c__93__" name="Ubiquinone_8_c0" compartment="c" hasOnlySubstanceUnits="false" boundaryCondition="false" constant="false" fbc:charge="0" fbc:chemicalFormula="C49H74O4"/>
      <species metaid="M_MET_q8h2__91__c__93__" id="M_MET_q8h2__91__c__93__" name="Ubiquinol_8_c0" compartment="c" hasOnlySubstanceUnits="false" boundaryCondition="false" constant="false" fbc:charge="0" fbc:chemicalFormula="C49H76O4"/>
      <species metaid="M_MET_quln__91__c__93__" id="M_MET_quln__91__c__93__" name="Quinolinate_c0" compartment="c" hasOnlySubstanceUnits="false" boundaryCondition="false" constant="false" fbc:charge="-2" fbc:chemicalFormula="C7H3NO4"/>
      <species metaid="M_MET_r1p__91__c__93__" id="M_MET_r1p__91__c__93__" name="Ribose_1_phosphate_c0" compartment="c" hasOnlySubstanceUnits="false" boundaryCondition="false" constant="false" fbc:charge="-2" fbc:chemicalFormula="C5H9O8P"/>
      <species metaid="M_MET_r5hbzi__91__c__93__" id="M_MET_r5hbzi__91__c__93__" name="N1-(alpha-D-ribosyl)-5-hydroxybenzimidazole" compartment="c" hasOnlySubstanceUnits="false" boundaryCondition="false" constant="false" fbc:charge="0" fbc:chemicalFormula="C12H14N2O5"/>
      <species metaid="M_MET_r5p__91__c__93__" id="M_MET_r5p__91__c__93__" name="ribose_5_phosphate_c0" compartment="c" hasOnlySubstanceUnits="false" boundaryCondition="false" constant="false" fbc:charge="-2" fbc:chemicalFormula="C5H9O8P"/>
      <species metaid="M_MET_rbflvrd__91__c__93__" id="M_MET_rbflvrd__91__c__93__" name="Reduced_riboflavin_c0" compartment="c" hasOnlySubstanceUnits="false" boundaryCondition="false" constant="false" fbc:charge="0" fbc:chemicalFormula="C17H22N4O6"/>
      <species metaid="M_MET_rbl__D__91__c__93__" id="M_MET_rbl__D__91__c__93__" name="D_Ribulose_c0" compartment="c" hasOnlySubstanceUnits="false" boundaryCondition="false" constant="false" fbc:charge="0" fbc:chemicalFormula="C5H10O5"/>
      <species metaid="M_MET_rdmbzi__91__c__93__" id="M_MET_rdmbzi__91__c__93__" name="alpha_Ribazole_c0" compartment="c" hasOnlySubstanceUnits="false" boundaryCondition="false" constant="false" fbc:charge="0" fbc:chemicalFormula="C14H18N2O4"/>
      <species metaid="M_MET_rib__D__91__c__93__" id="M_MET_rib__D__91__c__93__" name="D_Ribose_c0" compartment="c" hasOnlySubstanceUnits="false" boundaryCondition="false" constant="false" fbc:charge="0" fbc:chemicalFormula="C5H10O5"/>
      <species metaid="M_MET_ribflv__91__c__93__" id="M_MET_ribflv__91__c__93__" name="Riboflavin_c0" compartment="c" hasOnlySubstanceUnits="false" boundaryCondition="false" constant="false" fbc:charge="-1" fbc:chemicalFormula="C17H19N4O6"/>
      <species metaid="M_MET_rmn__L__91__c__93__" id="M_MET_rmn__L__91__c__93__" name="L-rhamnose" compartment="c" hasOnlySubstanceUnits="false" boundaryCondition="false" constant="false" fbc:charge="0" fbc:chemicalFormula="C6H12O5"/>
      <species metaid="M_MET_rmn__L__91__e__93__" id="M_MET_rmn__L__91__e__93__" name="L-rhamnose" compartment="e" hasOnlySubstanceUnits="false" boundaryCondition="false" constant="false" fbc:charge="0" fbc:chemicalFormula="C6H12O5"/>
      <species metaid="M_MET_ru5p__D__91__c__93__" id="M_MET_ru5p__D__91__c__93__" name="D_Ribulose5_phosphate_c0" compartment="c" hasOnlySubstanceUnits="false" boundaryCondition="false" constant="false" fbc:charge="-2" fbc:chemicalFormula="C5H9O8P"/>
      <species metaid="M_MET_s7p__91__c__93__" id="M_MET_s7p__91__c__93__" name="Sedoheptulose7_phosphate_c0" compartment="c" hasOnlySubstanceUnits="false" boundaryCondition="false" constant="false" fbc:charge="-2" fbc:chemicalFormula="C7H13O10P"/>
      <species metaid="M_MET_sbzcoa__91__c__93__" id="M_MET_sbzcoa__91__c__93__" name="Succinylbenzoyl_CoA_c0" compartment="c" hasOnlySubstanceUnits="false" boundaryCondition="false" constant="false" fbc:charge="-5" fbc:chemicalFormula="C32H39N7O20P3S"/>
      <species metaid="M_MET_scl__91__c__93__" id="M_MET_scl__91__c__93__" name="Sirohydrochlorin_c0" compartment="c" hasOnlySubstanceUnits="false" boundaryCondition="false" constant="false" fbc:charge="-8" fbc:chemicalFormula="C42H38N4O16"/>
      <species metaid="M_MET_ser__L__91__c__93__" id="M_MET_ser__L__91__c__93__" name="L_Serine_c0" compartment="c" hasOnlySubstanceUnits="false" boundaryCondition="false" constant="false" fbc:charge="0" fbc:chemicalFormula="C3H7NO3"/>
      <species metaid="M_MET_sheme__91__c__93__" id="M_MET_sheme__91__c__93__" name="Siroheme_c0" compartment="c" hasOnlySubstanceUnits="false" boundaryCondition="false" constant="false" fbc:charge="-8" fbc:chemicalFormula="C42H36FeN4O16"/>
      <species metaid="M_MET_skm5p__91__c__93__" id="M_MET_skm5p__91__c__93__" name="3_phosphoshikimate_c0" compartment="c" hasOnlySubstanceUnits="false" boundaryCondition="false" constant="false" fbc:charge="-3" fbc:chemicalFormula="C7H8O8P"/>
      <species metaid="M_MET_skm__91__c__93__" id="M_MET_skm__91__c__93__" name="Shikimate_c0" compartment="c" hasOnlySubstanceUnits="false" boundaryCondition="false" constant="false" fbc:charge="-1" fbc:chemicalFormula="C7H9O5"/>
      <species metaid="M_MET_so3__91__c__93__" id="M_MET_so3__91__c__93__" name="Sulfite_c0" compartment="c" hasOnlySubstanceUnits="false" boundaryCondition="false" constant="false" fbc:charge="-1" fbc:chemicalFormula="HO3S"/>
      <species metaid="M_MET_so4__91__c__93__" id="M_MET_so4__91__c__93__" name="Sulfate_c0" compartment="c" hasOnlySubstanceUnits="false" boundaryCondition="false" constant="false" fbc:charge="-2" fbc:chemicalFormula="O4S"/>
      <species metaid="M_MET_so4__91__e__93__" id="M_MET_so4__91__e__93__" name="Sulfate_e0" compartment="e" hasOnlySubstanceUnits="false" boundaryCondition="false" constant="false" fbc:charge="-2" fbc:chemicalFormula="O4S"/>
      <species metaid="M_MET_sql__91__c__93__" id="M_MET_sql__91__c__93__" name="Supraene_c0" compartment="c" hasOnlySubstanceUnits="false" boundaryCondition="false" constant="false" fbc:charge="0" fbc:chemicalFormula="C30H50"/>
      <species metaid="M_MET_stcoa__91__c__93__" id="M_MET_stcoa__91__c__93__" name="strcoa_c0" compartment="c" hasOnlySubstanceUnits="false" boundaryCondition="false" constant="false" fbc:charge="-4" fbc:chemicalFormula="C39H66N7O17P3S"/>
      <species metaid="M_MET_sucbz__91__c__93__" id="M_MET_sucbz__91__c__93__" name="Succinylbenzoate_c0" compartment="c" hasOnlySubstanceUnits="false" boundaryCondition="false" constant="false" fbc:charge="-2" fbc:chemicalFormula="C11H8O5"/>
      <species metaid="M_MET_succ__91__c__93__" id="M_MET_succ__91__c__93__" name="Succinate_c0" compartment="c" hasOnlySubstanceUnits="false" boundaryCondition="false" constant="false" fbc:charge="-2" fbc:chemicalFormula="C4H4O4"/>
      <species metaid="M_MET_succoa__91__c__93__" id="M_MET_succoa__91__c__93__" name="succinyl-coa" compartment="c" hasOnlySubstanceUnits="false" boundaryCondition="false" constant="false" fbc:charge="-5" fbc:chemicalFormula="C25H35N7O19P3S"/>
      <species metaid="M_MET_tdcoa__91__c__93__" id="M_MET_tdcoa__91__c__93__" name="Myristoyl_CoA_c0" compartment="c" hasOnlySubstanceUnits="false" boundaryCondition="false" constant="false" fbc:charge="-4" fbc:chemicalFormula="C35H58N7O17P3S"/>
      <species metaid="M_MET_thdp__91__c__93__" id="M_MET_thdp__91__c__93__" name="tetrahydrodipicolinate_c0" compartment="c" hasOnlySubstanceUnits="false" boundaryCondition="false" constant="false" fbc:charge="-2" fbc:chemicalFormula="C7H7NO4"/>
      <species metaid="M_MET_thf__91__c__93__" id="M_MET_thf__91__c__93__" name="Tetrahydrofolate_c0" compartment="c" hasOnlySubstanceUnits="false" boundaryCondition="false" constant="false" fbc:charge="-2" fbc:chemicalFormula="C19H21N7O6"/>
      <species metaid="M_MET_thmmp__91__c__93__" id="M_MET_thmmp__91__c__93__" name="Thiamine_phosphate_c0" compartment="c" hasOnlySubstanceUnits="false" boundaryCondition="false" constant="false" fbc:charge="-1" fbc:chemicalFormula="C12H17N4O4PS"/>
      <species metaid="M_MET_thmmp__91__e__93__" id="M_MET_thmmp__91__e__93__" name="Thiamine_phosphate_e0" compartment="e" hasOnlySubstanceUnits="false" boundaryCondition="false" constant="false" fbc:charge="-1" fbc:chemicalFormula="C12H17N4O4PS"/>
      <species metaid="M_MET_thmpp__91__c__93__" id="M_MET_thmpp__91__c__93__" name="TPP_c0" compartment="c" hasOnlySubstanceUnits="false" boundaryCondition="false" constant="false" fbc:charge="-1" fbc:chemicalFormula="C12H17N4O7P2S"/>
      <species metaid="M_MET_thr__L__91__c__93__" id="M_MET_thr__L__91__c__93__" name="L_Threonine_c0" compartment="c" hasOnlySubstanceUnits="false" boundaryCondition="false" constant="false" fbc:charge="0" fbc:chemicalFormula="C4H9NO3"/>
      <species metaid="M_MET_thrp__91__c__93__" id="M_MET_thrp__91__c__93__" name="L_Threonine_phosphate_c0" compartment="c" hasOnlySubstanceUnits="false" boundaryCondition="false" constant="false" fbc:charge="-2" fbc:chemicalFormula="C4H8NO6P"/>
      <species metaid="M_MET_trdrd__91__c__93__" id="M_MET_trdrd__91__c__93__" name="trdrd_c0" compartment="c" hasOnlySubstanceUnits="false" boundaryCondition="false" constant="false" fbc:charge="0" fbc:chemicalFormula="C10H15N4O4R4S2"/>
      <species metaid="M_MET_trnaglu__91__c__93__" id="M_MET_trnaglu__91__c__93__" name="tRNA_Glu_c0" compartment="c" hasOnlySubstanceUnits="false" boundaryCondition="false" constant="false" fbc:charge="0" fbc:chemicalFormula="C15H23O16P2R3"/>
      <species metaid="M_MET_trp__L__91__c__93__" id="M_MET_trp__L__91__c__93__" name="L_Tryptophan_c0" compartment="c" hasOnlySubstanceUnits="false" boundaryCondition="false" constant="false" fbc:charge="0" fbc:chemicalFormula="C11H12N2O2"/>
      <species metaid="M_MET_trp__L__91__e__93__" id="M_MET_trp__L__91__e__93__" name="L_Tryptophan_e0" compartment="e" hasOnlySubstanceUnits="false" boundaryCondition="false" constant="false" fbc:charge="0" fbc:chemicalFormula="C11H12N2O2"/>
      <species metaid="M_MET_trypta__91__c__93__" id="M_MET_trypta__91__c__93__" name="Tryptamine_c0" compartment="c" hasOnlySubstanceUnits="false" boundaryCondition="false" constant="false" fbc:charge="1" fbc:chemicalFormula="C10H13N2"/>
      <species metaid="M_MET_ttdca__91__c__93__" id="M_MET_ttdca__91__c__93__" name="Myristic_acid_c0" compartment="c" hasOnlySubstanceUnits="false" boundaryCondition="false" constant="false" fbc:charge="-1" fbc:chemicalFormula="C14H27O2"/>
      <species metaid="M_MET_ttdca__91__e__93__" id="M_MET_ttdca__91__e__93__" name="Myristic_acid_e0" compartment="e" hasOnlySubstanceUnits="false" boundaryCondition="false" constant="false" fbc:charge="-1" fbc:chemicalFormula="C14H27O2"/>
      <species metaid="M_MET_tym__91__c__93__" id="M_MET_tym__91__c__93__" name="Tyramine_c0" compartment="c" hasOnlySubstanceUnits="false" boundaryCondition="false" constant="false" fbc:charge="1" fbc:chemicalFormula="C8H12NO"/>
      <species metaid="M_MET_tyr__L__91__c__93__" id="M_MET_tyr__L__91__c__93__" name="L_Tyrosine_c0" compartment="c" hasOnlySubstanceUnits="false" boundaryCondition="false" constant="false" fbc:charge="0" fbc:chemicalFormula="C9H11NO3"/>
      <species metaid="M_MET_u3hga__91__c__93__" id="M_MET_u3hga__91__c__93__" name="UDP_3_O_beta_hydroxymyristoyl_D_glucosamine_c0" compartment="c" hasOnlySubstanceUnits="false" boundaryCondition="false" constant="false" fbc:charge="-1" fbc:chemicalFormula="C29H50N3O18P2"/>
      <species metaid="M_MET_uaagtmda__91__c__93__" id="M_MET_uaagtmda__91__c__93__" name="Undecaprenyl_diphospho_N_acetylmuramoyl_N_acetylglucosamine_L_alanyl_D_glutaminyl_meso_2_6_diaminopimeloyl_D_alanyl_D_alanine_c0" compartment="c" hasOnlySubstanceUnits="false" boundaryCondition="false" constant="false" fbc:charge="-3" fbc:chemicalFormula="C95H154N9O27P2"/>
      <species metaid="M_MET_uaccg__91__c__93__" id="M_MET_uaccg__91__c__93__" name="UDP_N_acetylglucosamine_enolpyruvate_c0" compartment="c" hasOnlySubstanceUnits="false" boundaryCondition="false" constant="false" fbc:charge="-3" fbc:chemicalFormula="C20H26N3O19P2"/>
      <species metaid="M_MET_uacgala__91__c__93__" id="M_MET_uacgala__91__c__93__" name="UDP_N_acetyl_D_galactosamine_c0" compartment="c" hasOnlySubstanceUnits="false" boundaryCondition="false" constant="false" fbc:charge="-2" fbc:chemicalFormula="C17H25N3O17P2"/>
      <species metaid="M_MET_uacgam__91__c__93__" id="M_MET_uacgam__91__c__93__" name="UDP_N_acetylglucosamine_c0" compartment="c" hasOnlySubstanceUnits="false" boundaryCondition="false" constant="false" fbc:charge="-2" fbc:chemicalFormula="C17H25N3O17P2"/>
      <species metaid="M_MET_uacmam__91__c__93__" id="M_MET_uacmam__91__c__93__" name="UDP_N_acetyl_D_mannosamine_c0" compartment="c" hasOnlySubstanceUnits="false" boundaryCondition="false" constant="false" fbc:charge="-2" fbc:chemicalFormula="C17H25N3O17P2"/>
      <species metaid="M_MET_uama__91__c__93__" id="M_MET_uama__91__c__93__" name="UDP_N_acetylmuramoyl_L_alanine_c0" compartment="c" hasOnlySubstanceUnits="false" boundaryCondition="false" constant="false" fbc:charge="-3" fbc:chemicalFormula="C23H33N4O20P2"/>
      <species metaid="M_MET_uamr__91__c__93__" id="M_MET_uamr__91__c__93__" name="UDP_MurNAc_c0" compartment="c" hasOnlySubstanceUnits="false" boundaryCondition="false" constant="false" fbc:charge="-3" fbc:chemicalFormula="C20H28N3O19P2"/>
      <species metaid="M_MET_udcpdp__91__c__93__" id="M_MET_udcpdp__91__c__93__" name="Bactoprenyl_diphosphate_c0" compartment="c" hasOnlySubstanceUnits="false" boundaryCondition="false" constant="false" fbc:charge="-2" fbc:chemicalFormula="C55H90O7P2"/>
      <species metaid="M_MET_udp__91__c__93__" id="M_MET_udp__91__c__93__" name="UDP_c0" compartment="c" hasOnlySubstanceUnits="false" boundaryCondition="false" constant="false" fbc:charge="-2" fbc:chemicalFormula="C9H12N2O12P2"/>
      <species metaid="M_MET_udpg__91__c__93__" id="M_MET_udpg__91__c__93__" name="UDP_glucose_c0" compartment="c" hasOnlySubstanceUnits="false" boundaryCondition="false" constant="false" fbc:charge="-2" fbc:chemicalFormula="C15H22N2O17P2"/>
      <species metaid="M_MET_udpgal__91__c__93__" id="M_MET_udpgal__91__c__93__" name="UDP_galactose_c0" compartment="c" hasOnlySubstanceUnits="false" boundaryCondition="false" constant="false" fbc:charge="-2" fbc:chemicalFormula="C15H22N2O17P2"/>
      <species metaid="M_MET_udpglcur__91__c__93__" id="M_MET_udpglcur__91__c__93__" name="UDPglucuronate_c0" compartment="c" hasOnlySubstanceUnits="false" boundaryCondition="false" constant="false" fbc:charge="-3" fbc:chemicalFormula="C15H19N2O18P2"/>
      <species metaid="M_MET_ugmd__91__c__93__" id="M_MET_ugmd__91__c__93__" name="UDP_N_acetylmuramoyl_L_alanyl_D_gamma_glutamyl_meso_2_6_diaminopimelate_c0" compartment="c" hasOnlySubstanceUnits="false" boundaryCondition="false" constant="false" fbc:charge="-4" fbc:chemicalFormula="C35H51N7O26P2"/>
      <species metaid="M_MET_ump__91__c__93__" id="M_MET_ump__91__c__93__" name="UMP_c0" compartment="c" hasOnlySubstanceUnits="false" boundaryCondition="false" constant="false" fbc:charge="-2" fbc:chemicalFormula="C9H11N2O9P"/>
      <species metaid="M_MET_uppg3__91__c__93__" id="M_MET_uppg3__91__c__93__" name="UroporphyrinogenIII_c0" compartment="c" hasOnlySubstanceUnits="false" boundaryCondition="false" constant="false" fbc:charge="-8" fbc:chemicalFormula="C40H36N4O16"/>
      <species metaid="M_MET_ura__91__c__93__" id="M_MET_ura__91__c__93__" name="Uracil_c0" compartment="c" hasOnlySubstanceUnits="false" boundaryCondition="false" constant="false" fbc:charge="0" fbc:chemicalFormula="C4H4N2O2"/>
      <species metaid="M_MET_urate__91__c__93__" id="M_MET_urate__91__c__93__" name="Urate_c0" compartment="c" hasOnlySubstanceUnits="false" boundaryCondition="false" constant="false" fbc:charge="0" fbc:chemicalFormula="C5H4N4O3"/>
      <species metaid="M_MET_urdglyc__91__c__93__" id="M_MET_urdglyc__91__c__93__" name="Ureidoglycolate_c0" compartment="c" hasOnlySubstanceUnits="false" boundaryCondition="false" constant="false" fbc:charge="-1" fbc:chemicalFormula="C3H5N2O4"/>
      <species metaid="M_MET_urea__91__c__93__" id="M_MET_urea__91__c__93__" name="Urea_c0" compartment="c" hasOnlySubstanceUnits="false" boundaryCondition="false" constant="false" fbc:charge="0" fbc:chemicalFormula="CH4N2O"/>
      <species metaid="M_MET_uri__91__c__93__" id="M_MET_uri__91__c__93__" name="Uridine_c0" compartment="c" hasOnlySubstanceUnits="false" boundaryCondition="false" constant="false" fbc:charge="0" fbc:chemicalFormula="C9H12N2O6"/>
      <species metaid="M_MET_utp__91__c__93__" id="M_MET_utp__91__c__93__" name="UTP_c0" compartment="c" hasOnlySubstanceUnits="false" boundaryCondition="false" constant="false" fbc:charge="-3" fbc:chemicalFormula="C9H12N2O15P3"/>
      <species metaid="M_MET_val__L__91__c__93__" id="M_MET_val__L__91__c__93__" name="L_Valine_c0" compartment="c" hasOnlySubstanceUnits="false" boundaryCondition="false" constant="false" fbc:charge="0" fbc:chemicalFormula="C5H11NO2"/>
      <species metaid="M_MET_val__L__91__e__93__" id="M_MET_val__L__91__e__93__" name="L_Valine_e0" compartment="e" hasOnlySubstanceUnits="false" boundaryCondition="false" constant="false" fbc:charge="0" fbc:chemicalFormula="C5H11NO2"/>
      <species metaid="M_MET_xtsn__91__c__93__" id="M_MET_xtsn__91__c__93__" name="Xanthosine_c0" compartment="c" hasOnlySubstanceUnits="false" boundaryCondition="false" constant="false" fbc:charge="0" fbc:chemicalFormula="C10H12N4O6"/>
      <species metaid="M_MET_xu5p__D__91__c__93__" id="M_MET_xu5p__D__91__c__93__" name="D_Xylulose5_phosphate_c0" compartment="c" hasOnlySubstanceUnits="false" boundaryCondition="false" constant="false" fbc:charge="-2" fbc:chemicalFormula="C5H9O8P"/>
      <species metaid="M_MET_zymst__91__c__93__" id="M_MET_zymst__91__c__93__" name="Zymosterol_c0" compartment="c" hasOnlySubstanceUnits="false" boundaryCondition="false" constant="false" fbc:charge="0" fbc:chemicalFormula="C27H44O"/>
      <species metaid="M_SOB_10fthf__91__c__93__" id="M_SOB_10fthf__91__c__93__" name="10_Formyltetrahydrofolate_c0" compartment="c" hasOnlySubstanceUnits="false" boundaryCondition="false" constant="false" fbc:charge="-2" fbc:chemicalFormula="C20H21N7O7"/>
      <species metaid="M_SOB_13dpg__91__c__93__" id="M_SOB_13dpg__91__c__93__" name="1_3_Bisphospho_D_glycerate_c0" compartment="c" hasOnlySubstanceUnits="false" boundaryCondition="false" constant="false" fbc:charge="-4" fbc:chemicalFormula="C3H4O10P2"/>
      <species metaid="M_SOB_14dhncoa__91__c__93__" id="M_SOB_14dhncoa__91__c__93__" name="1_4_Dihydroxy_2_naphthoyl_CoA_c0" compartment="c" hasOnlySubstanceUnits="false" boundaryCondition="false" constant="false" fbc:charge="-4" fbc:chemicalFormula="C32H38N7O19P3S"/>
      <species metaid="M_SOB_1btol__91__c__93__" id="M_SOB_1btol__91__c__93__" name="n_Butanol_c0" compartment="c" hasOnlySubstanceUnits="false" boundaryCondition="false" constant="false" fbc:charge="0" fbc:chemicalFormula="C4H10O"/>
      <species metaid="M_SOB_1pyr5c__91__c__93__" id="M_SOB_1pyr5c__91__c__93__" name="1_Pyrroline_5_carboxylate_c0" compartment="c" hasOnlySubstanceUnits="false" boundaryCondition="false" constant="false" fbc:charge="-1" fbc:chemicalFormula="C5H6NO2"/>
      <species metaid="M_SOB_23dhdp__91__c__93__" id="M_SOB_23dhdp__91__c__93__" name="(2S,4S)-4-Hydroxy-2,3,4,5-tetrahydrodipicolinate" compartment="c" hasOnlySubstanceUnits="false" boundaryCondition="false" constant="false" fbc:charge="-2" fbc:chemicalFormula="C7H7NO5"/>
      <species metaid="M_SOB_23dhmb__91__c__93__" id="M_SOB_23dhmb__91__c__93__" name="2_3_Dihydroxy_isovalerate_c0" compartment="c" hasOnlySubstanceUnits="false" boundaryCondition="false" constant="false" fbc:charge="-1" fbc:chemicalFormula="C5H9O4"/>
      <species metaid="M_SOB_23dhmp__91__c__93__" id="M_SOB_23dhmp__91__c__93__" name="2_3_Dihydroxy_3_methylvalerate_c0" compartment="c" hasOnlySubstanceUnits="false" boundaryCondition="false" constant="false" fbc:charge="-1" fbc:chemicalFormula="C6H11O4"/>
      <species metaid="M_SOB_23dpg__91__c__93__" id="M_SOB_23dpg__91__c__93__" name="DPG_c0" compartment="c" hasOnlySubstanceUnits="false" boundaryCondition="false" constant="false" fbc:charge="-3" fbc:chemicalFormula="C3H3O10P2"/>
      <species metaid="M_SOB_25aics__91__c__93__" id="M_SOB_25aics__91__c__93__" name="SAICAR_c0" compartment="c" hasOnlySubstanceUnits="false" boundaryCondition="false" constant="false" fbc:charge="-3" fbc:chemicalFormula="C13H15N4O12P"/>
      <species metaid="M_SOB_25dhpp__91__c__93__" id="M_SOB_25dhpp__91__c__93__" name="2_5_Diamino_6_5_phosphoribosylamino_4_pyrimidineone_c0" compartment="c" hasOnlySubstanceUnits="false" boundaryCondition="false" constant="false" fbc:charge="-2" fbc:chemicalFormula="C9H14N5O8P"/>
      <species metaid="M_SOB_26dap_LL__91__c__93__" id="M_SOB_26dap_LL__91__c__93__" name="LL_2_6_Diaminopimelate_c0" compartment="c" hasOnlySubstanceUnits="false" boundaryCondition="false" constant="false" fbc:charge="0" fbc:chemicalFormula="C7H14N2O4"/>
      <species metaid="M_SOB_26dap__M__91__c__93__" id="M_SOB_26dap__M__91__c__93__" name="meso_2_6_Diaminopimelate_c0" compartment="c" hasOnlySubstanceUnits="false" boundaryCondition="false" constant="false" fbc:charge="0" fbc:chemicalFormula="C7H14N2O4"/>
      <species metaid="M_SOB_2ahbut__91__c__93__" id="M_SOB_2ahbut__91__c__93__" name="2_Aceto_2_hydroxybutanoate_c0" compartment="c" hasOnlySubstanceUnits="false" boundaryCondition="false" constant="false" fbc:charge="-1" fbc:chemicalFormula="C6H9O4"/>
      <species metaid="M_SOB_2ahethmpp__91__c__93__" id="M_SOB_2ahethmpp__91__c__93__" name="2_Hydroxyethyl_ThPP_c0" compartment="c" hasOnlySubstanceUnits="false" boundaryCondition="false" constant="false" fbc:charge="-1" fbc:chemicalFormula="C14H21N4O8P2S"/>
      <species metaid="M_SOB_2ahhmd__91__c__93__" id="M_SOB_2ahhmd__91__c__93__" name="2_Amino_4_hydroxy_6_hydroxymethyl_7_8_dihydropteridinediphosphate_c0" compartment="c" hasOnlySubstanceUnits="false" boundaryCondition="false" constant="false" fbc:charge="-2" fbc:chemicalFormula="C7H8N5O8P2"/>
      <species metaid="M_SOB_2ahhmp__91__c__93__" id="M_SOB_2ahhmp__91__c__93__" name="6_hydroxymethyl_dihydropterin_c0" compartment="c" hasOnlySubstanceUnits="false" boundaryCondition="false" constant="false" fbc:charge="0" fbc:chemicalFormula="C7H9N5O2"/>
      <species metaid="M_SOB_2ameph__91__c__93__" id="M_SOB_2ameph__91__c__93__" name="Ciliatine_c0" compartment="c" hasOnlySubstanceUnits="false" boundaryCondition="false" constant="false" fbc:charge="0" fbc:chemicalFormula="C2H8NO3P"/>
      <species metaid="M_SOB_2cpr5p__91__c__93__" id="M_SOB_2cpr5p__91__c__93__" name="1_2_carboxyphenylamino_1_deoxyribulose_5_phosphate_c0" compartment="c" hasOnlySubstanceUnits="false" boundaryCondition="false" constant="false" fbc:charge="-3" fbc:chemicalFormula="C12H13NO9P"/>
      <species metaid="M_SOB_2dda7p__91__c__93__" id="M_SOB_2dda7p__91__c__93__" name="DAHP_c0" compartment="c" hasOnlySubstanceUnits="false" boundaryCondition="false" constant="false" fbc:charge="-3" fbc:chemicalFormula="C7H10O10P"/>
      <species metaid="M_SOB_2dh3dgal6p__91__c__93__" id="M_SOB_2dh3dgal6p__91__c__93__" name="2_Dehydro_3_deoxy_D_galactonate_6_phosphate_c0" compartment="c" hasOnlySubstanceUnits="false" boundaryCondition="false" constant="false" fbc:charge="-3" fbc:chemicalFormula="C6H8O9P"/>
      <species metaid="M_SOB_2dhp__91__c__93__" id="M_SOB_2dhp__91__c__93__" name="2_Dehydropantoate_c0" compartment="c" hasOnlySubstanceUnits="false" boundaryCondition="false" constant="false" fbc:charge="-1" fbc:chemicalFormula="C6H9O4"/>
      <species metaid="M_SOB_2dmmq8__91__c__93__" id="M_SOB_2dmmq8__91__c__93__" name="2_Demethylmenaquinone_8_c0" compartment="c" hasOnlySubstanceUnits="false" boundaryCondition="false" constant="false" fbc:charge="0" fbc:chemicalFormula="C50H70O2"/>
      <species metaid="M_SOB_2dmmql8__91__c__93__" id="M_SOB_2dmmql8__91__c__93__" name="2_Demethylmenaquinol_8_c0" compartment="c" hasOnlySubstanceUnits="false" boundaryCondition="false" constant="false" fbc:charge="0" fbc:chemicalFormula="C50H72O2"/>
      <species metaid="M_SOB_2dr1p__91__c__93__" id="M_SOB_2dr1p__91__c__93__" name="deoxyribose_1_phosphate_c0" compartment="c" hasOnlySubstanceUnits="false" boundaryCondition="false" constant="false" fbc:charge="-2" fbc:chemicalFormula="C5H9O7P"/>
      <species metaid="M_SOB_2dr5p__91__c__93__" id="M_SOB_2dr5p__91__c__93__" name="deoxyribose_5_phosphate_c0" compartment="c" hasOnlySubstanceUnits="false" boundaryCondition="false" constant="false" fbc:charge="-2" fbc:chemicalFormula="C5H9O7P"/>
      <species metaid="M_SOB_2ippm__91__c__93__" id="M_SOB_2ippm__91__c__93__" name="2_Isopropylmaleate_c0" compartment="c" hasOnlySubstanceUnits="false" boundaryCondition="false" constant="false" fbc:charge="-2" fbc:chemicalFormula="C7H8O4"/>
      <species metaid="M_SOB_2kmb__91__c__93__" id="M_SOB_2kmb__91__c__93__" name="4_methylthio_2_oxobutyrate_c0" compartment="c" hasOnlySubstanceUnits="false" boundaryCondition="false" constant="false" fbc:charge="-1" fbc:chemicalFormula="C5H7O3S"/>
      <species metaid="M_SOB_2mahmp__91__c__93__" id="M_SOB_2mahmp__91__c__93__" name="4_Amino_2_methyl_5_diphosphomethylpyrimidine_c0" compartment="c" hasOnlySubstanceUnits="false" boundaryCondition="false" constant="false" fbc:charge="-2" fbc:chemicalFormula="C6H9N3O7P2"/>
      <species metaid="M_SOB_2mbcoa__91__c__93__" id="M_SOB_2mbcoa__91__c__93__" name="2_Methylbutyryl_CoA_c0" compartment="c" hasOnlySubstanceUnits="false" boundaryCondition="false" constant="false" fbc:charge="-4" fbc:chemicalFormula="C26H40N7O17P3S"/>
      <species metaid="M_SOB_2me4p__91__c__93__" id="M_SOB_2me4p__91__c__93__" name="2_C_methyl_D_erythritol4_phosphate_c0" compartment="c" hasOnlySubstanceUnits="false" boundaryCondition="false" constant="false" fbc:charge="-2" fbc:chemicalFormula="C5H11O7P"/>
      <species metaid="M_SOB_2mecdp__91__c__93__" id="M_SOB_2mecdp__91__c__93__" name="2_C_methyl_D_erythritol2_4_cyclodiphosphate_c0" compartment="c" hasOnlySubstanceUnits="false" boundaryCondition="false" constant="false" fbc:charge="-2" fbc:chemicalFormula="C5H10O9P2"/>
      <species metaid="M_SOB_2obut__91__c__93__" id="M_SOB_2obut__91__c__93__" name="2_Oxobutyrate_c0" compartment="c" hasOnlySubstanceUnits="false" boundaryCondition="false" constant="false" fbc:charge="-1" fbc:chemicalFormula="C4H5O3"/>
      <species metaid="M_SOB_2odecg3p__91__c__93__" id="M_SOB_2odecg3p__91__c__93__" name="2_octadecanoyl_sn_glycerol_3_phosphate_c0" compartment="c" hasOnlySubstanceUnits="false" boundaryCondition="false" constant="false" fbc:charge="-1" fbc:chemicalFormula="C21H42O7P"/>
      <species metaid="M_SOB_2ohph__91__c__93__" id="M_SOB_2ohph__91__c__93__" name="2_Octaprenyl_6_hydroxyphenol_c0" compartment="c" hasOnlySubstanceUnits="false" boundaryCondition="false" constant="false" fbc:charge="0" fbc:chemicalFormula="C46H70O2"/>
      <species metaid="M_SOB_2ombz__91__c__93__" id="M_SOB_2ombz__91__c__93__" name="2_Octaprenyl_6_methoxy_1_4_benzoquinone_c0" compartment="c" hasOnlySubstanceUnits="false" boundaryCondition="false" constant="false" fbc:charge="0" fbc:chemicalFormula="C47H70O3"/>
      <species metaid="M_SOB_2omhmbl__91__c__93__" id="M_SOB_2omhmbl__91__c__93__" name="2_Octaprenyl_3_methyl_5_hydroxy_6_methoxy_1_4_benzoquinone_c0" compartment="c" hasOnlySubstanceUnits="false" boundaryCondition="false" constant="false" fbc:charge="0" fbc:chemicalFormula="C48H74O4"/>
      <species metaid="M_SOB_2ommb__91__c__93__" id="M_SOB_2ommb__91__c__93__" name="2_Octaprenyl_3_methyl_6_methoxy_1_4_benzoquinone_c0" compartment="c" hasOnlySubstanceUnits="false" boundaryCondition="false" constant="false" fbc:charge="0" fbc:chemicalFormula="C48H72O3"/>
      <species metaid="M_SOB_2omph__91__c__93__" id="M_SOB_2omph__91__c__93__" name="2_Octaprenyl_6_methoxyphenol_c0" compartment="c" hasOnlySubstanceUnits="false" boundaryCondition="false" constant="false" fbc:charge="0" fbc:chemicalFormula="C47H72O2"/>
      <species metaid="M_SOB_2oph__91__c__93__" id="M_SOB_2oph__91__c__93__" name="2_Octaprenylphenol_c0" compartment="c" hasOnlySubstanceUnits="false" boundaryCondition="false" constant="false" fbc:charge="0" fbc:chemicalFormula="C46H70O"/>
      <species metaid="M_SOB_2p4c2me__91__c__93__" id="M_SOB_2p4c2me__91__c__93__" name="2_phospho_4__cytidine5_diphospho_2_C_methyl_D_erythritol_c0" compartment="c" hasOnlySubstanceUnits="false" boundaryCondition="false" constant="false" fbc:charge="-4" fbc:chemicalFormula="C14H22N3O17P3"/>
      <species metaid="M_SOB_2pg__91__c__93__" id="M_SOB_2pg__91__c__93__" name="2_Phospho_D_glycerate_c0" compartment="c" hasOnlySubstanceUnits="false" boundaryCondition="false" constant="false" fbc:charge="-3" fbc:chemicalFormula="C3H4O7P"/>
      <species metaid="M_SOB_34dhmald__91__c__93__" id="M_SOB_34dhmald__91__c__93__" name="3_4_Dihydroxymandelaldehyde_c0" compartment="c" hasOnlySubstanceUnits="false" boundaryCondition="false" constant="false" fbc:charge="0" fbc:chemicalFormula="C8H8O4"/>
      <species metaid="M_SOB_34dhoxpeg__91__c__93__" id="M_SOB_34dhoxpeg__91__c__93__" name="3_4_Dihydroxyphenylethyleneglycol_c0" compartment="c" hasOnlySubstanceUnits="false" boundaryCondition="false" constant="false" fbc:charge="0" fbc:chemicalFormula="C8H10O4"/>
      <species metaid="M_SOB_34dhphe__91__c__93__" id="M_SOB_34dhphe__91__c__93__" name="L_Dopa_c0" compartment="c" hasOnlySubstanceUnits="false" boundaryCondition="false" constant="false" fbc:charge="0" fbc:chemicalFormula="C9H11NO4"/>
      <species metaid="M_SOB_34hpp__91__c__93__" id="M_SOB_34hpp__91__c__93__" name="p_hydroxyphenylpyruvate_c0" compartment="c" hasOnlySubstanceUnits="false" boundaryCondition="false" constant="false" fbc:charge="-1" fbc:chemicalFormula="C9H7O4"/>
      <species metaid="M_SOB_36dahx__91__c__93__" id="M_SOB_36dahx__91__c__93__" name="L_beta_Lysine_c0" compartment="c" hasOnlySubstanceUnits="false" boundaryCondition="false" constant="false" fbc:charge="1" fbc:chemicalFormula="C6H15N2O2"/>
      <species metaid="M_SOB_3c2hmp__91__c__93__" id="M_SOB_3c2hmp__91__c__93__" name="3_Isopropylmalate_c0" compartment="c" hasOnlySubstanceUnits="false" boundaryCondition="false" constant="false" fbc:charge="-2" fbc:chemicalFormula="C7H10O5"/>
      <species metaid="M_SOB_3c3hmp__91__c__93__" id="M_SOB_3c3hmp__91__c__93__" name="2_Isopropylmalate_c0" compartment="c" hasOnlySubstanceUnits="false" boundaryCondition="false" constant="false" fbc:charge="-2" fbc:chemicalFormula="C7H10O5"/>
      <species metaid="M_SOB_3c4mop__91__c__93__" id="M_SOB_3c4mop__91__c__93__" name="2_isopropyl_3_oxosuccinate_c0" compartment="c" hasOnlySubstanceUnits="false" boundaryCondition="false" constant="false" fbc:charge="-2" fbc:chemicalFormula="C7H8O5"/>
      <species metaid="M_SOB_3dhq__91__c__93__" id="M_SOB_3dhq__91__c__93__" name="5_Dehydroquinate_c0" compartment="c" hasOnlySubstanceUnits="false" boundaryCondition="false" constant="false" fbc:charge="-1" fbc:chemicalFormula="C7H9O6"/>
      <species metaid="M_SOB_3dhsk__91__c__93__" id="M_SOB_3dhsk__91__c__93__" name="3_Dehydroshikimate_c0" compartment="c" hasOnlySubstanceUnits="false" boundaryCondition="false" constant="false" fbc:charge="-1" fbc:chemicalFormula="C7H7O5"/>
      <species metaid="M_SOB_3h3mop__91__c__93__" id="M_SOB_3h3mop__91__c__93__" name="(R)-3-Hydroxy-3-methyl-2-oxopentanoate" compartment="c" hasOnlySubstanceUnits="false" boundaryCondition="false" constant="false" fbc:charge="-1" fbc:chemicalFormula="C6H9O4"/>
      <species metaid="M_SOB_3hmrsACP__91__c__93__" id="M_SOB_3hmrsACP__91__c__93__" name="HMA_c0" compartment="c" hasOnlySubstanceUnits="false" boundaryCondition="false" constant="false" fbc:charge="-1" fbc:chemicalFormula="C25H47N2O9PRS"/>
      <species metaid="M_SOB_3hoctaACP__91__c__93__" id="M_SOB_3hoctaACP__91__c__93__" name="(R)-3-Hydroxyoctadecanoyl-[acp]" compartment="c" hasOnlySubstanceUnits="false" boundaryCondition="false" constant="false" fbc:charge="0" fbc:chemicalFormula="C29H55N2O9PRS"/>
      <species metaid="M_SOB_3ig3p__91__c__93__" id="M_SOB_3ig3p__91__c__93__" name="Indoleglycerol_phosphate_c0" compartment="c" hasOnlySubstanceUnits="false" boundaryCondition="false" constant="false" fbc:charge="-2" fbc:chemicalFormula="C11H12NO6P"/>
      <species metaid="M_SOB_3mob__91__c__93__" id="M_SOB_3mob__91__c__93__" name="3_Methyl_2_oxobutanoate_c0" compartment="c" hasOnlySubstanceUnits="false" boundaryCondition="false" constant="false" fbc:charge="-1" fbc:chemicalFormula="C5H7O3"/>
      <species metaid="M_SOB_3mop__91__c__93__" id="M_SOB_3mop__91__c__93__" name="3MOP_c0" compartment="c" hasOnlySubstanceUnits="false" boundaryCondition="false" constant="false" fbc:charge="-1" fbc:chemicalFormula="C6H9O3"/>
      <species metaid="M_SOB_3ophb__91__c__93__" id="M_SOB_3ophb__91__c__93__" name="3_Octaprenyl_4_hydroxybenzoate_c0" compartment="c" hasOnlySubstanceUnits="false" boundaryCondition="false" constant="false" fbc:charge="-1" fbc:chemicalFormula="C47H69O3"/>
      <species metaid="M_SOB_3pg__91__c__93__" id="M_SOB_3pg__91__c__93__" name="3_Phosphoglycerate_c0" compartment="c" hasOnlySubstanceUnits="false" boundaryCondition="false" constant="false" fbc:charge="-3" fbc:chemicalFormula="C3H4O7P"/>
      <species metaid="M_SOB_3php__91__c__93__" id="M_SOB_3php__91__c__93__" name="3-phosphooxypyruvate" compartment="c" hasOnlySubstanceUnits="false" boundaryCondition="false" constant="false" fbc:charge="-3" fbc:chemicalFormula="C3H2O7P"/>
      <species metaid="M_SOB_3psme__91__c__93__" id="M_SOB_3psme__91__c__93__" name="5_O__1_Carboxyvinyl_3_phosphoshikimate_c0" compartment="c" hasOnlySubstanceUnits="false" boundaryCondition="false" constant="false" fbc:charge="-4" fbc:chemicalFormula="C10H9O10P"/>
      <species metaid="M_SOB_4abut__91__c__93__" id="M_SOB_4abut__91__c__93__" name="GABA_c0" compartment="c" hasOnlySubstanceUnits="false" boundaryCondition="false" constant="false" fbc:charge="0" fbc:chemicalFormula="C4H9NO2"/>
      <species metaid="M_SOB_4abz__91__c__93__" id="M_SOB_4abz__91__c__93__" name="ABEE_c0" compartment="c" hasOnlySubstanceUnits="false" boundaryCondition="false" constant="false" fbc:charge="-1" fbc:chemicalFormula="C7H6NO2"/>
      <species metaid="M_SOB_4adcho__91__c__93__" id="M_SOB_4adcho__91__c__93__" name="ADC_c0" compartment="c" hasOnlySubstanceUnits="false" boundaryCondition="false" constant="false" fbc:charge="-1" fbc:chemicalFormula="C10H10NO5"/>
      <species metaid="M_SOB_4ahmmp__91__c__93__" id="M_SOB_4ahmmp__91__c__93__" name="Toxopyrimidine_c0" compartment="c" hasOnlySubstanceUnits="false" boundaryCondition="false" constant="false" fbc:charge="0" fbc:chemicalFormula="C6H10N3O"/>
      <species metaid="M_SOB_4ampm__91__c__93__" id="M_SOB_4ampm__91__c__93__" name="4_Amino_5_phosphomethyl_2_methylpyrimidine_c0" compartment="c" hasOnlySubstanceUnits="false" boundaryCondition="false" constant="false" fbc:charge="-2" fbc:chemicalFormula="C6H9N3O4P"/>
      <species metaid="M_SOB_4c2me__91__c__93__" id="M_SOB_4c2me__91__c__93__" name="4__cytidine5_diphospho_2_C_methyl_D_erythritol_c0" compartment="c" hasOnlySubstanceUnits="false" boundaryCondition="false" constant="false" fbc:charge="-2" fbc:chemicalFormula="C14H23N3O14P2"/>
      <species metaid="M_SOB_4gudbutn__91__c__93__" id="M_SOB_4gudbutn__91__c__93__" name="4_Guanidinobutanoate_c0" compartment="c" hasOnlySubstanceUnits="false" boundaryCondition="false" constant="false" fbc:charge="0" fbc:chemicalFormula="C5H11N3O2"/>
      <species metaid="M_SOB_4h2oglt__91__c__93__" id="M_SOB_4h2oglt__91__c__93__" name="4_Hydroxy_2_oxoglutarate_c0" compartment="c" hasOnlySubstanceUnits="false" boundaryCondition="false" constant="false" fbc:charge="-2" fbc:chemicalFormula="C5H4O6"/>
      <species metaid="M_SOB_4hba__91__c__93__" id="M_SOB_4hba__91__c__93__" name="4_Hydroxy_benzylalcohol_c0" compartment="c" hasOnlySubstanceUnits="false" boundaryCondition="false" constant="false" fbc:charge="0" fbc:chemicalFormula="C7H8O2"/>
      <species metaid="M_SOB_4hbz__91__c__93__" id="M_SOB_4hbz__91__c__93__" name="4_Hydroxybenzoate_c0" compartment="c" hasOnlySubstanceUnits="false" boundaryCondition="false" constant="false" fbc:charge="-1" fbc:chemicalFormula="C7H5O3"/>
      <species metaid="M_SOB_4hbz__91__e__93__" id="M_SOB_4hbz__91__e__93__" name="4_Hydroxybenzoate_e0" compartment="e" hasOnlySubstanceUnits="false" boundaryCondition="false" constant="false" fbc:charge="-1" fbc:chemicalFormula="C7H5O3"/>
      <species metaid="M_SOB_4hthr__91__c__93__" id="M_SOB_4hthr__91__c__93__" name="4_Hydroxy_L_threonine_c0" compartment="c" hasOnlySubstanceUnits="false" boundaryCondition="false" constant="false" fbc:charge="0" fbc:chemicalFormula="C4H9NO4"/>
      <species metaid="M_SOB_4mop__91__c__93__" id="M_SOB_4mop__91__c__93__" name="4MOP_c0" compartment="c" hasOnlySubstanceUnits="false" boundaryCondition="false" constant="false" fbc:charge="-1" fbc:chemicalFormula="C6H9O3"/>
      <species metaid="M_SOB_4mpetz__91__c__93__" id="M_SOB_4mpetz__91__c__93__" name="4_Methyl_5__2_phosphoethyl_thiazole_c0" compartment="c" hasOnlySubstanceUnits="false" boundaryCondition="false" constant="false" fbc:charge="-2" fbc:chemicalFormula="C6H8NO4PS"/>
      <species metaid="M_SOB_4pasp__91__c__93__" id="M_SOB_4pasp__91__c__93__" name="4_Phospho_L_aspartate_c0" compartment="c" hasOnlySubstanceUnits="false" boundaryCondition="false" constant="false" fbc:charge="-2" fbc:chemicalFormula="C4H6NO7P"/>
      <species metaid="M_SOB_4per__91__c__93__" id="M_SOB_4per__91__c__93__" name="4_Phosphoerythronate_c0" compartment="c" hasOnlySubstanceUnits="false" boundaryCondition="false" constant="false" fbc:charge="-3" fbc:chemicalFormula="C4H6O8P"/>
      <species metaid="M_SOB_4ppan__91__c__93__" id="M_SOB_4ppan__91__c__93__" name="4_phosphopantothenate_c0" compartment="c" hasOnlySubstanceUnits="false" boundaryCondition="false" constant="false" fbc:charge="-3" fbc:chemicalFormula="C9H15NO8P"/>
      <species metaid="M_SOB_4ppcys__91__c__93__" id="M_SOB_4ppcys__91__c__93__" name="R_4_Phosphopantothenoyl_L_cysteine_c0" compartment="c" hasOnlySubstanceUnits="false" boundaryCondition="false" constant="false" fbc:charge="-3" fbc:chemicalFormula="C12H20N2O9PS"/>
      <species metaid="M_SOB_4r5au__91__c__93__" id="M_SOB_4r5au__91__c__93__" name="4__1_D_Ribitylamino_5_aminouracil_c0" compartment="c" hasOnlySubstanceUnits="false" boundaryCondition="false" constant="false" fbc:charge="0" fbc:chemicalFormula="C9H16N4O6"/>
      <species metaid="M_SOB_5aizc__91__c__93__" id="M_SOB_5aizc__91__c__93__" name="5_Phosphoribosyl_4_carboxy_5_aminoimidazole_c0" compartment="c" hasOnlySubstanceUnits="false" boundaryCondition="false" constant="false" fbc:charge="-2" fbc:chemicalFormula="C9H12N3O9P"/>
      <species metaid="M_SOB_5aop__91__c__93__" id="M_SOB_5aop__91__c__93__" name="5_Aminolevulinate_c0" compartment="c" hasOnlySubstanceUnits="false" boundaryCondition="false" constant="false" fbc:charge="0" fbc:chemicalFormula="C5H9NO3"/>
      <species metaid="M_SOB_5aprbu__91__c__93__" id="M_SOB_5aprbu__91__c__93__" name="5_Amino_6__5_phosphoribitylaminouracil_c0" compartment="c" hasOnlySubstanceUnits="false" boundaryCondition="false" constant="false" fbc:charge="-2" fbc:chemicalFormula="C9H15N4O9P"/>
      <species metaid="M_SOB_5aprbu__91__e__93__" id="M_SOB_5aprbu__91__e__93__" name="5_Amino_6__5_phosphoribitylaminouracil_c0" compartment="e" hasOnlySubstanceUnits="false" boundaryCondition="false" constant="false" fbc:charge="-2" fbc:chemicalFormula="C9H15N4O9P"/>
      <species metaid="M_SOB_5apru__91__c__93__" id="M_SOB_5apru__91__c__93__" name="5_Amino_6__5_phosphoribosylaminouracil_c0" compartment="c" hasOnlySubstanceUnits="false" boundaryCondition="false" constant="false" fbc:charge="-2" fbc:chemicalFormula="C9H13N4O9P"/>
      <species metaid="M_SOB_5flura__91__c__93__" id="M_SOB_5flura__91__c__93__" name="5_FU_c0" compartment="c" hasOnlySubstanceUnits="false" boundaryCondition="false" constant="false" fbc:charge="0" fbc:chemicalFormula="C4H3FN2O2"/>
      <species metaid="M_SOB_5flurimp__91__c__93__" id="M_SOB_5flurimp__91__c__93__" name="5_Fluorouridine_monophosphate_c0" compartment="c" hasOnlySubstanceUnits="false" boundaryCondition="false" constant="false" fbc:charge="-1" fbc:chemicalFormula="C9H10FN2O9P"/>
      <species metaid="M_SOB_5fothf__91__c__93__" id="M_SOB_5fothf__91__c__93__" name="5_Formyltetrahydrofolate_c0" compartment="c" hasOnlySubstanceUnits="false" boundaryCondition="false" constant="false" fbc:charge="-2" fbc:chemicalFormula="C20H21N7O7"/>
      <species metaid="M_SOB_5hxkyn__91__c__93__" id="M_SOB_5hxkyn__91__c__93__" name="5_Hydroxykynurenine_c0" compartment="c" hasOnlySubstanceUnits="false" boundaryCondition="false" constant="false" fbc:charge="0" fbc:chemicalFormula="C10H12N2O4"/>
      <species metaid="M_SOB_5hxkynam__91__c__93__" id="M_SOB_5hxkynam__91__c__93__" name="5_Hydroxykynurenamine_c0" compartment="c" hasOnlySubstanceUnits="false" boundaryCondition="false" constant="false" fbc:charge="1" fbc:chemicalFormula="C9H13N2O2"/>
      <species metaid="M_SOB_5mta__91__c__93__" id="M_SOB_5mta__91__c__93__" name="5_Methylthioadenosine_c0" compartment="c" hasOnlySubstanceUnits="false" boundaryCondition="false" constant="false" fbc:charge="0" fbc:chemicalFormula="C11H15N5O3S"/>
      <species metaid="M_SOB_5mthf__91__c__93__" id="M_SOB_5mthf__91__c__93__" name="5_Methyltetrahydrofolate_c0" compartment="c" hasOnlySubstanceUnits="false" boundaryCondition="false" constant="false" fbc:charge="-2" fbc:chemicalFormula="C20H23N7O6"/>
      <species metaid="M_SOB_5prdmbz__91__c__93__" id="M_SOB_5prdmbz__91__c__93__" name="alpha_Ribazole_5_phosphate_c0" compartment="c" hasOnlySubstanceUnits="false" boundaryCondition="false" constant="false" fbc:charge="-2" fbc:chemicalFormula="C14H17N2O7P"/>
      <species metaid="M_SOB_6pgc__91__c__93__" id="M_SOB_6pgc__91__c__93__" name="6_Phospho_D_gluconate_c0" compartment="c" hasOnlySubstanceUnits="false" boundaryCondition="false" constant="false" fbc:charge="-3" fbc:chemicalFormula="C6H10O10P"/>
      <species metaid="M_SOB_6pgl__91__c__93__" id="M_SOB_6pgl__91__c__93__" name="6_phospho_D_glucono_1_5_lactone_c0" compartment="c" hasOnlySubstanceUnits="false" boundaryCondition="false" constant="false" fbc:charge="-2" fbc:chemicalFormula="C6H9O9P"/>
      <species metaid="M_SOB_6pthp__91__c__93__" id="M_SOB_6pthp__91__c__93__" name="6_Pyruvoyltetrahydropterin_c0" compartment="c" hasOnlySubstanceUnits="false" boundaryCondition="false" constant="false" fbc:charge="0" fbc:chemicalFormula="C9H11N5O3"/>
      <species metaid="M_SOB_8aonn__91__c__93__" id="M_SOB_8aonn__91__c__93__" name="8_Amino_7_oxononanoate_c0" compartment="c" hasOnlySubstanceUnits="false" boundaryCondition="false" constant="false" fbc:charge="0" fbc:chemicalFormula="C9H17NO3"/>
      <species metaid="M_SOB_C02442__91__c__93__" id="M_SOB_C02442__91__c__93__" name="N_Methyltyramine_c0" compartment="c" hasOnlySubstanceUnits="false" boundaryCondition="false" constant="false" fbc:charge="1" fbc:chemicalFormula="C9H14NO"/>
      <species metaid="M_SOB_C02528__91__c__93__" id="M_SOB_C02528__91__c__93__" name="Chenodiol_c0" compartment="c" hasOnlySubstanceUnits="false" boundaryCondition="false" constant="false" fbc:charge="-1" fbc:chemicalFormula="C24H39O4"/>
      <species metaid="M_SOB_CE2705__91__c__93__" id="M_SOB_CE2705__91__c__93__" name="7_8_Dihydrobiopterin_c0" compartment="c" hasOnlySubstanceUnits="false" boundaryCondition="false" constant="false" fbc:charge="0" fbc:chemicalFormula="C9H13N5O3"/>
      <species metaid="M_SOB_CE5956__91__c__93__" id="M_SOB_CE5956__91__c__93__" name="trans_trans_cis_Geranylgeranyl_diphosphate_c0" compartment="c" hasOnlySubstanceUnits="false" boundaryCondition="false" constant="false" fbc:charge="-2" fbc:chemicalFormula="C20H34O7P2"/>
      <species metaid="M_SOB_DNA__91__c__93__" id="M_SOB_DNA__91__c__93__" name="DNA" compartment="c" hasOnlySubstanceUnits="false" boundaryCondition="false" constant="false" fbc:charge="0"/>
      <species metaid="M_SOB_HC00250__91__c__93__" id="M_SOB_HC00250__91__c__93__" name="H2S_c0" compartment="c" hasOnlySubstanceUnits="false" boundaryCondition="false" constant="false" fbc:charge="-1" fbc:chemicalFormula="HS"/>
      <species metaid="M_SOB_HC00250__91__e__93__" id="M_SOB_HC00250__91__e__93__" name="H2S" compartment="e" hasOnlySubstanceUnits="false" boundaryCondition="false" constant="false" fbc:charge="-1" fbc:chemicalFormula="HS"/>
      <species metaid="M_SOB_HC00342__91__c__93__" id="M_SOB_HC00342__91__c__93__" name="cis_Aconitate_c0" compartment="c" hasOnlySubstanceUnits="false" boundaryCondition="false" constant="false" fbc:charge="-3" fbc:chemicalFormula="C6H3O6"/>
      <species metaid="M_SOB_HC00361__91__c__93__" id="M_SOB_HC00361__91__c__93__" name="Sedoheptulose_1_7_bisphosphate_c0" compartment="c" hasOnlySubstanceUnits="false" boundaryCondition="false" constant="false" fbc:charge="-4" fbc:chemicalFormula="C7H12O13P2"/>
      <species metaid="M_SOB_HC00664__91__c__93__" id="M_SOB_HC00664__91__c__93__" name="D_Tagatose_6_phosphate_c0" compartment="c" hasOnlySubstanceUnits="false" boundaryCondition="false" constant="false" fbc:charge="-2" fbc:chemicalFormula="C6H11O9P"/>
      <species metaid="M_SOB_HC00718__91__c__93__" id="M_SOB_HC00718__91__c__93__" name="N_Methylethanolamine_phosphate_c0" compartment="c" hasOnlySubstanceUnits="false" boundaryCondition="false" constant="false" fbc:charge="-1" fbc:chemicalFormula="C3H9NO4P"/>
      <species metaid="M_SOB_HC01161__91__c__93__" id="M_SOB_HC01161__91__c__93__" name="apo_ACP_c0" compartment="c" hasOnlySubstanceUnits="false" boundaryCondition="false" constant="false" fbc:charge="0" fbc:chemicalFormula="HOR"/>
      <species metaid="M_SOB_HC01180__91__c__93__" id="M_SOB_HC01180__91__c__93__" name="D_Tagatose_1_6_biphosphate_c0" compartment="c" hasOnlySubstanceUnits="false" boundaryCondition="false" constant="false" fbc:charge="-4" fbc:chemicalFormula="C6H10O12P2"/>
      <species metaid="M_SOB_HC01254__91__c__93__" id="M_SOB_HC01254__91__c__93__" name="6_Lactoyl_5_6_7_8_tetrahydropterin_c0" compartment="c" hasOnlySubstanceUnits="false" boundaryCondition="false" constant="false" fbc:charge="0" fbc:chemicalFormula="C9H13N5O3"/>
      <species metaid="M_SOB_HC01361__91__c__93__" id="M_SOB_HC01361__91__c__93__" name="Dihydroneopterin_c0" compartment="c" hasOnlySubstanceUnits="false" boundaryCondition="false" constant="false" fbc:charge="0" fbc:chemicalFormula="C9H13N5O4"/>
      <species metaid="M_SOB_HC01434__91__c__93__" id="M_SOB_HC01434__91__c__93__" name="Oxalosuccinate_c0" compartment="c" hasOnlySubstanceUnits="false" boundaryCondition="false" constant="false" fbc:charge="-3" fbc:chemicalFormula="C6H3O7"/>
      <species metaid="M_SOB_HC01501__91__c__93__" id="M_SOB_HC01501__91__c__93__" name="H2S2O3_c0" compartment="c" hasOnlySubstanceUnits="false" boundaryCondition="false" constant="false" fbc:charge="-1" fbc:chemicalFormula="HO3S2"/>
      <species metaid="M_SOB_HC01609__91__c__93__" id="M_SOB_HC01609__91__c__93__" name="UroporphyrinogenI_c0" compartment="c" hasOnlySubstanceUnits="false" boundaryCondition="false" constant="false" fbc:charge="-8" fbc:chemicalFormula="C40H36N4O16"/>
      <species metaid="M_SOB_HC01651__91__c__93__" id="M_SOB_HC01651__91__c__93__" name="Formamidopyrimidine_nucleoside_triphosphate_c0" compartment="c" hasOnlySubstanceUnits="false" boundaryCondition="false" constant="false" fbc:charge="-3" fbc:chemicalFormula="C10H14N5O15P3"/>
      <species metaid="M_SOB_HC01652__91__c__93__" id="M_SOB_HC01652__91__c__93__" name="2_5_Diaminopyrimidine_nucleoside_triphosphate_c0" compartment="c" hasOnlySubstanceUnits="false" boundaryCondition="false" constant="false" fbc:charge="-3" fbc:chemicalFormula="C9H14N5O14P3"/>
      <species metaid="M_SOB_HC01710__91__c__93__" id="M_SOB_HC01710__91__c__93__" name="2_5_Diamino_6_5_triphosphoryl_3_4_trihydroxy_2_oxopentyl__amino_4_oxopyrimidine_c0" compartment="c" hasOnlySubstanceUnits="false" boundaryCondition="false" constant="false" fbc:charge="-3" fbc:chemicalFormula="C9H14N5O14P3"/>
      <species metaid="M_SOB_HC02172__91__c__93__" id="M_SOB_HC02172__91__c__93__" name="Zn2_plus__c0" compartment="c" hasOnlySubstanceUnits="false" boundaryCondition="false" constant="false" fbc:charge="2" fbc:chemicalFormula="Zn"/>
      <species metaid="M_SOB_HC02172__91__e__93__" id="M_SOB_HC02172__91__e__93__" name="Zn2_plus__e0" compartment="e" hasOnlySubstanceUnits="false" boundaryCondition="false" constant="false" fbc:charge="2" fbc:chemicalFormula="Zn"/>
      <species metaid="M_SOB_LIPID__91__c__93__" id="M_SOB_LIPID__91__c__93__" name="Lpid" compartment="c" hasOnlySubstanceUnits="false" boundaryCondition="false" constant="false" fbc:charge="0"/>
      <species metaid="M_SOB_L_alagly__91__c__93__" id="M_SOB_L_alagly__91__c__93__" name="L_alanylglycine_c0" compartment="c" hasOnlySubstanceUnits="false" boundaryCondition="false" constant="false" fbc:charge="0" fbc:chemicalFormula="C5H10N2O3"/>
      <species metaid="M_SOB_M00673__91__c__93__" id="M_SOB_M00673__91__c__93__" name="2_Phenylacetamide_c0" compartment="c" hasOnlySubstanceUnits="false" boundaryCondition="false" constant="false" fbc:charge="0" fbc:chemicalFormula="C8H9NO"/>
      <species metaid="M_SOB_M01389__91__c__93__" id="M_SOB_M01389__91__c__93__" name="beta_D_Glucose_6_phosphate_c0" compartment="c" hasOnlySubstanceUnits="false" boundaryCondition="false" constant="false" fbc:charge="-2" fbc:chemicalFormula="C6H11O9P"/>
      <species metaid="M_SOB_Nforglu__91__c__93__" id="M_SOB_Nforglu__91__c__93__" name="N_Formyl_L_glutamate_c0" compartment="c" hasOnlySubstanceUnits="false" boundaryCondition="false" constant="false" fbc:charge="-2" fbc:chemicalFormula="C6H7NO5"/>
      <species metaid="M_SOB_PROTEIN__91__c__93__" id="M_SOB_PROTEIN__91__c__93__" name="Protein" compartment="c" hasOnlySubstanceUnits="false" boundaryCondition="false" constant="false" fbc:charge="0"/>
      <species metaid="M_SOB_Polysulfide__91__e__93__" id="M_SOB_Polysulfide__91__e__93__" name="polysulfide" compartment="e" hasOnlySubstanceUnits="false" boundaryCondition="false" constant="false" fbc:charge="-1"/>
      <species metaid="M_SOB_RNA__91__c__93__" id="M_SOB_RNA__91__c__93__" name="RNA" compartment="c" hasOnlySubstanceUnits="false" boundaryCondition="false" constant="false" fbc:charge="0"/>
      <species metaid="M_SOB_SOLPOOL_cl__91__c__93__" id="M_SOB_SOLPOOL_cl__91__c__93__" name="Solpool" compartment="c" hasOnlySubstanceUnits="false" boundaryCondition="false" constant="false" fbc:charge="0"/>
      <species metaid="M_SOB_abt__L__91__c__93__" id="M_SOB_abt__L__91__c__93__" name="L_Lactaldehyde_c0" compartment="c" hasOnlySubstanceUnits="false" boundaryCondition="false" constant="false" fbc:charge="0" fbc:chemicalFormula="C3H6O2"/>
      <species metaid="M_SOB_ac__91__c__93__" id="M_SOB_ac__91__c__93__" name="Acetate_c0" compartment="c" hasOnlySubstanceUnits="false" boundaryCondition="false" constant="false" fbc:charge="-1" fbc:chemicalFormula="C2H3O2"/>
      <species metaid="M_SOB_ac__91__e__93__" id="M_SOB_ac__91__e__93__" name="Acetate" compartment="e" hasOnlySubstanceUnits="false" boundaryCondition="false" constant="false" fbc:charge="-1" fbc:chemicalFormula="C2H3O2"/>
      <species metaid="M_SOB_acald__91__c__93__" id="M_SOB_acald__91__c__93__" name="Acetaldehyde_c0" compartment="c" hasOnlySubstanceUnits="false" boundaryCondition="false" constant="false" fbc:charge="0" fbc:chemicalFormula="C2H4O"/>
      <species metaid="M_SOB_accoa__91__c__93__" id="M_SOB_accoa__91__c__93__" name="Acetyl_CoA_c0" compartment="c" hasOnlySubstanceUnits="false" boundaryCondition="false" constant="false" fbc:charge="-4" fbc:chemicalFormula="C23H34N7O17P3S"/>
      <species metaid="M_SOB_acgam6p__91__c__93__" id="M_SOB_acgam6p__91__c__93__" name="N_Acetyl_D_glucosamine_6_phosphate_c0" compartment="c" hasOnlySubstanceUnits="false" boundaryCondition="false" constant="false" fbc:charge="-2" fbc:chemicalFormula="C8H14NO9P"/>
      <species metaid="M_SOB_acgam__91__e__93__" id="M_SOB_acgam__91__e__93__" name="N_Acetyl_D_glucosamine_e0" compartment="e" hasOnlySubstanceUnits="false" boundaryCondition="false" constant="false" fbc:charge="0" fbc:chemicalFormula="C8H15NO6"/>
      <species metaid="M_SOB_acglu__91__c__93__" id="M_SOB_acglu__91__c__93__" name="N_Acetyl_L_glutamate_c0" compartment="c" hasOnlySubstanceUnits="false" boundaryCondition="false" constant="false" fbc:charge="-2" fbc:chemicalFormula="C7H9NO5"/>
      <species metaid="M_SOB_acmana__91__c__93__" id="M_SOB_acmana__91__c__93__" name="N_Acetyl_D_mannosamine_c0" compartment="c" hasOnlySubstanceUnits="false" boundaryCondition="false" constant="false" fbc:charge="0" fbc:chemicalFormula="C8H15NO6"/>
      <species metaid="M_SOB_acorn__91__c__93__" id="M_SOB_acorn__91__c__93__" name="N_Acetylornithine_c0" compartment="c" hasOnlySubstanceUnits="false" boundaryCondition="false" constant="false" fbc:charge="0" fbc:chemicalFormula="C7H14N2O3"/>
      <species metaid="M_SOB_acser__91__c__93__" id="M_SOB_acser__91__c__93__" name="O_Acetyl_L_serine_c0" compartment="c" hasOnlySubstanceUnits="false" boundaryCondition="false" constant="false" fbc:charge="0" fbc:chemicalFormula="C5H9NO4"/>
      <species metaid="M_SOB_actACP__91__c__93__" id="M_SOB_actACP__91__c__93__" name="Acetoacetyl_ACP_c0" compartment="c" hasOnlySubstanceUnits="false" boundaryCondition="false" constant="false" fbc:charge="-2" fbc:chemicalFormula="C15H26N2O9PRS"/>
      <species metaid="M_SOB_actp__91__c__93__" id="M_SOB_actp__91__c__93__" name="Acetylphosphate_c0" compartment="c" hasOnlySubstanceUnits="false" boundaryCondition="false" constant="false" fbc:charge="-2" fbc:chemicalFormula="C2H3O5P"/>
      <species metaid="M_SOB_adcobhex__91__c__93__" id="M_SOB_adcobhex__91__c__93__" name="Adenosylcobyric_acid_c0" compartment="c" hasOnlySubstanceUnits="false" boundaryCondition="false" constant="false" fbc:charge="3" fbc:chemicalFormula="C55H76CoN15O11"/>
      <species metaid="M_SOB_add_oxi_RC__91__e__93__" id="M_SOB_add_oxi_RC__91__e__93__" name="add_oxi_RC[e]" compartment="e" hasOnlySubstanceUnits="false" boundaryCondition="false" constant="false" fbc:charge="0"/>
      <species metaid="M_SOB_add_red_RC__91__e__93__" id="M_SOB_add_red_RC__91__e__93__" name="Reduced RC" compartment="e" hasOnlySubstanceUnits="false" boundaryCondition="false" constant="false" fbc:charge="-1"/>
      <species metaid="M_SOB_ade__91__c__93__" id="M_SOB_ade__91__c__93__" name="Adenine_c0" compartment="c" hasOnlySubstanceUnits="false" boundaryCondition="false" constant="false" fbc:charge="0" fbc:chemicalFormula="C5H5N5"/>
      <species metaid="M_SOB_adn__91__c__93__" id="M_SOB_adn__91__c__93__" name="Adenosine_c0" compartment="c" hasOnlySubstanceUnits="false" boundaryCondition="false" constant="false" fbc:charge="0" fbc:chemicalFormula="C10H13N5O4"/>
      <species metaid="M_SOB_adocbi__91__c__93__" id="M_SOB_adocbi__91__c__93__" name="Adenosyl_cobinamide_c0" compartment="c" hasOnlySubstanceUnits="false" boundaryCondition="false" constant="false" fbc:charge="4" fbc:chemicalFormula="C58H84CoN16O11"/>
      <species metaid="M_SOB_adocbip__91__c__93__" id="M_SOB_adocbip__91__c__93__" name="Adenosyl_cobinamide_phosphate_c0" compartment="c" hasOnlySubstanceUnits="false" boundaryCondition="false" constant="false" fbc:charge="2" fbc:chemicalFormula="C58H83CoN16O14P"/>
      <species metaid="M_SOB_adocbl__91__c__93__" id="M_SOB_adocbl__91__c__93__" name="Calomide_c0" compartment="c" hasOnlySubstanceUnits="false" boundaryCondition="false" constant="false" fbc:charge="2" fbc:chemicalFormula="C72H100CoN18O17P"/>
      <species metaid="M_SOB_adocbl__91__e__93__" id="M_SOB_adocbl__91__e__93__" name="Calomide_c0" compartment="e" hasOnlySubstanceUnits="false" boundaryCondition="false" constant="false" fbc:charge="2" fbc:chemicalFormula="C72H100CoN18O17P"/>
      <species metaid="M_SOB_adp__91__c__93__" id="M_SOB_adp__91__c__93__" name="ADP_c0" compartment="c" hasOnlySubstanceUnits="false" boundaryCondition="false" constant="false" fbc:charge="-2" fbc:chemicalFormula="C10H13N5O10P2"/>
      <species metaid="M_SOB_adpglc__91__c__93__" id="M_SOB_adpglc__91__c__93__" name="ADPglucose_c0" compartment="c" hasOnlySubstanceUnits="false" boundaryCondition="false" constant="false" fbc:charge="-2" fbc:chemicalFormula="C16H23N5O15P2"/>
      <species metaid="M_SOB_adphep_DD__91__c__93__" id="M_SOB_adphep_DD__91__c__93__" name="ADP_D_glycero_D_manno_heptose_c0" compartment="c" hasOnlySubstanceUnits="false" boundaryCondition="false" constant="false" fbc:charge="-2" fbc:chemicalFormula="C17H25N5O16P2"/>
      <species metaid="M_SOB_adphep_LD__91__c__93__" id="M_SOB_adphep_LD__91__c__93__" name="ADP_L_glycero_D_manno_heptose_c0" compartment="c" hasOnlySubstanceUnits="false" boundaryCondition="false" constant="false" fbc:charge="-2" fbc:chemicalFormula="C17H25N5O16P2"/>
      <species metaid="M_SOB_adsel__91__c__93__" id="M_SOB_adsel__91__c__93__" name="Adenylylselenate_c0" compartment="c" hasOnlySubstanceUnits="false" boundaryCondition="false" constant="false" fbc:charge="3" fbc:chemicalFormula="C10H12N5O10PSe"/>
      <species metaid="M_SOB_agdpcbi__91__c__93__" id="M_SOB_agdpcbi__91__c__93__" name="Adenosylcobinamide_GDP_c0" compartment="c" hasOnlySubstanceUnits="false" boundaryCondition="false" constant="false" fbc:charge="1" fbc:chemicalFormula="C68H95CoN21O21P2"/>
      <species metaid="M_SOB_ahcys__91__c__93__" id="M_SOB_ahcys__91__c__93__" name="S_Adenosyl_homocysteine_c0" compartment="c" hasOnlySubstanceUnits="false" boundaryCondition="false" constant="false" fbc:charge="0" fbc:chemicalFormula="C14H20N6O5S"/>
      <species metaid="M_SOB_ahdt__91__c__93__" id="M_SOB_ahdt__91__c__93__" name="7_8_Dihydroneopterin_3_triphosphate_c0" compartment="c" hasOnlySubstanceUnits="false" boundaryCondition="false" constant="false" fbc:charge="-3" fbc:chemicalFormula="C9H12N5O13P3"/>
      <species metaid="M_SOB_aicar__91__c__93__" id="M_SOB_aicar__91__c__93__" name="AICAR_c0" compartment="c" hasOnlySubstanceUnits="false" boundaryCondition="false" constant="false" fbc:charge="-2" fbc:chemicalFormula="C9H13N4O8P"/>
      <species metaid="M_SOB_air__91__c__93__" id="M_SOB_air__91__c__93__" name="AIR_c0" compartment="c" hasOnlySubstanceUnits="false" boundaryCondition="false" constant="false" fbc:charge="-1" fbc:chemicalFormula="C8H13N3O7P"/>
      <species metaid="M_SOB_ak2g_hs__91__c__93__" id="M_SOB_ak2g_hs__91__c__93__" name="1_Alkyl_2_acylglycerol_c0" compartment="c" hasOnlySubstanceUnits="false" boundaryCondition="false" constant="false" fbc:charge="0" fbc:chemicalFormula="C4H6O4R2"/>
      <species metaid="M_SOB_akg__91__c__93__" id="M_SOB_akg__91__c__93__" name="2_Oxoglutarate_c0" compartment="c" hasOnlySubstanceUnits="false" boundaryCondition="false" constant="false" fbc:charge="-2" fbc:chemicalFormula="C5H4O5"/>
      <species metaid="M_SOB_ala_B__91__c__93__" id="M_SOB_ala_B__91__c__93__" name="beta_Alanine_c0" compartment="c" hasOnlySubstanceUnits="false" boundaryCondition="false" constant="false" fbc:charge="0" fbc:chemicalFormula="C3H7NO2"/>
      <species metaid="M_SOB_ala_L_Thr__L__91__c__93__" id="M_SOB_ala_L_Thr__L__91__c__93__" name="ala_L_Thr_L_c0" compartment="c" hasOnlySubstanceUnits="false" boundaryCondition="false" constant="false" fbc:charge="0" fbc:chemicalFormula="C7H14N2O4"/>
      <species metaid="M_SOB_ala_L_asp__L__91__c__93__" id="M_SOB_ala_L_asp__L__91__c__93__" name="ala_L_asp_L_c0" compartment="c" hasOnlySubstanceUnits="false" boundaryCondition="false" constant="false" fbc:charge="-1" fbc:chemicalFormula="C7H11N2O5"/>
      <species metaid="M_SOB_ala_L_gln__L__91__c__93__" id="M_SOB_ala_L_gln__L__91__c__93__" name="Ala_Gln_c0" compartment="c" hasOnlySubstanceUnits="false" boundaryCondition="false" constant="false" fbc:charge="0" fbc:chemicalFormula="C8H15N3O4"/>
      <species metaid="M_SOB_ala_L_glu__L__91__c__93__" id="M_SOB_ala_L_glu__L__91__c__93__" name="ala_L_glu_L_c0" compartment="c" hasOnlySubstanceUnits="false" boundaryCondition="false" constant="false" fbc:charge="-1" fbc:chemicalFormula="C8H13N2O5"/>
      <species metaid="M_SOB_ala__D__91__c__93__" id="M_SOB_ala__D__91__c__93__" name="D_Alanine_c0" compartment="c" hasOnlySubstanceUnits="false" boundaryCondition="false" constant="false" fbc:charge="0" fbc:chemicalFormula="C3H7NO2"/>
      <species metaid="M_SOB_ala__D__91__e__93__" id="M_SOB_ala__D__91__e__93__" name="D_Alanine_e0" compartment="e" hasOnlySubstanceUnits="false" boundaryCondition="false" constant="false" fbc:charge="0" fbc:chemicalFormula="C3H7NO2"/>
      <species metaid="M_SOB_ala__L__91__c__93__" id="M_SOB_ala__L__91__c__93__" name="L_Alanine_c0" compartment="c" hasOnlySubstanceUnits="false" boundaryCondition="false" constant="false" fbc:charge="0" fbc:chemicalFormula="C3H7NO2"/>
      <species metaid="M_SOB_ala__L__91__e__93__" id="M_SOB_ala__L__91__e__93__" name="L_Alanine_e0" compartment="e" hasOnlySubstanceUnits="false" boundaryCondition="false" constant="false" fbc:charge="0" fbc:chemicalFormula="C3H7NO2"/>
      <species metaid="M_SOB_alaala__91__c__93__" id="M_SOB_alaala__91__c__93__" name="Ala_Ala_c0" compartment="c" hasOnlySubstanceUnits="false" boundaryCondition="false" constant="false" fbc:charge="0" fbc:chemicalFormula="C6H12N2O3"/>
      <species metaid="M_SOB_alac__S__91__c__93__" id="M_SOB_alac__S__91__c__93__" name="ALCTT_c0" compartment="c" hasOnlySubstanceUnits="false" boundaryCondition="false" constant="false" fbc:charge="-1" fbc:chemicalFormula="C5H7O4"/>
      <species metaid="M_SOB_allphn__91__c__93__" id="M_SOB_allphn__91__c__93__" name="Allophanate_c0" compartment="c" hasOnlySubstanceUnits="false" boundaryCondition="false" constant="false" fbc:charge="-1" fbc:chemicalFormula="C2H3N2O3"/>
      <species metaid="M_SOB_alpro__91__c__93__" id="M_SOB_alpro__91__c__93__" name="S_Aminomethyldihydrolipoylprotein_c0" compartment="c" hasOnlySubstanceUnits="false" boundaryCondition="false" constant="false" fbc:charge="1" fbc:chemicalFormula="C9H20N2ORS2"/>
      <species metaid="M_SOB_amet__91__c__93__" id="M_SOB_amet__91__c__93__" name="S_Adenosyl_L_methionine_c0" compartment="c" hasOnlySubstanceUnits="false" boundaryCondition="false" constant="false" fbc:charge="1" fbc:chemicalFormula="C15H23N6O5S"/>
      <species metaid="M_SOB_amet__91__e__93__" id="M_SOB_amet__91__e__93__" name="S_Adenosyl_L_methionine_c0" compartment="e" hasOnlySubstanceUnits="false" boundaryCondition="false" constant="false" fbc:charge="1" fbc:chemicalFormula="C15H23N6O5S"/>
      <species metaid="M_SOB_amp__91__c__93__" id="M_SOB_amp__91__c__93__" name="AMP_c0" compartment="c" hasOnlySubstanceUnits="false" boundaryCondition="false" constant="false" fbc:charge="-2" fbc:chemicalFormula="C10H12N5O7P"/>
      <species metaid="M_SOB_anth__91__c__93__" id="M_SOB_anth__91__c__93__" name="Anthranilate_c0" compartment="c" hasOnlySubstanceUnits="false" boundaryCondition="false" constant="false" fbc:charge="-1" fbc:chemicalFormula="C7H6NO2"/>
      <species metaid="M_SOB_applp__91__c__93__" id="M_SOB_applp__91__c__93__" name="R_1_Aminopropan_2_yl_phosphate_c0" compartment="c" hasOnlySubstanceUnits="false" boundaryCondition="false" constant="false" fbc:charge="-1" fbc:chemicalFormula="C3H9NO4P"/>
      <species metaid="M_SOB_aps__91__c__93__" id="M_SOB_aps__91__c__93__" name="APS_c0" compartment="c" hasOnlySubstanceUnits="false" boundaryCondition="false" constant="false" fbc:charge="-2" fbc:chemicalFormula="C10H12N5O10PS"/>
      <species metaid="M_SOB_ara5p__91__c__93__" id="M_SOB_ara5p__91__c__93__" name="D_Arabinose5_phosphate_c0" compartment="c" hasOnlySubstanceUnits="false" boundaryCondition="false" constant="false" fbc:charge="-2" fbc:chemicalFormula="C5H9O8P"/>
      <species metaid="M_SOB_arbt6p__91__c__93__" id="M_SOB_arbt6p__91__c__93__" name="Arbutin_6P_c0" compartment="c" hasOnlySubstanceUnits="false" boundaryCondition="false" constant="false" fbc:charge="-2" fbc:chemicalFormula="C12H15O10P"/>
      <species metaid="M_SOB_arg__L__91__c__93__" id="M_SOB_arg__L__91__c__93__" name="L_Arginine_c0" compartment="c" hasOnlySubstanceUnits="false" boundaryCondition="false" constant="false" fbc:charge="1" fbc:chemicalFormula="C6H15N4O2"/>
      <species metaid="M_SOB_argsuc__91__c__93__" id="M_SOB_argsuc__91__c__93__" name="L_Argininosuccinate_c0" compartment="c" hasOnlySubstanceUnits="false" boundaryCondition="false" constant="false" fbc:charge="-1" fbc:chemicalFormula="C10H17N4O6"/>
      <species metaid="M_SOB_asn__L__91__c__93__" id="M_SOB_asn__L__91__c__93__" name="L_Asparagine_c0" compartment="c" hasOnlySubstanceUnits="false" boundaryCondition="false" constant="false" fbc:charge="0" fbc:chemicalFormula="C4H8N2O3"/>
      <species metaid="M_SOB_asp__L__91__c__93__" id="M_SOB_asp__L__91__c__93__" name="L_Aspartate_c0" compartment="c" hasOnlySubstanceUnits="false" boundaryCondition="false" constant="false" fbc:charge="-1" fbc:chemicalFormula="C4H6NO4"/>
      <species metaid="M_SOB_aspsa__91__c__93__" id="M_SOB_aspsa__91__c__93__" name="L_Aspartate4_semialdehyde_c0" compartment="c" hasOnlySubstanceUnits="false" boundaryCondition="false" constant="false" fbc:charge="0" fbc:chemicalFormula="C4H7NO3"/>
      <species metaid="M_SOB_atp__91__c__93__" id="M_SOB_atp__91__c__93__" name="ATP_c0" compartment="c" hasOnlySubstanceUnits="false" boundaryCondition="false" constant="false" fbc:charge="-3" fbc:chemicalFormula="C10H13N5O13P3"/>
      <species metaid="M_SOB_bamppald__91__c__93__" id="M_SOB_bamppald__91__c__93__" name="3_Aminopropanal_c0" compartment="c" hasOnlySubstanceUnits="false" boundaryCondition="false" constant="false" fbc:charge="1" fbc:chemicalFormula="C3H8NO"/>
      <species metaid="M_SOB_betald__91__c__93__" id="M_SOB_betald__91__c__93__" name="Betaine_aldehyde_c0" compartment="c" hasOnlySubstanceUnits="false" boundaryCondition="false" constant="false" fbc:charge="1" fbc:chemicalFormula="C5H12NO"/>
      <species metaid="M_SOB_btal__91__c__93__" id="M_SOB_btal__91__c__93__" name="Butanal_c0" compartment="c" hasOnlySubstanceUnits="false" boundaryCondition="false" constant="false" fbc:charge="0" fbc:chemicalFormula="C4H8O"/>
      <species metaid="M_SOB_btnCCP__91__c__93__" id="M_SOB_btnCCP__91__c__93__" name="Holo_carboxylase_c0" compartment="c" hasOnlySubstanceUnits="false" boundaryCondition="false" constant="false" fbc:charge="0" fbc:chemicalFormula="C17H27N5O4R2S"/>
      <species metaid="M_SOB_ca2__91__c__93__" id="M_SOB_ca2__91__c__93__" name="Ca2_plus__c0" compartment="c" hasOnlySubstanceUnits="false" boundaryCondition="false" constant="false" fbc:charge="2" fbc:chemicalFormula="Ca"/>
      <species metaid="M_SOB_ca2__91__e__93__" id="M_SOB_ca2__91__e__93__" name="Ca2_plus__e0" compartment="e" hasOnlySubstanceUnits="false" boundaryCondition="false" constant="false" fbc:charge="2" fbc:chemicalFormula="Ca"/>
      <species metaid="M_SOB_caffcoa__91__c__93__" id="M_SOB_caffcoa__91__c__93__" name="Caffeoyl_CoA_c0" compartment="c" hasOnlySubstanceUnits="false" boundaryCondition="false" constant="false" fbc:charge="-4" fbc:chemicalFormula="C30H38N7O19P3S"/>
      <species metaid="M_SOB_camp__91__c__93__" id="M_SOB_camp__91__c__93__" name="cAMP_c0" compartment="c" hasOnlySubstanceUnits="false" boundaryCondition="false" constant="false" fbc:charge="-1" fbc:chemicalFormula="C10H11N5O6P"/>
      <species metaid="M_SOB_caproic__91__c__93__" id="M_SOB_caproic__91__c__93__" name="Hexanoate_c0" compartment="c" hasOnlySubstanceUnits="false" boundaryCondition="false" constant="false" fbc:charge="-1" fbc:chemicalFormula="C6H11O2"/>
      <species metaid="M_SOB_cbasp__91__c__93__" id="M_SOB_cbasp__91__c__93__" name="N_Carbamoyl_L_aspartate_c0" compartment="c" hasOnlySubstanceUnits="false" boundaryCondition="false" constant="false" fbc:charge="-2" fbc:chemicalFormula="C5H6N2O5"/>
      <species metaid="M_SOB_cbi__91__c__93__" id="M_SOB_cbi__91__c__93__" name="Cobinamide_c0" compartment="c" hasOnlySubstanceUnits="false" boundaryCondition="false" constant="false" fbc:charge="3" fbc:chemicalFormula="C48H72CoN11O8"/>
      <species metaid="M_SOB_cbl1__91__c__93__" id="M_SOB_cbl1__91__c__93__" name="Cbl_c0" compartment="c" hasOnlySubstanceUnits="false" boundaryCondition="false" constant="false" fbc:charge="2" fbc:chemicalFormula="C62H88CoN13O14P"/>
      <species metaid="M_SOB_cbl1__91__e__93__" id="M_SOB_cbl1__91__e__93__" name="Cbl_e0" compartment="e" hasOnlySubstanceUnits="false" boundaryCondition="false" constant="false" fbc:charge="2" fbc:chemicalFormula="C62H88CoN13O14P"/>
      <species metaid="M_SOB_cbp__91__c__93__" id="M_SOB_cbp__91__c__93__" name="Carbamoylphosphate_c0" compartment="c" hasOnlySubstanceUnits="false" boundaryCondition="false" constant="false" fbc:charge="-2" fbc:chemicalFormula="CH2NO5P"/>
      <species metaid="M_SOB_cdp__91__c__93__" id="M_SOB_cdp__91__c__93__" name="CDP_c0" compartment="c" hasOnlySubstanceUnits="false" boundaryCondition="false" constant="false" fbc:charge="-2" fbc:chemicalFormula="C9H13N3O11P2"/>
      <species metaid="M_SOB_cdpdddecg__91__c__93__" id="M_SOB_cdpdddecg__91__c__93__" name="CDP_1_2_didodecanoylglycerol_c0" compartment="c" hasOnlySubstanceUnits="false" boundaryCondition="false" constant="false" fbc:charge="-2" fbc:chemicalFormula="C36H63N3O15P2"/>
      <species metaid="M_SOB_cdpea__91__c__93__" id="M_SOB_cdpea__91__c__93__" name="CDPethanolamine_c0" compartment="c" hasOnlySubstanceUnits="false" boundaryCondition="false" constant="false" fbc:charge="-1" fbc:chemicalFormula="C11H19N4O11P2"/>
      <species metaid="M_SOB_cgly__91__c__93__" id="M_SOB_cgly__91__c__93__" name="Cys_Gly_c0" compartment="c" hasOnlySubstanceUnits="false" boundaryCondition="false" constant="false" fbc:charge="0" fbc:chemicalFormula="C5H10N2O3S"/>
      <species metaid="M_SOB_cgly__91__e__93__" id="M_SOB_cgly__91__e__93__" name="Cys_Gly_e0" compartment="e" hasOnlySubstanceUnits="false" boundaryCondition="false" constant="false" fbc:charge="0" fbc:chemicalFormula="C5H10N2O3S"/>
      <species metaid="M_SOB_chol__91__c__93__" id="M_SOB_chol__91__c__93__" name="Choline_c0" compartment="c" hasOnlySubstanceUnits="false" boundaryCondition="false" constant="false" fbc:charge="1" fbc:chemicalFormula="C5H14NO"/>
      <species metaid="M_SOB_cholate__91__c__93__" id="M_SOB_cholate__91__c__93__" name="Cholate_c0" compartment="c" hasOnlySubstanceUnits="false" boundaryCondition="false" constant="false" fbc:charge="-1" fbc:chemicalFormula="C24H39O5"/>
      <species metaid="M_SOB_chor__91__c__93__" id="M_SOB_chor__91__c__93__" name="Chorismate_c0" compartment="c" hasOnlySubstanceUnits="false" boundaryCondition="false" constant="false" fbc:charge="-2" fbc:chemicalFormula="C10H8O6"/>
      <species metaid="M_SOB_cit__91__c__93__" id="M_SOB_cit__91__c__93__" name="Citrate_c0" compartment="c" hasOnlySubstanceUnits="false" boundaryCondition="false" constant="false" fbc:charge="-3" fbc:chemicalFormula="C6H5O7"/>
      <species metaid="M_SOB_citr__L__91__c__93__" id="M_SOB_citr__L__91__c__93__" name="Citrulline_c0" compartment="c" hasOnlySubstanceUnits="false" boundaryCondition="false" constant="false" fbc:charge="0" fbc:chemicalFormula="C6H13N3O3"/>
      <species metaid="M_SOB_cl__91__c__93__" id="M_SOB_cl__91__c__93__" name="Cl__c0" compartment="c" hasOnlySubstanceUnits="false" boundaryCondition="false" constant="false" fbc:charge="-1" fbc:chemicalFormula="Cl"/>
      <species metaid="M_SOB_cl__91__e__93__" id="M_SOB_cl__91__e__93__" name="Cl__e0" compartment="e" hasOnlySubstanceUnits="false" boundaryCondition="false" constant="false" fbc:charge="-1" fbc:chemicalFormula="Cl"/>
      <species metaid="M_SOB_cm3ac__91__c__93__" id="M_SOB_cm3ac__91__c__93__" name="Chloramphenicol_3_acetate_c0" compartment="c" hasOnlySubstanceUnits="false" boundaryCondition="false" constant="false" fbc:charge="0" fbc:chemicalFormula="C13H14Cl2N2O6"/>
      <species metaid="M_SOB_cm__91__c__93__" id="M_SOB_cm__91__c__93__" name="Chloramphenicol_c0" compartment="c" hasOnlySubstanceUnits="false" boundaryCondition="false" constant="false" fbc:charge="0" fbc:chemicalFormula="C11H12Cl2N2O5"/>
      <species metaid="M_SOB_cmp2amep__91__c__93__" id="M_SOB_cmp2amep__91__c__93__" name="CMPciliatine_c0" compartment="c" hasOnlySubstanceUnits="false" boundaryCondition="false" constant="false" fbc:charge="-1" fbc:chemicalFormula="C11H19N4O10P2"/>
      <species metaid="M_SOB_cmp__91__c__93__" id="M_SOB_cmp__91__c__93__" name="CMP_c0" compartment="c" hasOnlySubstanceUnits="false" boundaryCondition="false" constant="false" fbc:charge="-2" fbc:chemicalFormula="C9H12N3O8P"/>
      <species metaid="M_SOB_co2__91__c__93__" id="M_SOB_co2__91__c__93__" name="CO2_c0" compartment="c" hasOnlySubstanceUnits="false" boundaryCondition="false" constant="false" fbc:charge="0" fbc:chemicalFormula="CO2"/>
      <species metaid="M_SOB_co2__91__e__93__" id="M_SOB_co2__91__e__93__" name="CO2_e0" compartment="e" hasOnlySubstanceUnits="false" boundaryCondition="false" constant="false" fbc:charge="0" fbc:chemicalFormula="CO2"/>
      <species metaid="M_SOB_coa__91__c__93__" id="M_SOB_coa__91__c__93__" name="CoA_c0" compartment="c" hasOnlySubstanceUnits="false" boundaryCondition="false" constant="false" fbc:charge="-4" fbc:chemicalFormula="C21H32N7O16P3S"/>
      <species metaid="M_SOB_coa__91__e__93__" id="M_SOB_coa__91__e__93__" name="CoA_e0" compartment="e" hasOnlySubstanceUnits="false" boundaryCondition="false" constant="false" fbc:charge="-4" fbc:chemicalFormula="C21H32N7O16P3S"/>
      <species metaid="M_SOB_cobalt2__91__c__93__" id="M_SOB_cobalt2__91__c__93__" name="Co2_plus__c0" compartment="c" hasOnlySubstanceUnits="false" boundaryCondition="false" constant="false" fbc:charge="2" fbc:chemicalFormula="Co"/>
      <species metaid="M_SOB_cobalt2__91__e__93__" id="M_SOB_cobalt2__91__e__93__" name="Co2_plus__e0" compartment="e" hasOnlySubstanceUnits="false" boundaryCondition="false" constant="false" fbc:charge="2" fbc:chemicalFormula="Co"/>
      <species metaid="M_SOB_colipa__91__c__93__" id="M_SOB_colipa__91__c__93__" name="core_oligosaccharide_lipid_A_c0" compartment="c" hasOnlySubstanceUnits="false" boundaryCondition="false" constant="false" fbc:charge="-11" fbc:chemicalFormula="C176H303N2O100P4"/>
      <species metaid="M_SOB_conialdh__91__c__93__" id="M_SOB_conialdh__91__c__93__" name="Ferulaldehyde_c0" compartment="c" hasOnlySubstanceUnits="false" boundaryCondition="false" constant="false" fbc:charge="0" fbc:chemicalFormula="C10H10O3"/>
      <species metaid="M_SOB_coucoa__91__c__93__" id="M_SOB_coucoa__91__c__93__" name="4_Coumaroyl_CoA_c0" compartment="c" hasOnlySubstanceUnits="false" boundaryCondition="false" constant="false" fbc:charge="-4" fbc:chemicalFormula="C30H38N7O18P3S"/>
      <species metaid="M_SOB_cpd00015__91__c__93__" id="M_SOB_cpd00015__91__c__93__" name="FAD_c0" compartment="c" hasOnlySubstanceUnits="false" boundaryCondition="false" constant="false" fbc:charge="-3" fbc:chemicalFormula="C27H31N9O15P2"/>
      <species metaid="M_SOB_cpd00028__91__c__93__" id="M_SOB_cpd00028__91__c__93__" name="Heme_c0" compartment="c" hasOnlySubstanceUnits="false" boundaryCondition="false" constant="false" fbc:charge="-2" fbc:chemicalFormula="C34H30FeN4O4"/>
      <species metaid="M_SOB_cpd00028__91__e__93__" id="M_SOB_cpd00028__91__e__93__" name="Heme_e0" compartment="e" hasOnlySubstanceUnits="false" boundaryCondition="false" constant="false" fbc:charge="-2" fbc:chemicalFormula="C34H30FeN4O4"/>
      <species metaid="M_SOB_cpd00049__91__c__93__" id="M_SOB_cpd00049__91__c__93__" name="Carboxylic_acid_c0" compartment="c" hasOnlySubstanceUnits="false" boundaryCondition="false" constant="false" fbc:charge="-1" fbc:chemicalFormula="CO2R"/>
      <species metaid="M_SOB_cpd00050__91__c__93__" id="M_SOB_cpd00050__91__c__93__" name="FMN_c0" compartment="c" hasOnlySubstanceUnits="false" boundaryCondition="false" constant="false" fbc:charge="-3" fbc:chemicalFormula="C17H19N4O9P"/>
      <species metaid="M_SOB_cpd00082__91__c__93__" id="M_SOB_cpd00082__91__c__93__" name="D_Fructose_c0" compartment="c" hasOnlySubstanceUnits="false" boundaryCondition="false" constant="false" fbc:charge="0" fbc:chemicalFormula="C6H12O6"/>
      <species metaid="M_SOB_cpd00082__91__e__93__" id="M_SOB_cpd00082__91__e__93__" name="D_Fructose_e0" compartment="e" hasOnlySubstanceUnits="false" boundaryCondition="false" constant="false" fbc:charge="0" fbc:chemicalFormula="C6H12O6"/>
      <species metaid="M_SOB_cpd00089__91__c__93__" id="M_SOB_cpd00089__91__c__93__" name="Glucose_1_phosphate_c0" compartment="c" hasOnlySubstanceUnits="false" boundaryCondition="false" constant="false" fbc:charge="-2" fbc:chemicalFormula="C6H11O9P"/>
      <species metaid="M_SOB_cpd00102__91__c__93__" id="M_SOB_cpd00102__91__c__93__" name="Glyceraldehyde3_phosphate_c0" compartment="c" hasOnlySubstanceUnits="false" boundaryCondition="false" constant="false" fbc:charge="-2" fbc:chemicalFormula="C3H5O6P"/>
      <species metaid="M_SOB_cpd00109__91__c__93__" id="M_SOB_cpd00109__91__c__93__" name="Cytochrome_c3_plus__c0" compartment="c" hasOnlySubstanceUnits="false" boundaryCondition="false" constant="false" fbc:charge="5" fbc:chemicalFormula="C42H42FeN8O8R4S2"/>
      <species metaid="M_SOB_cpd00110__91__c__93__" id="M_SOB_cpd00110__91__c__93__" name="Cytochrome_c2_plus__c0" compartment="c" hasOnlySubstanceUnits="false" boundaryCondition="false" constant="false" fbc:charge="4" fbc:chemicalFormula="C42H42FeN8O8R4S2"/>
      <species metaid="M_SOB_cpd00155__91__c__93__" id="M_SOB_cpd00155__91__c__93__" name="Glycogen_c0" compartment="c" hasOnlySubstanceUnits="false" boundaryCondition="false" constant="false" fbc:charge="0" fbc:chemicalFormula="C12H21O10"/>
      <species metaid="M_SOB_cpd00195__91__c__93__" id="M_SOB_cpd00195__91__c__93__" name="1_Alcohol_c0" compartment="c" hasOnlySubstanceUnits="false" boundaryCondition="false" constant="false" fbc:charge="0" fbc:chemicalFormula="CH3OR"/>
      <species metaid="M_SOB_cpd00224__91__c__93__" id="M_SOB_cpd00224__91__c__93__" name="L_Arabinose_c0" compartment="c" hasOnlySubstanceUnits="false" boundaryCondition="false" constant="false" fbc:charge="0" fbc:chemicalFormula="C5H10O5"/>
      <species metaid="M_SOB_cpd00232__91__c__93__" id="M_SOB_cpd00232__91__c__93__" name="Neu5Ac_c0" compartment="c" hasOnlySubstanceUnits="false" boundaryCondition="false" constant="false" fbc:charge="-1" fbc:chemicalFormula="C11H18NO9"/>
      <species metaid="M_SOB_cpd00286__91__c__93__" id="M_SOB_cpd00286__91__c__93__" name="Undecaprenylphosphate_c0" compartment="c" hasOnlySubstanceUnits="false" boundaryCondition="false" constant="false" fbc:charge="-2" fbc:chemicalFormula="C55H89O4P"/>
      <species metaid="M_SOB_cpd00301__91__c__93__" id="M_SOB_cpd00301__91__c__93__" name="Sterol_c0" compartment="c" hasOnlySubstanceUnits="false" boundaryCondition="false" constant="false" fbc:charge="0" fbc:chemicalFormula="C17H28O"/>
      <species metaid="M_SOB_cpd00315__91__c__93__" id="M_SOB_cpd00315__91__c__93__" name="GDP_glucose_c0" compartment="c" hasOnlySubstanceUnits="false" boundaryCondition="false" constant="false" fbc:charge="-2" fbc:chemicalFormula="C16H23N5O16P2"/>
      <species metaid="M_SOB_cpd00329__91__c__93__" id="M_SOB_cpd00329__91__c__93__" name="Cyclohexanone_c0" compartment="c" hasOnlySubstanceUnits="false" boundaryCondition="false" constant="false" fbc:charge="0" fbc:chemicalFormula="C6H10O"/>
      <species metaid="M_SOB_cpd00354__91__c__93__" id="M_SOB_cpd00354__91__c__93__" name="NDP_c0" compartment="c" hasOnlySubstanceUnits="false" boundaryCondition="false" constant="false" fbc:charge="-2" fbc:chemicalFormula="C5H9O10P2R"/>
      <species metaid="M_SOB_cpd00361__91__c__93__" id="M_SOB_cpd00361__91__c__93__" name="ACTN_c0" compartment="c" hasOnlySubstanceUnits="false" boundaryCondition="false" constant="false" fbc:charge="0" fbc:chemicalFormula="C4H8O2"/>
      <species metaid="M_SOB_cpd00373__91__c__93__" id="M_SOB_cpd00373__91__c__93__" name="Sinapate_c0" compartment="c" hasOnlySubstanceUnits="false" boundaryCondition="false" constant="false" fbc:charge="-1" fbc:chemicalFormula="C11H11O5"/>
      <species metaid="M_SOB_cpd00392__91__c__93__" id="M_SOB_cpd00392__91__c__93__" name="Phycite_c0" compartment="c" hasOnlySubstanceUnits="false" boundaryCondition="false" constant="false" fbc:charge="0" fbc:chemicalFormula="C4H10O4"/>
      <species metaid="M_SOB_cpd00397__91__c__93__" id="M_SOB_cpd00397__91__c__93__" name="L_Ribulose_c0" compartment="c" hasOnlySubstanceUnits="false" boundaryCondition="false" constant="false" fbc:charge="0" fbc:chemicalFormula="C5H10O5"/>
      <species metaid="M_SOB_cpd00398__91__c__93__" id="M_SOB_cpd00398__91__c__93__" name="Naringenin_c0" compartment="c" hasOnlySubstanceUnits="false" boundaryCondition="false" constant="false" fbc:charge="0" fbc:chemicalFormula="C15H12O5"/>
      <species metaid="M_SOB_cpd00424__91__c__93__" id="M_SOB_cpd00424__91__c__93__" name="Cystathionine_c0" compartment="c" hasOnlySubstanceUnits="false" boundaryCondition="false" constant="false" fbc:charge="0" fbc:chemicalFormula="C7H14N2O4S"/>
      <species metaid="M_SOB_cpd00430__91__c__93__" id="M_SOB_cpd00430__91__c__93__" name="PACT_c0" compartment="c" hasOnlySubstanceUnits="false" boundaryCondition="false" constant="false" fbc:charge="0" fbc:chemicalFormula="C8H8O2"/>
      <species metaid="M_SOB_cpd00442__91__c__93__" id="M_SOB_cpd00442__91__c__93__" name="3S_Citryl_CoA_c0" compartment="c" hasOnlySubstanceUnits="false" boundaryCondition="false" constant="false" fbc:charge="-5" fbc:chemicalFormula="C27H36N7O22P3S"/>
      <species metaid="M_SOB_cpd00445__91__c__93__" id="M_SOB_cpd00445__91__c__93__" name="Cyclohexanamine_c0" compartment="c" hasOnlySubstanceUnits="false" boundaryCondition="false" constant="false" fbc:charge="1" fbc:chemicalFormula="C6H14N"/>
      <species metaid="M_SOB_cpd00461__91__c__93__" id="M_SOB_cpd00461__91__c__93__" name="Oxopent_4_enoate_c0" compartment="c" hasOnlySubstanceUnits="false" boundaryCondition="false" constant="false" fbc:charge="-1" fbc:chemicalFormula="C5H5O3"/>
      <species metaid="M_SOB_cpd00490__91__c__93__" id="M_SOB_cpd00490__91__c__93__" name="5_Hydroxy_L_tryptophan_c0" compartment="c" hasOnlySubstanceUnits="false" boundaryCondition="false" constant="false" fbc:charge="0" fbc:chemicalFormula="C11H12N2O3"/>
      <species metaid="M_SOB_cpd00502__91__c__93__" id="M_SOB_cpd00502__91__c__93__" name="5_Formiminotetrahydrofolate_c0" compartment="c" hasOnlySubstanceUnits="false" boundaryCondition="false" constant="false" fbc:charge="-2" fbc:chemicalFormula="C20H22N8O6"/>
      <species metaid="M_SOB_cpd00525__91__c__93__" id="M_SOB_cpd00525__91__c__93__" name="UDP_N_acetylmuramoyl_L_alanyl_D_glutamate_c0" compartment="c" hasOnlySubstanceUnits="false" boundaryCondition="false" constant="false" fbc:charge="-4" fbc:chemicalFormula="C28H39N5O23P2"/>
      <species metaid="M_SOB_cpd00528__91__c__93__" id="M_SOB_cpd00528__91__c__93__" name="N2_c0" compartment="c" hasOnlySubstanceUnits="false" boundaryCondition="false" constant="false" fbc:charge="0" fbc:chemicalFormula="N2"/>
      <species metaid="M_SOB_cpd00549__91__c__93__" id="M_SOB_cpd00549__91__c__93__" name="D_Lysine_c0" compartment="c" hasOnlySubstanceUnits="false" boundaryCondition="false" constant="false" fbc:charge="1" fbc:chemicalFormula="C6H15N2O2"/>
      <species metaid="M_SOB_cpd00599__91__c__93__" id="M_SOB_cpd00599__91__c__93__" name="SALC_c0" compartment="c" hasOnlySubstanceUnits="false" boundaryCondition="false" constant="false" fbc:charge="-1" fbc:chemicalFormula="C7H5O3"/>
      <species metaid="M_SOB_cpd00622__91__c__93__" id="M_SOB_cpd00622__91__c__93__" name="Sepiapterin_c0" compartment="c" hasOnlySubstanceUnits="false" boundaryCondition="false" constant="false" fbc:charge="0" fbc:chemicalFormula="C9H11N5O3"/>
      <species metaid="M_SOB_cpd00667__91__c__93__" id="M_SOB_cpd00667__91__c__93__" name="11_cis_Retinol_c0" compartment="c" hasOnlySubstanceUnits="false" boundaryCondition="false" constant="false" fbc:charge="0" fbc:chemicalFormula="C20H30O"/>
      <species metaid="M_SOB_cpd00685__91__e__93__" id="M_SOB_cpd00685__91__e__93__" name="Ferricytochrome" compartment="e" hasOnlySubstanceUnits="false" boundaryCondition="false" constant="false" fbc:charge="3" fbc:chemicalFormula="C33H30FeN4O4"/>
      <species metaid="M_SOB_cpd00738__91__c__93__" id="M_SOB_cpd00738__91__c__93__" name="phosphoserine_c0" compartment="c" hasOnlySubstanceUnits="false" boundaryCondition="false" constant="false" fbc:charge="-2" fbc:chemicalFormula="C3H6NO6P"/>
      <species metaid="M_SOB_cpd00790__91__c__93__" id="M_SOB_cpd00790__91__c__93__" name="O_Acetyl_L_homoserine_c0" compartment="c" hasOnlySubstanceUnits="false" boundaryCondition="false" constant="false" fbc:charge="0" fbc:chemicalFormula="C6H11NO4"/>
      <species metaid="M_SOB_cpd00862__91__c__93__" id="M_SOB_cpd00862__91__c__93__" name="alpha_D_Hexose_1_phosphate_c0" compartment="c" hasOnlySubstanceUnits="false" boundaryCondition="false" constant="false" fbc:charge="-1" fbc:chemicalFormula="C6H11O9P"/>
      <species metaid="M_SOB_cpd00871__91__c__93__" id="M_SOB_cpd00871__91__c__93__" name="D-Ribulose 1,5-bisphosphate" compartment="c" hasOnlySubstanceUnits="false" boundaryCondition="false" constant="false" fbc:charge="-4" fbc:chemicalFormula="C5H8O11P2"/>
      <species metaid="M_SOB_cpd00907__91__c__93__" id="M_SOB_cpd00907__91__c__93__" name="alpha_D_glucose_1_6_biphosphate_c0" compartment="c" hasOnlySubstanceUnits="false" boundaryCondition="false" constant="false" fbc:charge="-2" fbc:chemicalFormula="C6H12O12P2"/>
      <species metaid="M_SOB_cpd01043__91__c__93__" id="M_SOB_cpd01043__91__c__93__" name="Acacetin_c0" compartment="c" hasOnlySubstanceUnits="false" boundaryCondition="false" constant="false" fbc:charge="0" fbc:chemicalFormula="C16H11O5"/>
      <species metaid="M_SOB_cpd01047__91__c__93__" id="M_SOB_cpd01047__91__c__93__" name="Apigenin_c0" compartment="c" hasOnlySubstanceUnits="false" boundaryCondition="false" constant="false" fbc:charge="0" fbc:chemicalFormula="C15H9O5"/>
      <species metaid="M_SOB_cpd01061__91__c__93__" id="M_SOB_cpd01061__91__c__93__" name="Geranial_c0" compartment="c" hasOnlySubstanceUnits="false" boundaryCondition="false" constant="false" fbc:charge="0" fbc:chemicalFormula="C10H16O"/>
      <species metaid="M_SOB_cpd01129__91__c__93__" id="M_SOB_cpd01129__91__c__93__" name="Phthalate_c0" compartment="c" hasOnlySubstanceUnits="false" boundaryCondition="false" constant="false" fbc:charge="-2" fbc:chemicalFormula="C8H4O4"/>
      <species metaid="M_SOB_cpd01172__91__c__93__" id="M_SOB_cpd01172__91__c__93__" name="Gibberellin_c0" compartment="c" hasOnlySubstanceUnits="false" boundaryCondition="false" constant="false" fbc:charge="-1" fbc:chemicalFormula="C19H21O6"/>
      <species metaid="M_SOB_cpd01221__91__c__93__" id="M_SOB_cpd01221__91__c__93__" name="S_Acetoin_c0" compartment="c" hasOnlySubstanceUnits="false" boundaryCondition="false" constant="false" fbc:charge="0" fbc:chemicalFormula="C4H8O2"/>
      <species metaid="M_SOB_cpd01242__91__c__93__" id="M_SOB_cpd01242__91__c__93__" name="Thyminose_c0" compartment="c" hasOnlySubstanceUnits="false" boundaryCondition="false" constant="false" fbc:charge="0" fbc:chemicalFormula="C5H10O4"/>
      <species metaid="M_SOB_cpd01324__91__c__93__" id="M_SOB_cpd01324__91__c__93__" name="L_Histidinal_c0" compartment="c" hasOnlySubstanceUnits="false" boundaryCondition="false" constant="false" fbc:charge="1" fbc:chemicalFormula="C6H10N3O"/>
      <species metaid="M_SOB_cpd01345__91__c__93__" id="M_SOB_cpd01345__91__c__93__" name="Taurocyamine_c0" compartment="c" hasOnlySubstanceUnits="false" boundaryCondition="false" constant="false" fbc:charge="0" fbc:chemicalFormula="C3H9N3O3S"/>
      <species metaid="M_SOB_cpd01357__91__c__93__" id="M_SOB_cpd01357__91__c__93__" name="R_Mandelate_c0" compartment="c" hasOnlySubstanceUnits="false" boundaryCondition="false" constant="false" fbc:charge="-1" fbc:chemicalFormula="C8H7O3"/>
      <species metaid="M_SOB_cpd01419__91__c__93__" id="M_SOB_cpd01419__91__c__93__" name="Ureidoglycine_c0" compartment="c" hasOnlySubstanceUnits="false" boundaryCondition="false" constant="false" fbc:charge="0" fbc:chemicalFormula="C3H7N3O3"/>
      <species metaid="M_SOB_cpd01447__91__c__93__" id="M_SOB_cpd01447__91__c__93__" name="Benzoylformate_c0" compartment="c" hasOnlySubstanceUnits="false" boundaryCondition="false" constant="false" fbc:charge="-1" fbc:chemicalFormula="C8H5O3"/>
      <species metaid="M_SOB_cpd01449__91__c__93__" id="M_SOB_cpd01449__91__c__93__" name="Chlorophyllide_c0" compartment="c" hasOnlySubstanceUnits="false" boundaryCondition="false" constant="false" fbc:charge="-2" fbc:chemicalFormula="C35H33MgN4O5"/>
      <species metaid="M_SOB_cpd01482__91__c__93__" id="M_SOB_cpd01482__91__c__93__" name="UDP_glucosamine_c0" compartment="c" hasOnlySubstanceUnits="false" boundaryCondition="false" constant="false" fbc:charge="-1" fbc:chemicalFormula="C15H24N3O16P2"/>
      <species metaid="M_SOB_cpd01512__91__c__93__" id="M_SOB_cpd01512__91__c__93__" name="5_Oxo_D_proline_c0" compartment="c" hasOnlySubstanceUnits="false" boundaryCondition="false" constant="false" fbc:charge="-1" fbc:chemicalFormula="C5H6NO3"/>
      <species metaid="M_SOB_cpd01530__91__c__93__" id="M_SOB_cpd01530__91__c__93__" name="Dichloromethane_c0" compartment="c" hasOnlySubstanceUnits="false" boundaryCondition="false" constant="false" fbc:charge="0" fbc:chemicalFormula="CH2Cl2"/>
      <species metaid="M_SOB_cpd01536__91__c__93__" id="M_SOB_cpd01536__91__c__93__" name="GDP_L_galactose_c0" compartment="c" hasOnlySubstanceUnits="false" boundaryCondition="false" constant="false" fbc:charge="-2" fbc:chemicalFormula="C16H23N5O16P2"/>
      <species metaid="M_SOB_cpd01560__91__c__93__" id="M_SOB_cpd01560__91__c__93__" name="beta_Alanyl_CoA_c0" compartment="c" hasOnlySubstanceUnits="false" boundaryCondition="false" constant="false" fbc:charge="-2" fbc:chemicalFormula="C24H38N8O17P3S"/>
      <species metaid="M_SOB_cpd01620__91__c__93__" id="M_SOB_cpd01620__91__c__93__" name="Precorrin_2_c0" compartment="c" hasOnlySubstanceUnits="false" boundaryCondition="false" constant="false" fbc:charge="-7" fbc:chemicalFormula="C42H41N4O16"/>
      <species metaid="M_SOB_cpd01623__91__c__93__" id="M_SOB_cpd01623__91__c__93__" name="UDP_galactosamine_c0" compartment="c" hasOnlySubstanceUnits="false" boundaryCondition="false" constant="false" fbc:charge="-1" fbc:chemicalFormula="C15H24N3O16P2"/>
      <species metaid="M_SOB_cpd01634__91__c__93__" id="M_SOB_cpd01634__91__c__93__" name="L_beta_Leucine_c0" compartment="c" hasOnlySubstanceUnits="false" boundaryCondition="false" constant="false" fbc:charge="0" fbc:chemicalFormula="C6H13NO2"/>
      <species metaid="M_SOB_cpd01679__91__c__93__" id="M_SOB_cpd01679__91__c__93__" name="N_Methylhydantoin_c0" compartment="c" hasOnlySubstanceUnits="false" boundaryCondition="false" constant="false" fbc:charge="0" fbc:chemicalFormula="C4H6N2O2"/>
      <species metaid="M_SOB_cpd01736__91__c__93__" id="M_SOB_cpd01736__91__c__93__" name="Deacetoxyvindoline_c0" compartment="c" hasOnlySubstanceUnits="false" boundaryCondition="false" constant="false" fbc:charge="0" fbc:chemicalFormula="C23H31N2O4"/>
      <species metaid="M_SOB_cpd01765__91__c__93__" id="M_SOB_cpd01765__91__c__93__" name="N_Methylhexanamide_c0" compartment="c" hasOnlySubstanceUnits="false" boundaryCondition="false" constant="false" fbc:charge="0" fbc:chemicalFormula="C7H15NO"/>
      <species metaid="M_SOB_cpd01775__91__c__93__" id="M_SOB_cpd01775__91__c__93__" name="Phosphoribosyl_ATP_c0" compartment="c" hasOnlySubstanceUnits="false" boundaryCondition="false" constant="false" fbc:charge="-5" fbc:chemicalFormula="C15H20N5O20P4"/>
      <species metaid="M_SOB_cpd01777__91__c__93__" id="M_SOB_cpd01777__91__c__93__" name="Phosphoribosyl_AMP_c0" compartment="c" hasOnlySubstanceUnits="false" boundaryCondition="false" constant="false" fbc:charge="-4" fbc:chemicalFormula="C15H19N5O14P2"/>
      <species metaid="M_SOB_cpd01845__91__c__93__" id="M_SOB_cpd01845__91__c__93__" name="Protochlorophyllide_c0" compartment="c" hasOnlySubstanceUnits="false" boundaryCondition="false" constant="false" fbc:charge="-1" fbc:chemicalFormula="C35H31MgN4O5"/>
      <species metaid="M_SOB_cpd01859__91__c__93__" id="M_SOB_cpd01859__91__c__93__" name="2_Naphthylmethanol_c0" compartment="c" hasOnlySubstanceUnits="false" boundaryCondition="false" constant="false" fbc:charge="0" fbc:chemicalFormula="C11H10O"/>
      <species metaid="M_SOB_cpd01877__91__c__93__" id="M_SOB_cpd01877__91__c__93__" name="3_4_Dihydroxypyridine_c0" compartment="c" hasOnlySubstanceUnits="false" boundaryCondition="false" constant="false" fbc:charge="0" fbc:chemicalFormula="C5H5NO2"/>
      <species metaid="M_SOB_cpd01955__91__c__93__" id="M_SOB_cpd01955__91__c__93__" name="2_6_Dihydroxypyridine_c0" compartment="c" hasOnlySubstanceUnits="false" boundaryCondition="false" constant="false" fbc:charge="0" fbc:chemicalFormula="C5H5NO2"/>
      <species metaid="M_SOB_cpd01956__91__c__93__" id="M_SOB_cpd01956__91__c__93__" name="o_Formylbenzoic_acid_c0" compartment="c" hasOnlySubstanceUnits="false" boundaryCondition="false" constant="false" fbc:charge="-1" fbc:chemicalFormula="C8H5O3"/>
      <species metaid="M_SOB_cpd02014__91__c__93__" id="M_SOB_cpd02014__91__c__93__" name="N_Malonylanthranilate_c0" compartment="c" hasOnlySubstanceUnits="false" boundaryCondition="false" constant="false" fbc:charge="-2" fbc:chemicalFormula="C10H7NO5"/>
      <species metaid="M_SOB_cpd02039__91__c__93__" id="M_SOB_cpd02039__91__c__93__" name="1_Aminopropan_2_ol_c0" compartment="c" hasOnlySubstanceUnits="false" boundaryCondition="false" constant="false" fbc:charge="1" fbc:chemicalFormula="C3H10NO"/>
      <species metaid="M_SOB_cpd02045__91__c__93__" id="M_SOB_cpd02045__91__c__93__" name="1_Hydroxy_2_naphthoate_c0" compartment="c" hasOnlySubstanceUnits="false" boundaryCondition="false" constant="false" fbc:charge="-1" fbc:chemicalFormula="C11H7O3"/>
      <species metaid="M_SOB_cpd02046__91__c__93__" id="M_SOB_cpd02046__91__c__93__" name="10_Formyldihydrofolate_c0" compartment="c" hasOnlySubstanceUnits="false" boundaryCondition="false" constant="false" fbc:charge="-2" fbc:chemicalFormula="C20H19N7O7"/>
      <species metaid="M_SOB_cpd02056__91__c__93__" id="M_SOB_cpd02056__91__c__93__" name="2_Hydroxy_3_oxoadipate_c0" compartment="c" hasOnlySubstanceUnits="false" boundaryCondition="false" constant="false" fbc:charge="-2" fbc:chemicalFormula="C6H6O6"/>
      <species metaid="M_SOB_cpd02132__91__c__93__" id="M_SOB_cpd02132__91__c__93__" name="3_Phospho_D_erythronate_c0" compartment="c" hasOnlySubstanceUnits="false" boundaryCondition="false" constant="false" fbc:charge="-2" fbc:chemicalFormula="C4H6O8P"/>
      <species metaid="M_SOB_cpd02168__91__c__93__" id="M_SOB_cpd02168__91__c__93__" name="Prephytoene_diphosphate_c0" compartment="c" hasOnlySubstanceUnits="false" boundaryCondition="false" constant="false" fbc:charge="-2" fbc:chemicalFormula="C40H66O7P2"/>
      <species metaid="M_SOB_cpd02184__91__c__93__" id="M_SOB_cpd02184__91__c__93__" name="11_cis_Retinyl_palmitate_c0" compartment="c" hasOnlySubstanceUnits="false" boundaryCondition="false" constant="false" fbc:charge="0" fbc:chemicalFormula="C36H60O2"/>
      <species metaid="M_SOB_cpd02200__91__c__93__" id="M_SOB_cpd02200__91__c__93__" name="CDP_N_methylethanolamine_c0" compartment="c" hasOnlySubstanceUnits="false" boundaryCondition="false" constant="false" fbc:charge="-1" fbc:chemicalFormula="C12H21N4O11P2"/>
      <species metaid="M_SOB_cpd02203__91__c__93__" id="M_SOB_cpd02203__91__c__93__" name="D_Erythritol_4_phosphate_c0" compartment="c" hasOnlySubstanceUnits="false" boundaryCondition="false" constant="false" fbc:charge="-1" fbc:chemicalFormula="C4H9O7P"/>
      <species metaid="M_SOB_cpd02216__91__c__93__" id="M_SOB_cpd02216__91__c__93__" name="Mg_protoporphyrin_IX_c0" compartment="c" hasOnlySubstanceUnits="false" boundaryCondition="false" constant="false" fbc:charge="-1" fbc:chemicalFormula="C34H30MgN4O4"/>
      <species metaid="M_SOB_cpd02264__91__c__93__" id="M_SOB_cpd02264__91__c__93__" name="CDPparatose_c0" compartment="c" hasOnlySubstanceUnits="false" boundaryCondition="false" constant="false" fbc:charge="-2" fbc:chemicalFormula="C15H23N3O14P2"/>
      <species metaid="M_SOB_cpd02265__91__c__93__" id="M_SOB_cpd02265__91__c__93__" name="CDPtyvelose_c0" compartment="c" hasOnlySubstanceUnits="false" boundaryCondition="false" constant="false" fbc:charge="-2" fbc:chemicalFormula="C15H23N3O14P2"/>
      <species metaid="M_SOB_cpd02340__91__c__93__" id="M_SOB_cpd02340__91__c__93__" name="alpha_D_Hexose_6_phosphate_c0" compartment="c" hasOnlySubstanceUnits="false" boundaryCondition="false" constant="false" fbc:charge="-1" fbc:chemicalFormula="C6H11O9P"/>
      <species metaid="M_SOB_cpd02380__91__c__93__" id="M_SOB_cpd02380__91__c__93__" name="S_Methyl_1_thio_D_glycerate_c0" compartment="c" hasOnlySubstanceUnits="false" boundaryCondition="false" constant="false" fbc:charge="0" fbc:chemicalFormula="C4H8O3S"/>
      <species metaid="M_SOB_cpd02490__91__c__93__" id="M_SOB_cpd02490__91__c__93__" name="Lysopine_c0" compartment="c" hasOnlySubstanceUnits="false" boundaryCondition="false" constant="false" fbc:charge="0" fbc:chemicalFormula="C9H18N2O4"/>
      <species metaid="M_SOB_cpd02518__91__c__93__" id="M_SOB_cpd02518__91__c__93__" name="Gibberellin_2_O_beta_D_glucoside_c0" compartment="c" hasOnlySubstanceUnits="false" boundaryCondition="false" constant="false" fbc:charge="-1" fbc:chemicalFormula="C25H31O11"/>
      <species metaid="M_SOB_cpd02519__91__c__93__" id="M_SOB_cpd02519__91__c__93__" name="Guanidinoethyl_methyl_phosphate_c0" compartment="c" hasOnlySubstanceUnits="false" boundaryCondition="false" constant="false" fbc:charge="0" fbc:chemicalFormula="C4H12N3O4P"/>
      <species metaid="M_SOB_cpd02546__91__c__93__" id="M_SOB_cpd02546__91__c__93__" name="CMP_KDO_c0" compartment="c" hasOnlySubstanceUnits="false" boundaryCondition="false" constant="false" fbc:charge="-2" fbc:chemicalFormula="C17H24N3O15P"/>
      <species metaid="M_SOB_cpd02566__91__c__93__" id="M_SOB_cpd02566__91__c__93__" name="2_3_Dihydroxy_2_3_dihydrobenzoate_c0" compartment="c" hasOnlySubstanceUnits="false" boundaryCondition="false" constant="false" fbc:charge="-1" fbc:chemicalFormula="C7H7O4"/>
      <species metaid="M_SOB_cpd02590__91__c__93__" id="M_SOB_cpd02590__91__c__93__" name="all_trans_Heptaprenyl_diphosphate_c0" compartment="c" hasOnlySubstanceUnits="false" boundaryCondition="false" constant="false" fbc:charge="-2" fbc:chemicalFormula="C35H58O7P2"/>
      <species metaid="M_SOB_cpd02601__91__c__93__" id="M_SOB_cpd02601__91__c__93__" name="2_Lysolecithin_c0" compartment="c" hasOnlySubstanceUnits="false" boundaryCondition="false" constant="false" fbc:charge="0" fbc:chemicalFormula="C9H19NO7PR"/>
      <species metaid="M_SOB_cpd02603__91__c__93__" id="M_SOB_cpd02603__91__c__93__" name="3_Lysolecithin_c0" compartment="c" hasOnlySubstanceUnits="false" boundaryCondition="false" constant="false" fbc:charge="0" fbc:chemicalFormula="C9H19NO7PR"/>
      <species metaid="M_SOB_cpd02611__91__c__93__" id="M_SOB_cpd02611__91__c__93__" name="N_Acetyl_D_glucosamine1_phosphate_c0" compartment="c" hasOnlySubstanceUnits="false" boundaryCondition="false" constant="false" fbc:charge="-2" fbc:chemicalFormula="C8H14NO9P"/>
      <species metaid="M_SOB_cpd02645__91__c__93__" id="M_SOB_cpd02645__91__c__93__" name="Phosphoenol_4_deoxy_3_tetrulosonate_c0" compartment="c" hasOnlySubstanceUnits="false" boundaryCondition="false" constant="false" fbc:charge="-2" fbc:chemicalFormula="C4H4O7P"/>
      <species metaid="M_SOB_cpd02656__91__c__93__" id="M_SOB_cpd02656__91__c__93__" name="6_7_Dimethyl_8__1_D_ribityllumazine_c0" compartment="c" hasOnlySubstanceUnits="false" boundaryCondition="false" constant="false" fbc:charge="-1" fbc:chemicalFormula="C13H17N4O6"/>
      <species metaid="M_SOB_cpd02688__91__c__93__" id="M_SOB_cpd02688__91__c__93__" name="S_Methyl_3_phospho_1_thio_D_glycerate_c0" compartment="c" hasOnlySubstanceUnits="false" boundaryCondition="false" constant="false" fbc:charge="-1" fbc:chemicalFormula="C4H7O6PS"/>
      <species metaid="M_SOB_cpd02701__91__c__93__" id="M_SOB_cpd02701__91__c__93__" name="S_Adenosyl_4_methylthio_2_oxobutanoate_c0" compartment="c" hasOnlySubstanceUnits="false" boundaryCondition="false" constant="false" fbc:charge="0" fbc:chemicalFormula="C15H19N5O6S"/>
      <species metaid="M_SOB_cpd02708__91__c__93__" id="M_SOB_cpd02708__91__c__93__" name="cis_2_Methyl_5_isopropylhexa_2_5_dienal_c0" compartment="c" hasOnlySubstanceUnits="false" boundaryCondition="false" constant="false" fbc:charge="0" fbc:chemicalFormula="C10H16O"/>
      <species metaid="M_SOB_cpd02715__91__c__93__" id="M_SOB_cpd02715__91__c__93__" name="3_3_4_Dihydroxypyridin_1_yl_L_alanine_c0" compartment="c" hasOnlySubstanceUnits="false" boundaryCondition="false" constant="false" fbc:charge="-1" fbc:chemicalFormula="C8H9N2O4"/>
      <species metaid="M_SOB_cpd02734__91__c__93__" id="M_SOB_cpd02734__91__c__93__" name="4_Carboxy_2_hydroxymuconate_semialdehyde_c0" compartment="c" hasOnlySubstanceUnits="false" boundaryCondition="false" constant="false" fbc:charge="-2" fbc:chemicalFormula="C7H4O6"/>
      <species metaid="M_SOB_cpd02744__91__c__93__" id="M_SOB_cpd02744__91__c__93__" name="N_Phosphoguanidinoethyl_methyl_phosphate_c0" compartment="c" hasOnlySubstanceUnits="false" boundaryCondition="false" constant="false" fbc:charge="-2" fbc:chemicalFormula="C4H11N3O7P2"/>
      <species metaid="M_SOB_cpd02745__91__c__93__" id="M_SOB_cpd02745__91__c__93__" name="alpha_D_Galactosyl_diphosphoundecaprenol_c0" compartment="c" hasOnlySubstanceUnits="false" boundaryCondition="false" constant="false" fbc:charge="-2" fbc:chemicalFormula="C61H100O12P2"/>
      <species metaid="M_SOB_cpd02762__91__c__93__" id="M_SOB_cpd02762__91__c__93__" name="Mg_Protoporphyrin_IX_13_monomethyl_ester_c0" compartment="c" hasOnlySubstanceUnits="false" boundaryCondition="false" constant="false" fbc:charge="0" fbc:chemicalFormula="C35H34MgN4O4"/>
      <species metaid="M_SOB_cpd02787__91__c__93__" id="M_SOB_cpd02787__91__c__93__" name="16_Methoxy_2_3_dihydro_3_hydroxytabersonine_c0" compartment="c" hasOnlySubstanceUnits="false" boundaryCondition="false" constant="false" fbc:charge="0" fbc:chemicalFormula="C22H29N2O4"/>
      <species metaid="M_SOB_cpd02788__91__c__93__" id="M_SOB_cpd02788__91__c__93__" name="Inositol_1_2_3_5_6_pentakisphosphate_c0" compartment="c" hasOnlySubstanceUnits="false" boundaryCondition="false" constant="false" fbc:charge="-5" fbc:chemicalFormula="C6H7O21P5"/>
      <species metaid="M_SOB_cpd02824__91__c__93__" id="M_SOB_cpd02824__91__c__93__" name="2_3_Bis_O_geranylgeranylglycerol_1_phosphate_c0" compartment="c" hasOnlySubstanceUnits="false" boundaryCondition="false" constant="false" fbc:charge="-1" fbc:chemicalFormula="C43H71O6P"/>
      <species metaid="M_SOB_cpd02835__91__c__93__" id="M_SOB_cpd02835__91__c__93__" name="UDP_2_3_bis3_hydroxytetradecanoylglucosamine_c0" compartment="c" hasOnlySubstanceUnits="false" boundaryCondition="false" constant="false" fbc:charge="-2" fbc:chemicalFormula="C43H75N3O20P2"/>
      <species metaid="M_SOB_cpd02861__91__c__93__" id="M_SOB_cpd02861__91__c__93__" name="UDP_N_acetylmuramoyl_L_alanyl_D_glutamyl_L_lysine_c0" compartment="c" hasOnlySubstanceUnits="false" boundaryCondition="false" constant="false" fbc:charge="-3" fbc:chemicalFormula="C34H52N7O24P2"/>
      <species metaid="M_SOB_cpd02862__91__c__93__" id="M_SOB_cpd02862__91__c__93__" name="UDPMurAcoyl_L_Ala_D_gamma_Glu_L_Lys_D_Ala_D_Ala_c0" compartment="c" hasOnlySubstanceUnits="false" boundaryCondition="false" constant="false" fbc:charge="-3" fbc:chemicalFormula="C40H62N9O26P2"/>
      <species metaid="M_SOB_cpd02886__91__c__93__" id="M_SOB_cpd02886__91__c__93__" name="UDP_3_O_beta_hydroxymyristoyl_N_acetylglucosamine_c0" compartment="c" hasOnlySubstanceUnits="false" boundaryCondition="false" constant="false" fbc:charge="-2" fbc:chemicalFormula="C31H51N3O19P2"/>
      <species metaid="M_SOB_cpd02902__91__c__93__" id="M_SOB_cpd02902__91__c__93__" name="D_Galactosyl_1_3_beta_D_galactosyl_1_4_beta_D_glucosyl_R_c0" compartment="c" hasOnlySubstanceUnits="false" boundaryCondition="false" constant="false" fbc:charge="0" fbc:chemicalFormula="C18H31O16R"/>
      <species metaid="M_SOB_cpd02948__91__c__93__" id="M_SOB_cpd02948__91__c__93__" name="MurAcoyl_L_Ala_D_gamma_Glu_L_Lys_D_Ala_D_Ala_diphospho__undecaprenol_c0" compartment="c" hasOnlySubstanceUnits="false" boundaryCondition="false" constant="false" fbc:charge="-3" fbc:chemicalFormula="C86H140N7O21P2"/>
      <species metaid="M_SOB_cpd02968__91__c__93__" id="M_SOB_cpd02968__91__c__93__" name="UDP_N_acetylmuramoyl_L_alanyl_D_glutamyl_6_carboxy_L_lysyl_D_alanyl__D_alanine_c0" compartment="c" hasOnlySubstanceUnits="false" boundaryCondition="false" constant="false" fbc:charge="-4" fbc:chemicalFormula="C41H61N9O28P2"/>
      <species metaid="M_SOB_cpd03073__91__c__93__" id="M_SOB_cpd03073__91__c__93__" name="2_5_Diaminohexanoate_c0" compartment="c" hasOnlySubstanceUnits="false" boundaryCondition="false" constant="false" fbc:charge="1" fbc:chemicalFormula="C6H15N2O2"/>
      <species metaid="M_SOB_cpd03148__91__c__93__" id="M_SOB_cpd03148__91__c__93__" name="Chlorophyll_a_c0" compartment="c" hasOnlySubstanceUnits="false" boundaryCondition="false" constant="false" fbc:charge="0" fbc:chemicalFormula="C55H73MgN4O5"/>
      <species metaid="M_SOB_cpd03158__91__c__93__" id="M_SOB_cpd03158__91__c__93__" name="Nicotianamine_c0" compartment="c" hasOnlySubstanceUnits="false" boundaryCondition="false" constant="false" fbc:charge="-1" fbc:chemicalFormula="C12H20N3O6"/>
      <species metaid="M_SOB_cpd03211__91__c__93__" id="M_SOB_cpd03211__91__c__93__" name="15_cis_Phytoene_c0" compartment="c" hasOnlySubstanceUnits="false" boundaryCondition="false" constant="false" fbc:charge="0" fbc:chemicalFormula="C40H64"/>
      <species metaid="M_SOB_cpd03214__91__c__93__" id="M_SOB_cpd03214__91__c__93__" name="Phytyl_diphosphate_c0" compartment="c" hasOnlySubstanceUnits="false" boundaryCondition="false" constant="false" fbc:charge="-2" fbc:chemicalFormula="C20H40O7P2"/>
      <species metaid="M_SOB_cpd03245__91__c__93__" id="M_SOB_cpd03245__91__c__93__" name="Glycodeoxycholate_c0" compartment="c" hasOnlySubstanceUnits="false" boundaryCondition="false" constant="false" fbc:charge="-1" fbc:chemicalFormula="C26H42NO5"/>
      <species metaid="M_SOB_cpd03246__91__c__93__" id="M_SOB_cpd03246__91__c__93__" name="Taurochenodeoxycholate_c0" compartment="c" hasOnlySubstanceUnits="false" boundaryCondition="false" constant="false" fbc:charge="-1" fbc:chemicalFormula="C26H44NO6S"/>
      <species metaid="M_SOB_cpd03247__91__c__93__" id="M_SOB_cpd03247__91__c__93__" name="Glycochenodeoxycholate_c0" compartment="c" hasOnlySubstanceUnits="false" boundaryCondition="false" constant="false" fbc:charge="-1" fbc:chemicalFormula="C26H42NO5"/>
      <species metaid="M_SOB_cpd03280__91__c__93__" id="M_SOB_cpd03280__91__c__93__" name="5_Ureido_4_imidazole_carboxylate_c0" compartment="c" hasOnlySubstanceUnits="false" boundaryCondition="false" constant="false" fbc:charge="-1" fbc:chemicalFormula="C5H5N4O3"/>
      <species metaid="M_SOB_cpd03281__91__c__93__" id="M_SOB_cpd03281__91__c__93__" name="5_Amino_4_imidazole_carboxylate_c0" compartment="c" hasOnlySubstanceUnits="false" boundaryCondition="false" constant="false" fbc:charge="0" fbc:chemicalFormula="C4H5N3O2"/>
      <species metaid="M_SOB_cpd03333__91__c__93__" id="M_SOB_cpd03333__91__c__93__" name="Sinapaldehyde_c0" compartment="c" hasOnlySubstanceUnits="false" boundaryCondition="false" constant="false" fbc:charge="0" fbc:chemicalFormula="C11H12O4"/>
      <species metaid="M_SOB_cpd03365__91__c__93__" id="M_SOB_cpd03365__91__c__93__" name="5_2_Formylethyl_4_6_dihydroxypicolinate_c0" compartment="c" hasOnlySubstanceUnits="false" boundaryCondition="false" constant="false" fbc:charge="-1" fbc:chemicalFormula="C9H8NO5"/>
      <species metaid="M_SOB_cpd03366__91__c__93__" id="M_SOB_cpd03366__91__c__93__" name="5_2_Carboxyethyl_4_6_dihydroxypicolinate_c0" compartment="c" hasOnlySubstanceUnits="false" boundaryCondition="false" constant="false" fbc:charge="-2" fbc:chemicalFormula="C9H7NO6"/>
      <species metaid="M_SOB_cpd03413__91__c__93__" id="M_SOB_cpd03413__91__c__93__" name="L_Glutamyl_1_phosphate_c0" compartment="c" hasOnlySubstanceUnits="false" boundaryCondition="false" constant="false" fbc:charge="-1" fbc:chemicalFormula="C5H8NO7P"/>
      <species metaid="M_SOB_cpd03421__91__c__93__" id="M_SOB_cpd03421__91__c__93__" name="Cobyrinate_c0" compartment="c" hasOnlySubstanceUnits="false" boundaryCondition="false" constant="false" fbc:charge="-3" fbc:chemicalFormula="C45H52CoN4O14"/>
      <species metaid="M_SOB_cpd03451__91__c__93__" id="M_SOB_cpd03451__91__c__93__" name="SHCHC_c0" compartment="c" hasOnlySubstanceUnits="false" boundaryCondition="false" constant="false" fbc:charge="-2" fbc:chemicalFormula="C11H10O6"/>
      <species metaid="M_SOB_cpd03491__91__c__93__" id="M_SOB_cpd03491__91__c__93__" name="Undecaprenyl_diphospho_N_acetylmuramoyl_N_acetylglucosamine_L_alanyl_gamma_D_glutamyl_L_lysyl_D_alanyl_D_alanine_c0" compartment="c" hasOnlySubstanceUnits="false" boundaryCondition="false" constant="false" fbc:charge="-3" fbc:chemicalFormula="C94H153N8O26P2"/>
      <species metaid="M_SOB_cpd03494__91__c__93__" id="M_SOB_cpd03494__91__c__93__" name="Undecaprenyl_diphospho_N_acetylmuramoyl_L_alanyl_D_glutamyl_meso_2_6_diaminopimeloyl_D_alanyl_D_alanine_c0" compartment="c" hasOnlySubstanceUnits="false" boundaryCondition="false" constant="false" fbc:charge="-4" fbc:chemicalFormula="C87H139N7O23P2"/>
      <species metaid="M_SOB_cpd03495__91__c__93__" id="M_SOB_cpd03495__91__c__93__" name="Undecaprenyl_diphospho_N_acetylmuramoyl__N_acetylglucosamine_L_ala_D_glu_meso_2_6_diaminopimeloyl_D_ala_D_ala_c0" compartment="c" hasOnlySubstanceUnits="false" boundaryCondition="false" constant="false" fbc:charge="-4" fbc:chemicalFormula="C95H152N8O28P2"/>
      <species metaid="M_SOB_cpd03524__91__c__93__" id="M_SOB_cpd03524__91__c__93__" name="10_Formyl_THF_L_glutamate_c0" compartment="c" hasOnlySubstanceUnits="false" boundaryCondition="false" constant="false" fbc:charge="-3" fbc:chemicalFormula="C25H27N8O10"/>
      <species metaid="M_SOB_cpd03593__91__c__93__" id="M_SOB_cpd03593__91__c__93__" name="D_erythro_3_Methylmalate_c0" compartment="c" hasOnlySubstanceUnits="false" boundaryCondition="false" constant="false" fbc:charge="-2" fbc:chemicalFormula="C5H6O5"/>
      <species metaid="M_SOB_cpd03596__91__c__93__" id="M_SOB_cpd03596__91__c__93__" name="4_Methylene_2_oxoglutarate_c0" compartment="c" hasOnlySubstanceUnits="false" boundaryCondition="false" constant="false" fbc:charge="-2" fbc:chemicalFormula="C6H4O5"/>
      <species metaid="M_SOB_cpd03696__91__e__93__" id="M_SOB_cpd03696__91__e__93__" name="Ursin_e0" compartment="e" hasOnlySubstanceUnits="false" boundaryCondition="false" constant="false" fbc:charge="0" fbc:chemicalFormula="C12H16O7"/>
      <species metaid="M_SOB_cpd03699__91__c__93__" id="M_SOB_cpd03699__91__c__93__" name="cDPG_c0" compartment="c" hasOnlySubstanceUnits="false" boundaryCondition="false" constant="false" fbc:charge="-3" fbc:chemicalFormula="C3H3O9P2"/>
      <species metaid="M_SOB_cpd03709__91__c__93__" id="M_SOB_cpd03709__91__c__93__" name="Salicylaldehyde_c0" compartment="c" hasOnlySubstanceUnits="false" boundaryCondition="false" constant="false" fbc:charge="0" fbc:chemicalFormula="C7H6O2"/>
      <species metaid="M_SOB_cpd03715__91__c__93__" id="M_SOB_cpd03715__91__c__93__" name="2_Hydroxy_6_oxo_hept_2_4_dienoate_c0" compartment="c" hasOnlySubstanceUnits="false" boundaryCondition="false" constant="false" fbc:charge="-1" fbc:chemicalFormula="C7H7O4"/>
      <species metaid="M_SOB_cpd03736__91__c__93__" id="M_SOB_cpd03736__91__c__93__" name="Lauroyl_KDO2_lipid_IVA_c0" compartment="c" hasOnlySubstanceUnits="false" boundaryCondition="false" constant="false" fbc:charge="-6" fbc:chemicalFormula="C96H170N2O38P2"/>
      <species metaid="M_SOB_cpd03832__91__c__93__" id="M_SOB_cpd03832__91__c__93__" name="Hydrogenobyrinate_c0" compartment="c" hasOnlySubstanceUnits="false" boundaryCondition="false" constant="false" fbc:charge="-4" fbc:chemicalFormula="C45H56N4O14"/>
      <species metaid="M_SOB_cpd03835__91__c__93__" id="M_SOB_cpd03835__91__c__93__" name="Precorrin_8_c0" compartment="c" hasOnlySubstanceUnits="false" boundaryCondition="false" constant="false" fbc:charge="-7" fbc:chemicalFormula="C45H53N4O14"/>
      <species metaid="M_SOB_cpd03861__91__c__93__" id="M_SOB_cpd03861__91__c__93__" name="L_Xylulose_1_phosphate_c0" compartment="c" hasOnlySubstanceUnits="false" boundaryCondition="false" constant="false" fbc:charge="-2" fbc:chemicalFormula="C5H9O8P"/>
      <species metaid="M_SOB_cpd03914__91__c__93__" id="M_SOB_cpd03914__91__c__93__" name="CobIIyrinate_diamide_c0" compartment="c" hasOnlySubstanceUnits="false" boundaryCondition="false" constant="false" fbc:charge="-1" fbc:chemicalFormula="C45H56CoN6O12"/>
      <species metaid="M_SOB_cpd03915__91__c__93__" id="M_SOB_cpd03915__91__c__93__" name="CobIyrinate_diamide_c0" compartment="c" hasOnlySubstanceUnits="false" boundaryCondition="false" constant="false" fbc:charge="-2" fbc:chemicalFormula="C45H56CoN6O12"/>
      <species metaid="M_SOB_cpd03916__91__c__93__" id="M_SOB_cpd03916__91__c__93__" name="Adenosyl_cobyrinate_diamide_c0" compartment="c" hasOnlySubstanceUnits="false" boundaryCondition="false" constant="false" fbc:charge="-1" fbc:chemicalFormula="C55H68CoN11O15"/>
      <species metaid="M_SOB_cpd03962__91__c__93__" id="M_SOB_cpd03962__91__c__93__" name="Cyanuric_acid_c0" compartment="c" hasOnlySubstanceUnits="false" boundaryCondition="false" constant="false" fbc:charge="0" fbc:chemicalFormula="C3H3N3O3"/>
      <species metaid="M_SOB_cpd03963__91__c__93__" id="M_SOB_cpd03963__91__c__93__" name="Biuret_c0" compartment="c" hasOnlySubstanceUnits="false" boundaryCondition="false" constant="false" fbc:charge="0" fbc:chemicalFormula="C2H5N3O2"/>
      <species metaid="M_SOB_cpd03989__91__c__93__" id="M_SOB_cpd03989__91__c__93__" name="2_Hydroxy_6_oxo_7_methylocta_2_4_dienoate_c0" compartment="c" hasOnlySubstanceUnits="false" boundaryCondition="false" constant="false" fbc:charge="-1" fbc:chemicalFormula="C9H11O4"/>
      <species metaid="M_SOB_cpd04015__91__c__93__" id="M_SOB_cpd04015__91__c__93__" name="trans_3_Chloro_2_propene_1_ol_c0" compartment="c" hasOnlySubstanceUnits="false" boundaryCondition="false" constant="false" fbc:charge="0" fbc:chemicalFormula="C3H5ClO"/>
      <species metaid="M_SOB_cpd04016__91__c__93__" id="M_SOB_cpd04016__91__c__93__" name="cis_3_Chloro_2_propene_1_ol_c0" compartment="c" hasOnlySubstanceUnits="false" boundaryCondition="false" constant="false" fbc:charge="0" fbc:chemicalFormula="C3H5ClO"/>
      <species metaid="M_SOB_cpd04017__91__c__93__" id="M_SOB_cpd04017__91__c__93__" name="3_Chloroallyl_aldehyde_c0" compartment="c" hasOnlySubstanceUnits="false" boundaryCondition="false" constant="false" fbc:charge="0" fbc:chemicalFormula="C3H3ClO"/>
      <species metaid="M_SOB_cpd04049__91__c__93__" id="M_SOB_cpd04049__91__c__93__" name="6_Oxo_2_hydroxy_7_4_chlorophenyl_3_8_8_trichloroocta_2E_4E_7E__trienoate_c0" compartment="c" hasOnlySubstanceUnits="false" boundaryCondition="false" constant="false" fbc:charge="-1" fbc:chemicalFormula="C14H7Cl4O4"/>
      <species metaid="M_SOB_cpd04050__91__c__93__" id="M_SOB_cpd04050__91__c__93__" name="2_4_Chlorophenyl_3_3_dichloropropenoate_c0" compartment="c" hasOnlySubstanceUnits="false" boundaryCondition="false" constant="false" fbc:charge="-1" fbc:chemicalFormula="C9H4Cl3O2"/>
      <species metaid="M_SOB_cpd04058__91__c__93__" id="M_SOB_cpd04058__91__c__93__" name="L_N2_2_Carboxyethylarginine_c0" compartment="c" hasOnlySubstanceUnits="false" boundaryCondition="false" constant="false" fbc:charge="0" fbc:chemicalFormula="C9H18N4O4"/>
      <species metaid="M_SOB_cpd04103__91__c__93__" id="M_SOB_cpd04103__91__c__93__" name="3_Hydroxypimelyl_CoA_c0" compartment="c" hasOnlySubstanceUnits="false" boundaryCondition="false" constant="false" fbc:charge="-4" fbc:chemicalFormula="C28H41N7O20P3S"/>
      <species metaid="M_SOB_cpd04106__91__c__93__" id="M_SOB_cpd04106__91__c__93__" name="S_Formylmycothiol_c0" compartment="c" hasOnlySubstanceUnits="false" boundaryCondition="false" constant="false" fbc:charge="0" fbc:chemicalFormula="C18H30N2O13S"/>
      <species metaid="M_SOB_cpd04107__91__c__93__" id="M_SOB_cpd04107__91__c__93__" name="Dihydrophloroglucinol_c0" compartment="c" hasOnlySubstanceUnits="false" boundaryCondition="false" constant="false" fbc:charge="0" fbc:chemicalFormula="C6H7O3"/>
      <species metaid="M_SOB_cpd04248__91__c__93__" id="M_SOB_cpd04248__91__c__93__" name="Chloral_hydrate_c0" compartment="c" hasOnlySubstanceUnits="false" boundaryCondition="false" constant="false" fbc:charge="0" fbc:chemicalFormula="C2H3Cl3O2"/>
      <species metaid="M_SOB_cpd04393__91__c__93__" id="M_SOB_cpd04393__91__c__93__" name="2_Hydroxy_6_oxo_octa_2_4_dienoate_c0" compartment="c" hasOnlySubstanceUnits="false" boundaryCondition="false" constant="false" fbc:charge="-1" fbc:chemicalFormula="C8H9O4"/>
      <species metaid="M_SOB_cpd04539__91__c__93__" id="M_SOB_cpd04539__91__c__93__" name="2_Amino_3_oxo_4_phosphonooxybutyrate_c0" compartment="c" hasOnlySubstanceUnits="false" boundaryCondition="false" constant="false" fbc:charge="-2" fbc:chemicalFormula="C4H6NO7P"/>
      <species metaid="M_SOB_cpd04661__91__c__93__" id="M_SOB_cpd04661__91__c__93__" name="Trichloroethanol_c0" compartment="c" hasOnlySubstanceUnits="false" boundaryCondition="false" constant="false" fbc:charge="0" fbc:chemicalFormula="C2H3Cl3O"/>
      <species metaid="M_SOB_cpd04806__91__c__93__" id="M_SOB_cpd04806__91__c__93__" name="Aldophosphamide_c0" compartment="c" hasOnlySubstanceUnits="false" boundaryCondition="false" constant="false" fbc:charge="0" fbc:chemicalFormula="C7H15Cl2N2O3P"/>
      <species metaid="M_SOB_cpd04918__91__c__93__" id="M_SOB_cpd04918__91__c__93__" name="D_Glycero_D_manno_heptose7_phosphate_c0" compartment="c" hasOnlySubstanceUnits="false" boundaryCondition="false" constant="false" fbc:charge="-2" fbc:chemicalFormula="C7H13O10P"/>
      <species metaid="M_SOB_cpd04920__91__c__93__" id="M_SOB_cpd04920__91__c__93__" name="D_Glycero_D_manno_heptose1_phosphate_c0" compartment="c" hasOnlySubstanceUnits="false" boundaryCondition="false" constant="false" fbc:charge="-2" fbc:chemicalFormula="C7H13O10P"/>
      <species metaid="M_SOB_cpd05041__91__c__93__" id="M_SOB_cpd05041__91__c__93__" name="2_Hydroxy_6_oxo_2_aminophenyl_hexa_2_4_dienoate_c0" compartment="c" hasOnlySubstanceUnits="false" boundaryCondition="false" constant="false" fbc:charge="-1" fbc:chemicalFormula="C12H10NO4"/>
      <species metaid="M_SOB_cpd05513__91__c__93__" id="M_SOB_cpd05513__91__c__93__" name="Neoxanthin_c0" compartment="c" hasOnlySubstanceUnits="false" boundaryCondition="false" constant="false" fbc:charge="0" fbc:chemicalFormula="C40H56O4"/>
      <species metaid="M_SOB_cpd05521__91__c__93__" id="M_SOB_cpd05521__91__c__93__" name="Violaxanthin_c0" compartment="c" hasOnlySubstanceUnits="false" boundaryCondition="false" constant="false" fbc:charge="0" fbc:chemicalFormula="C40H56O4"/>
      <species metaid="M_SOB_cpd05546__91__c__93__" id="M_SOB_cpd05546__91__c__93__" name="Cyanin_c0" compartment="c" hasOnlySubstanceUnits="false" boundaryCondition="false" constant="false" fbc:charge="-1" fbc:chemicalFormula="C27H30O16"/>
      <species metaid="M_SOB_cpd05630__91__c__93__" id="M_SOB_cpd05630__91__c__93__" name="Pelargonin_c0" compartment="c" hasOnlySubstanceUnits="false" boundaryCondition="false" constant="false" fbc:charge="-1" fbc:chemicalFormula="C27H30O15"/>
      <species metaid="M_SOB_cpd06227__91__c__93__" id="M_SOB_cpd06227__91__c__93__" name="THF_L_glutamate_c0" compartment="c" hasOnlySubstanceUnits="false" boundaryCondition="false" constant="false" fbc:charge="-3" fbc:chemicalFormula="C24H27N8O9"/>
      <species metaid="M_SOB_cpd06559__91__c__93__" id="M_SOB_cpd06559__91__c__93__" name="alpha_Farnesene_c0" compartment="c" hasOnlySubstanceUnits="false" boundaryCondition="false" constant="false" fbc:charge="0" fbc:chemicalFormula="C15H24"/>
      <species metaid="M_SOB_cpd06713__91__c__93__" id="M_SOB_cpd06713__91__c__93__" name="6_Ketoxycyclohex_1_ene_1_carboxyl_CoA_c0" compartment="c" hasOnlySubstanceUnits="false" boundaryCondition="false" constant="false" fbc:charge="-3" fbc:chemicalFormula="C28H38N7O18P3S"/>
      <species metaid="M_SOB_cpd06739__91__c__93__" id="M_SOB_cpd06739__91__c__93__" name="R__plus__Citronellal_c0" compartment="c" hasOnlySubstanceUnits="false" boundaryCondition="false" constant="false" fbc:charge="0" fbc:chemicalFormula="C10H18O"/>
      <species metaid="M_SOB_cpd08208__91__c__93__" id="M_SOB_cpd08208__91__c__93__" name="2_Hydroxy_3_chloropenta_2_4_dienoate_c0" compartment="c" hasOnlySubstanceUnits="false" boundaryCondition="false" constant="false" fbc:charge="-1" fbc:chemicalFormula="C5H4ClO3"/>
      <species metaid="M_SOB_cpd08238__91__c__93__" id="M_SOB_cpd08238__91__c__93__" name="S___Citronellal_c0" compartment="c" hasOnlySubstanceUnits="false" boundaryCondition="false" constant="false" fbc:charge="0" fbc:chemicalFormula="C10H18O"/>
      <species metaid="M_SOB_cpd08279__91__c__93__" id="M_SOB_cpd08279__91__c__93__" name="1_Hydroxy_2_naphthaldehyde_c0" compartment="c" hasOnlySubstanceUnits="false" boundaryCondition="false" constant="false" fbc:charge="0" fbc:chemicalFormula="C11H8O2"/>
      <species metaid="M_SOB_cpd08368__91__c__93__" id="M_SOB_cpd08368__91__c__93__" name="Cobalt_precorrin_2_c0" compartment="c" hasOnlySubstanceUnits="false" boundaryCondition="false" constant="false" fbc:charge="-8" fbc:chemicalFormula="C42H36CoN4O16"/>
      <species metaid="M_SOB_cpd08375__91__c__93__" id="M_SOB_cpd08375__91__c__93__" name="Cobalt_precorrin_8_c0" compartment="c" hasOnlySubstanceUnits="false" boundaryCondition="false" constant="false" fbc:charge="-5" fbc:chemicalFormula="C45H53CoN4O14"/>
      <species metaid="M_SOB_cpd08449__91__c__93__" id="M_SOB_cpd08449__91__c__93__" name="3_Amino_2_oxopropyl_phosphate_c0" compartment="c" hasOnlySubstanceUnits="false" boundaryCondition="false" constant="false" fbc:charge="-1" fbc:chemicalFormula="C3H7NO5P"/>
      <species metaid="M_SOB_cpd08629__91__c__93__" id="M_SOB_cpd08629__91__c__93__" name="131_Hydroxy_Mg_protoporphyrin_IX_13_monomethyl_ester_c0" compartment="c" hasOnlySubstanceUnits="false" boundaryCondition="false" constant="false" fbc:charge="0" fbc:chemicalFormula="C35H34MgN4O5"/>
      <species metaid="M_SOB_cpd08630__91__c__93__" id="M_SOB_cpd08630__91__c__93__" name="131_Oxo_Mg_protoporphyrin_IX_13_monomethyl_ester_c0" compartment="c" hasOnlySubstanceUnits="false" boundaryCondition="false" constant="false" fbc:charge="0" fbc:chemicalFormula="C35H31MgN4O5"/>
      <species metaid="M_SOB_cpd08631__91__c__93__" id="M_SOB_cpd08631__91__c__93__" name="Divinylprotochlorophyllide_c0" compartment="c" hasOnlySubstanceUnits="false" boundaryCondition="false" constant="false" fbc:charge="-1" fbc:chemicalFormula="C35H29MgN4O5"/>
      <species metaid="M_SOB_cpd08632__91__c__93__" id="M_SOB_cpd08632__91__c__93__" name="Divinyl_chlorophyllide_a_c0" compartment="c" hasOnlySubstanceUnits="false" boundaryCondition="false" constant="false" fbc:charge="-2" fbc:chemicalFormula="C35H31MgN4O5"/>
      <species metaid="M_SOB_cpd08732__91__c__93__" id="M_SOB_cpd08732__91__c__93__" name="4_Isopropenyl_2_oxy_cyclohexanecarboxyl_CoA_c0" compartment="c" hasOnlySubstanceUnits="false" boundaryCondition="false" constant="false" fbc:charge="-3" fbc:chemicalFormula="C31H44N7O18P3S"/>
      <species metaid="M_SOB_cpd08733__91__c__93__" id="M_SOB_cpd08733__91__c__93__" name="3_Isopropenylpimelyl_CoA_c0" compartment="c" hasOnlySubstanceUnits="false" boundaryCondition="false" constant="false" fbc:charge="-4" fbc:chemicalFormula="C31H45N7O19P3S"/>
      <species metaid="M_SOB_cpd08739__91__c__93__" id="M_SOB_cpd08739__91__c__93__" name="trans_2_Methyl_5_isopropylhexa_2_5_dienal_c0" compartment="c" hasOnlySubstanceUnits="false" boundaryCondition="false" constant="false" fbc:charge="0" fbc:chemicalFormula="C10H16O"/>
      <species metaid="M_SOB_cpd08740__91__c__93__" id="M_SOB_cpd08740__91__c__93__" name="trans_2_Methyl_5_isopropylhexa_2_5_dienoic_acid_c0" compartment="c" hasOnlySubstanceUnits="false" boundaryCondition="false" constant="false" fbc:charge="-1" fbc:chemicalFormula="C10H15O2"/>
      <species metaid="M_SOB_cpd08741__91__c__93__" id="M_SOB_cpd08741__91__c__93__" name="cis_2_Methyl_5_isopropylhexa_2_5_dienoic_acid_c0" compartment="c" hasOnlySubstanceUnits="false" boundaryCondition="false" constant="false" fbc:charge="-1" fbc:chemicalFormula="C10H15O2"/>
      <species metaid="M_SOB_cpd09433__91__c__93__" id="M_SOB_cpd09433__91__c__93__" name="9_cis_Neoxanthin_c0" compartment="c" hasOnlySubstanceUnits="false" boundaryCondition="false" constant="false" fbc:charge="0" fbc:chemicalFormula="C40H56O4"/>
      <species metaid="M_SOB_cpd09434__91__c__93__" id="M_SOB_cpd09434__91__c__93__" name="9_cis_Violaxanthin_c0" compartment="c" hasOnlySubstanceUnits="false" boundaryCondition="false" constant="false" fbc:charge="0" fbc:chemicalFormula="C40H56O4"/>
      <species metaid="M_SOB_cpd09790__91__c__93__" id="M_SOB_cpd09790__91__c__93__" name="3_Methylsalicylaldehyde_c0" compartment="c" hasOnlySubstanceUnits="false" boundaryCondition="false" constant="false" fbc:charge="0" fbc:chemicalFormula="C8H8O2"/>
      <species metaid="M_SOB_cpd09791__91__c__93__" id="M_SOB_cpd09791__91__c__93__" name="3_Methylsalicylate_c0" compartment="c" hasOnlySubstanceUnits="false" boundaryCondition="false" constant="false" fbc:charge="-1" fbc:chemicalFormula="C8H7O3"/>
      <species metaid="M_SOB_cpd09792__91__c__93__" id="M_SOB_cpd09792__91__c__93__" name="1_Naphthalenemethanol_c0" compartment="c" hasOnlySubstanceUnits="false" boundaryCondition="false" constant="false" fbc:charge="0" fbc:chemicalFormula="C11H10O"/>
      <species metaid="M_SOB_cpd09793__91__c__93__" id="M_SOB_cpd09793__91__c__93__" name="1_Naphthaldehyde_c0" compartment="c" hasOnlySubstanceUnits="false" boundaryCondition="false" constant="false" fbc:charge="0" fbc:chemicalFormula="C11H8O"/>
      <species metaid="M_SOB_cpd09794__91__c__93__" id="M_SOB_cpd09794__91__c__93__" name="1_Naphthoic_acid_c0" compartment="c" hasOnlySubstanceUnits="false" boundaryCondition="false" constant="false" fbc:charge="-1" fbc:chemicalFormula="C11H7O2"/>
      <species metaid="M_SOB_cpd09802__91__c__93__" id="M_SOB_cpd09802__91__c__93__" name="2_Naphthaldehyde_c0" compartment="c" hasOnlySubstanceUnits="false" boundaryCondition="false" constant="false" fbc:charge="0" fbc:chemicalFormula="C11H8O"/>
      <species metaid="M_SOB_cpd09804__91__c__93__" id="M_SOB_cpd09804__91__c__93__" name="2_Naphthoic_acid_c0" compartment="c" hasOnlySubstanceUnits="false" boundaryCondition="false" constant="false" fbc:charge="-1" fbc:chemicalFormula="C11H7O2"/>
      <species metaid="M_SOB_cpd09811__91__c__93__" id="M_SOB_cpd09811__91__c__93__" name="4_Hydroxymethylsalicylaldehyde_c0" compartment="c" hasOnlySubstanceUnits="false" boundaryCondition="false" constant="false" fbc:charge="0" fbc:chemicalFormula="C8H8O3"/>
      <species metaid="M_SOB_cpd09812__91__c__93__" id="M_SOB_cpd09812__91__c__93__" name="4_Hydroxymethylsalicylate_c0" compartment="c" hasOnlySubstanceUnits="false" boundaryCondition="false" constant="false" fbc:charge="-1" fbc:chemicalFormula="C8H7O4"/>
      <species metaid="M_SOB_cpd09846__91__c__93__" id="M_SOB_cpd09846__91__c__93__" name="Cyromazine_c0" compartment="c" hasOnlySubstanceUnits="false" boundaryCondition="false" constant="false" fbc:charge="0" fbc:chemicalFormula="C6H11N6"/>
      <species metaid="M_SOB_cpd09847__91__c__93__" id="M_SOB_cpd09847__91__c__93__" name="N_Cyclopropylammeline_c0" compartment="c" hasOnlySubstanceUnits="false" boundaryCondition="false" constant="false" fbc:charge="0" fbc:chemicalFormula="C6H9N5O"/>
      <species metaid="M_SOB_cpd09848__91__c__93__" id="M_SOB_cpd09848__91__c__93__" name="N_Cyclopropylammelide_c0" compartment="c" hasOnlySubstanceUnits="false" boundaryCondition="false" constant="false" fbc:charge="0" fbc:chemicalFormula="C6H8N4O2"/>
      <species metaid="M_SOB_cpd09849__91__c__93__" id="M_SOB_cpd09849__91__c__93__" name="Cyclopropylamine_c0" compartment="c" hasOnlySubstanceUnits="false" boundaryCondition="false" constant="false" fbc:charge="1" fbc:chemicalFormula="C3H8N"/>
      <species metaid="M_SOB_cpd11206__91__c__93__" id="M_SOB_cpd11206__91__c__93__" name="Precorrin_1_c0" compartment="c" hasOnlySubstanceUnits="false" boundaryCondition="false" constant="false" fbc:charge="-8" fbc:chemicalFormula="C41H38N4O16"/>
      <species metaid="M_SOB_cpd11209__91__c__93__" id="M_SOB_cpd11209__91__c__93__" name="N_Acetyl_L_citrulline_c0" compartment="c" hasOnlySubstanceUnits="false" boundaryCondition="false" constant="false" fbc:charge="-1" fbc:chemicalFormula="C8H14N3O4"/>
      <species metaid="M_SOB_cpd11225__91__c__93__" id="M_SOB_cpd11225__91__c__93__" name="3_4_dihydroxy_2_butanone4_phosphate_c0" compartment="c" hasOnlySubstanceUnits="false" boundaryCondition="false" constant="false" fbc:charge="-2" fbc:chemicalFormula="C4H7O6P"/>
      <species metaid="M_SOB_cpd11420__91__c__93__" id="M_SOB_cpd11420__91__c__93__" name="trdox_c0" compartment="c" hasOnlySubstanceUnits="false" boundaryCondition="false" constant="false" fbc:charge="0" fbc:chemicalFormula="C10H13N4O4R4S2"/>
      <species metaid="M_SOB_cpd11425__91__c__93__" id="M_SOB_cpd11425__91__c__93__" name="2dmmq7_c0" compartment="c" hasOnlySubstanceUnits="false" boundaryCondition="false" constant="false" fbc:charge="0" fbc:chemicalFormula="C45H62O2"/>
      <species metaid="M_SOB_cpd11432__91__c__93__" id="M_SOB_cpd11432__91__c__93__" name="fa11coa_c0" compartment="c" hasOnlySubstanceUnits="false" boundaryCondition="false" constant="false" fbc:charge="-3" fbc:chemicalFormula="C38H65N7O17P3S"/>
      <species metaid="M_SOB_cpd11434__91__c__93__" id="M_SOB_cpd11434__91__c__93__" name="fa12coa_c0" compartment="c" hasOnlySubstanceUnits="false" boundaryCondition="false" constant="false" fbc:charge="-3" fbc:chemicalFormula="C38H65N7O17P3S"/>
      <species metaid="M_SOB_cpd11435__91__c__93__" id="M_SOB_cpd11435__91__c__93__" name="fa1coa_c0" compartment="c" hasOnlySubstanceUnits="false" boundaryCondition="false" constant="false" fbc:charge="-3" fbc:chemicalFormula="C35H59N7O17P3S"/>
      <species metaid="M_SOB_cpd11437__91__c__93__" id="M_SOB_cpd11437__91__c__93__" name="fa3coa_c0" compartment="c" hasOnlySubstanceUnits="false" boundaryCondition="false" constant="false" fbc:charge="-3" fbc:chemicalFormula="C36H61N7O17P3S"/>
      <species metaid="M_SOB_cpd11439__91__c__93__" id="M_SOB_cpd11439__91__c__93__" name="fa4coa_c0" compartment="c" hasOnlySubstanceUnits="false" boundaryCondition="false" constant="false" fbc:charge="-3" fbc:chemicalFormula="C36H61N7O17P3S"/>
      <species metaid="M_SOB_cpd11441__91__c__93__" id="M_SOB_cpd11441__91__c__93__" name="fa6coa_c0" compartment="c" hasOnlySubstanceUnits="false" boundaryCondition="false" constant="false" fbc:charge="-3" fbc:chemicalFormula="C37H63N7O17P3S"/>
      <species metaid="M_SOB_cpd11464__91__c__93__" id="M_SOB_cpd11464__91__c__93__" name="Butyryl_ACP_c0" compartment="c" hasOnlySubstanceUnits="false" boundaryCondition="false" constant="false" fbc:charge="-2" fbc:chemicalFormula="C15H28N2O8PRS"/>
      <species metaid="M_SOB_cpd11465__91__c__93__" id="M_SOB_cpd11465__91__c__93__" name="But_2_enoyl_acyl_carrier_protein_c0" compartment="c" hasOnlySubstanceUnits="false" boundaryCondition="false" constant="false" fbc:charge="-1" fbc:chemicalFormula="C15H25N2O8PRS"/>
      <species metaid="M_SOB_cpd11467__91__c__93__" id="M_SOB_cpd11467__91__c__93__" name="2E_Tetradecenoyl_acp_c0" compartment="c" hasOnlySubstanceUnits="false" boundaryCondition="false" constant="false" fbc:charge="-2" fbc:chemicalFormula="C25H45N2O8PRS"/>
      <species metaid="M_SOB_cpd11468__91__c__93__" id="M_SOB_cpd11468__91__c__93__" name="Dodecanoyl_ACP_c0" compartment="c" hasOnlySubstanceUnits="false" boundaryCondition="false" constant="false" fbc:charge="-2" fbc:chemicalFormula="C23H44N2O8PRS"/>
      <species metaid="M_SOB_cpd11470__91__c__93__" id="M_SOB_cpd11470__91__c__93__" name="Octanoyl_ACP_c0" compartment="c" hasOnlySubstanceUnits="false" boundaryCondition="false" constant="false" fbc:charge="-2" fbc:chemicalFormula="C19H36N2O8PRS"/>
      <species metaid="M_SOB_cpd11471__91__c__93__" id="M_SOB_cpd11471__91__c__93__" name="2E_Octenoyl_acp_c0" compartment="c" hasOnlySubstanceUnits="false" boundaryCondition="false" constant="false" fbc:charge="-2" fbc:chemicalFormula="C19H34N2O8PRS"/>
      <species metaid="M_SOB_cpd11472__91__c__93__" id="M_SOB_cpd11472__91__c__93__" name="Hexanoyl_ACP_c0" compartment="c" hasOnlySubstanceUnits="false" boundaryCondition="false" constant="false" fbc:charge="-2" fbc:chemicalFormula="C17H31N2O8PRS"/>
      <species metaid="M_SOB_cpd11473__91__c__93__" id="M_SOB_cpd11473__91__c__93__" name="2E_Hexenoyl_acp_c0" compartment="c" hasOnlySubstanceUnits="false" boundaryCondition="false" constant="false" fbc:charge="-1" fbc:chemicalFormula="C17H29N2O8PRS"/>
      <species metaid="M_SOB_cpd11474__91__c__93__" id="M_SOB_cpd11474__91__c__93__" name="Decanoyl_ACP_c0" compartment="c" hasOnlySubstanceUnits="false" boundaryCondition="false" constant="false" fbc:charge="-2" fbc:chemicalFormula="C21H40N2O8PRS"/>
      <species metaid="M_SOB_cpd11475__91__c__93__" id="M_SOB_cpd11475__91__c__93__" name="2E_Decenoyl_acp_c0" compartment="c" hasOnlySubstanceUnits="false" boundaryCondition="false" constant="false" fbc:charge="-2" fbc:chemicalFormula="C21H37N2O8PRS"/>
      <species metaid="M_SOB_cpd11479__91__c__93__" id="M_SOB_cpd11479__91__c__93__" name="(R)-3-Hydroxyhexanoyl-[acp]" compartment="c" hasOnlySubstanceUnits="false" boundaryCondition="false" constant="false" fbc:charge="-2" fbc:chemicalFormula="C17H31N2O9PRS"/>
      <species metaid="M_SOB_cpd11480__91__c__93__" id="M_SOB_cpd11480__91__c__93__" name="(R)-3-Hydroxydodecanoyl-[acp]" compartment="c" hasOnlySubstanceUnits="false" boundaryCondition="false" constant="false" fbc:charge="-2" fbc:chemicalFormula="C23H43N2O9PRS"/>
      <species metaid="M_SOB_cpd11481__91__c__93__" id="M_SOB_cpd11481__91__c__93__" name="(3R)-3-Hydroxypalmitoyl-[acyl-carrier protein]" compartment="c" hasOnlySubstanceUnits="false" boundaryCondition="false" constant="false" fbc:charge="-2" fbc:chemicalFormula="C27H49N2O9PRS"/>
      <species metaid="M_SOB_cpd11482__91__c__93__" id="M_SOB_cpd11482__91__c__93__" name="(3R)-3-Hydroxydecanoyl-[acyl-carrier protein]" compartment="c" hasOnlySubstanceUnits="false" boundaryCondition="false" constant="false" fbc:charge="-2" fbc:chemicalFormula="C21H40N2O9PRS"/>
      <species metaid="M_SOB_cpd11483__91__c__93__" id="M_SOB_cpd11483__91__c__93__" name="(3R)-3-Hydroxyoctanoyl-[acyl-carrier protein]" compartment="c" hasOnlySubstanceUnits="false" boundaryCondition="false" constant="false" fbc:charge="-2" fbc:chemicalFormula="C19H36N2O9PRS"/>
      <species metaid="M_SOB_cpd11485__91__c__93__" id="M_SOB_cpd11485__91__c__93__" name="3_oxohexadecanoyl_acp_c0" compartment="c" hasOnlySubstanceUnits="false" boundaryCondition="false" constant="false" fbc:charge="-2" fbc:chemicalFormula="C27H50N2O9PRS"/>
      <species metaid="M_SOB_cpd11486__91__c__93__" id="M_SOB_cpd11486__91__c__93__" name="3_Oxohexanoyl_acp_c0" compartment="c" hasOnlySubstanceUnits="false" boundaryCondition="false" constant="false" fbc:charge="-2" fbc:chemicalFormula="C17H30N2O9PRS"/>
      <species metaid="M_SOB_cpd11487__91__c__93__" id="M_SOB_cpd11487__91__c__93__" name="3_oxodecanoyl_acp_c0" compartment="c" hasOnlySubstanceUnits="false" boundaryCondition="false" constant="false" fbc:charge="-2" fbc:chemicalFormula="C21H38N2O9PRS"/>
      <species metaid="M_SOB_cpd11489__91__c__93__" id="M_SOB_cpd11489__91__c__93__" name="3_oxododecanoyl_acp_c0" compartment="c" hasOnlySubstanceUnits="false" boundaryCondition="false" constant="false" fbc:charge="-2" fbc:chemicalFormula="C23H42N2O9PRS"/>
      <species metaid="M_SOB_cpd11490__91__c__93__" id="M_SOB_cpd11490__91__c__93__" name="3_oxooctanoyl_acp_c0" compartment="c" hasOnlySubstanceUnits="false" boundaryCondition="false" constant="false" fbc:charge="-2" fbc:chemicalFormula="C19H34N2O9PRS"/>
      <species metaid="M_SOB_cpd11491__91__c__93__" id="M_SOB_cpd11491__91__c__93__" name="3_oxotetradecanoyl_acp_c0" compartment="c" hasOnlySubstanceUnits="false" boundaryCondition="false" constant="false" fbc:charge="-2" fbc:chemicalFormula="C25H46N2O9PRS"/>
      <species metaid="M_SOB_cpd11492__91__c__93__" id="M_SOB_cpd11492__91__c__93__" name="Malonyl_acyl_carrierprotein__c0" compartment="c" hasOnlySubstanceUnits="false" boundaryCondition="false" constant="false" fbc:charge="-2" fbc:chemicalFormula="C14H24N2O10PRS"/>
      <species metaid="M_SOB_cpd11493__91__c__93__" id="M_SOB_cpd11493__91__c__93__" name="ACP_c0" compartment="c" hasOnlySubstanceUnits="false" boundaryCondition="false" constant="false" fbc:charge="-2" fbc:chemicalFormula="C11H22N2O7PRS"/>
      <species metaid="M_SOB_cpd11493__91__e__93__" id="M_SOB_cpd11493__91__e__93__" name="ACP_c0" compartment="e" hasOnlySubstanceUnits="false" boundaryCondition="false" constant="false" fbc:charge="-2" fbc:chemicalFormula="C11H22N2O7PRS"/>
      <species metaid="M_SOB_cpd11494__91__c__93__" id="M_SOB_cpd11494__91__c__93__" name="Acetyl_ACP_c0" compartment="c" hasOnlySubstanceUnits="false" boundaryCondition="false" constant="false" fbc:charge="-2" fbc:chemicalFormula="C13H24N2O8PRS"/>
      <species metaid="M_SOB_cpd11495__91__c__93__" id="M_SOB_cpd11495__91__c__93__" name="2_methylbutyryl_ACP_c0" compartment="c" hasOnlySubstanceUnits="false" boundaryCondition="false" constant="false" fbc:charge="-2" fbc:chemicalFormula="C16H29N2O8PRS"/>
      <species metaid="M_SOB_cpd11496__91__c__93__" id="M_SOB_cpd11496__91__c__93__" name="4_methyl_3_oxo_hexanoyl_ACP_c0" compartment="c" hasOnlySubstanceUnits="false" boundaryCondition="false" constant="false" fbc:charge="-1" fbc:chemicalFormula="C18H31N2O9PRS"/>
      <species metaid="M_SOB_cpd11497__91__c__93__" id="M_SOB_cpd11497__91__c__93__" name="4_methyl_3_hydroxy_hexanoyl_ACP_c0" compartment="c" hasOnlySubstanceUnits="false" boundaryCondition="false" constant="false" fbc:charge="-1" fbc:chemicalFormula="C18H33N2O9PRS"/>
      <species metaid="M_SOB_cpd11498__91__c__93__" id="M_SOB_cpd11498__91__c__93__" name="4_methyl_trans_hex_2_enoyl_ACP_c0" compartment="c" hasOnlySubstanceUnits="false" boundaryCondition="false" constant="false" fbc:charge="-1" fbc:chemicalFormula="C18H31N2O8PRS"/>
      <species metaid="M_SOB_cpd11499__91__c__93__" id="M_SOB_cpd11499__91__c__93__" name="4_methyl_hexanoyl_ACP_c0" compartment="c" hasOnlySubstanceUnits="false" boundaryCondition="false" constant="false" fbc:charge="-1" fbc:chemicalFormula="C18H33N2O8PRS"/>
      <species metaid="M_SOB_cpd11500__91__c__93__" id="M_SOB_cpd11500__91__c__93__" name="6_methyl_3_oxo_octanoyl_ACP_c0" compartment="c" hasOnlySubstanceUnits="false" boundaryCondition="false" constant="false" fbc:charge="-1" fbc:chemicalFormula="C20H35N2O9PRS"/>
      <species metaid="M_SOB_cpd11501__91__c__93__" id="M_SOB_cpd11501__91__c__93__" name="6_methyl_3_hydroxy_octanoyl_ACP_c0" compartment="c" hasOnlySubstanceUnits="false" boundaryCondition="false" constant="false" fbc:charge="-1" fbc:chemicalFormula="C20H37N2O9PRS"/>
      <species metaid="M_SOB_cpd11502__91__c__93__" id="M_SOB_cpd11502__91__c__93__" name="6_methyl_trans_oct_2_enoyl_ACP_c0" compartment="c" hasOnlySubstanceUnits="false" boundaryCondition="false" constant="false" fbc:charge="-1" fbc:chemicalFormula="C20H35N2O8PRS"/>
      <species metaid="M_SOB_cpd11503__91__c__93__" id="M_SOB_cpd11503__91__c__93__" name="6_methyl_octanoyl_ACP_c0" compartment="c" hasOnlySubstanceUnits="false" boundaryCondition="false" constant="false" fbc:charge="-1" fbc:chemicalFormula="C20H37N2O8PRS"/>
      <species metaid="M_SOB_cpd11504__91__c__93__" id="M_SOB_cpd11504__91__c__93__" name="8_methyl_3_oxo_decanoyl_ACP_c0" compartment="c" hasOnlySubstanceUnits="false" boundaryCondition="false" constant="false" fbc:charge="-1" fbc:chemicalFormula="C22H39N2O9PRS"/>
      <species metaid="M_SOB_cpd11505__91__c__93__" id="M_SOB_cpd11505__91__c__93__" name="8_methyl_3_hydroxy_decanoyl_ACP_c0" compartment="c" hasOnlySubstanceUnits="false" boundaryCondition="false" constant="false" fbc:charge="-1" fbc:chemicalFormula="C22H41N2O9PRS"/>
      <species metaid="M_SOB_cpd11506__91__c__93__" id="M_SOB_cpd11506__91__c__93__" name="8_methyl_trans_dec_2_enoyl_ACP_c0" compartment="c" hasOnlySubstanceUnits="false" boundaryCondition="false" constant="false" fbc:charge="-1" fbc:chemicalFormula="C22H39N2O8PRS"/>
      <species metaid="M_SOB_cpd11507__91__c__93__" id="M_SOB_cpd11507__91__c__93__" name="8_methyl_decanoyl_ACP_c0" compartment="c" hasOnlySubstanceUnits="false" boundaryCondition="false" constant="false" fbc:charge="-1" fbc:chemicalFormula="C22H41N2O8PRS"/>
      <species metaid="M_SOB_cpd11508__91__c__93__" id="M_SOB_cpd11508__91__c__93__" name="10_methyl_3_oxo_dodecanoyl_ACP_c0" compartment="c" hasOnlySubstanceUnits="false" boundaryCondition="false" constant="false" fbc:charge="-1" fbc:chemicalFormula="C24H43N2O9PRS"/>
      <species metaid="M_SOB_cpd11509__91__c__93__" id="M_SOB_cpd11509__91__c__93__" name="10_methyl_3_hydroxy_dodecanoyl_ACP_c0" compartment="c" hasOnlySubstanceUnits="false" boundaryCondition="false" constant="false" fbc:charge="-1" fbc:chemicalFormula="C24H45N2O9PRS"/>
      <species metaid="M_SOB_cpd11510__91__c__93__" id="M_SOB_cpd11510__91__c__93__" name="10_methyl_trans_dodec_2_enoyl_ACP_c0" compartment="c" hasOnlySubstanceUnits="false" boundaryCondition="false" constant="false" fbc:charge="-1" fbc:chemicalFormula="C24H43N2O8PRS"/>
      <species metaid="M_SOB_cpd11511__91__c__93__" id="M_SOB_cpd11511__91__c__93__" name="10_methyl_dodecanoyl_ACP_c0" compartment="c" hasOnlySubstanceUnits="false" boundaryCondition="false" constant="false" fbc:charge="-1" fbc:chemicalFormula="C24H45N2O8PRS"/>
      <species metaid="M_SOB_cpd11512__91__c__93__" id="M_SOB_cpd11512__91__c__93__" name="12_methyl_3_oxo_tetra_decanoyl_ACP_c0" compartment="c" hasOnlySubstanceUnits="false" boundaryCondition="false" constant="false" fbc:charge="-1" fbc:chemicalFormula="C26H47N2O9PRS"/>
      <species metaid="M_SOB_cpd11513__91__c__93__" id="M_SOB_cpd11513__91__c__93__" name="12_methyl_3_hydroxy_tetra_decanoyl_ACP_c0" compartment="c" hasOnlySubstanceUnits="false" boundaryCondition="false" constant="false" fbc:charge="-1" fbc:chemicalFormula="C26H49N2O9PRS"/>
      <species metaid="M_SOB_cpd11514__91__c__93__" id="M_SOB_cpd11514__91__c__93__" name="12_methyl_trans_tetra_dec_2_enoyl_ACP_c0" compartment="c" hasOnlySubstanceUnits="false" boundaryCondition="false" constant="false" fbc:charge="-1" fbc:chemicalFormula="C26H47N2O8PRS"/>
      <species metaid="M_SOB_cpd11515__91__c__93__" id="M_SOB_cpd11515__91__c__93__" name="12_methyl_tetra_decanoyl_ACP_c0" compartment="c" hasOnlySubstanceUnits="false" boundaryCondition="false" constant="false" fbc:charge="-2" fbc:chemicalFormula="C26H49N2O8PRS"/>
      <species metaid="M_SOB_cpd11516__91__c__93__" id="M_SOB_cpd11516__91__c__93__" name="14_methyl_3_oxo_hexa_decanoyl_ACP_c0" compartment="c" hasOnlySubstanceUnits="false" boundaryCondition="false" constant="false" fbc:charge="-1" fbc:chemicalFormula="C28H51N2O9PRS"/>
      <species metaid="M_SOB_cpd11517__91__c__93__" id="M_SOB_cpd11517__91__c__93__" name="14_methyl_3_hydroxy_hexa_decanoyl_ACP_c0" compartment="c" hasOnlySubstanceUnits="false" boundaryCondition="false" constant="false" fbc:charge="-1" fbc:chemicalFormula="C28H53N2O9PRS"/>
      <species metaid="M_SOB_cpd11518__91__c__93__" id="M_SOB_cpd11518__91__c__93__" name="14_methyl_trans_hexa_dec_2_enoyl_ACP_c0" compartment="c" hasOnlySubstanceUnits="false" boundaryCondition="false" constant="false" fbc:charge="-1" fbc:chemicalFormula="C28H51N2O8PRS"/>
      <species metaid="M_SOB_cpd11519__91__c__93__" id="M_SOB_cpd11519__91__c__93__" name="14_methyl_hexa_decanoyl_ACP_c0" compartment="c" hasOnlySubstanceUnits="false" boundaryCondition="false" constant="false" fbc:charge="-2" fbc:chemicalFormula="C28H53N2O8PRS"/>
      <species metaid="M_SOB_cpd11520__91__c__93__" id="M_SOB_cpd11520__91__c__93__" name="isovaleryl_ACP_c0" compartment="c" hasOnlySubstanceUnits="false" boundaryCondition="false" constant="false" fbc:charge="-2" fbc:chemicalFormula="C16H29N2O8PRS"/>
      <species metaid="M_SOB_cpd11521__91__c__93__" id="M_SOB_cpd11521__91__c__93__" name="5_methyl_3_oxo_hexanoyl_ACP_c0" compartment="c" hasOnlySubstanceUnits="false" boundaryCondition="false" constant="false" fbc:charge="-1" fbc:chemicalFormula="C18H31N2O9PRS"/>
      <species metaid="M_SOB_cpd11522__91__c__93__" id="M_SOB_cpd11522__91__c__93__" name="5_methyl_3_hydroxy_hexanoyl_ACP_c0" compartment="c" hasOnlySubstanceUnits="false" boundaryCondition="false" constant="false" fbc:charge="-1" fbc:chemicalFormula="C18H33N2O9PRS"/>
      <species metaid="M_SOB_cpd11523__91__c__93__" id="M_SOB_cpd11523__91__c__93__" name="5_methyl_trans_hex_2_enoyl_ACP_c0" compartment="c" hasOnlySubstanceUnits="false" boundaryCondition="false" constant="false" fbc:charge="-1" fbc:chemicalFormula="C18H31N2O8PRS"/>
      <species metaid="M_SOB_cpd11524__91__c__93__" id="M_SOB_cpd11524__91__c__93__" name="5_methyl_hexanoyl_ACP_c0" compartment="c" hasOnlySubstanceUnits="false" boundaryCondition="false" constant="false" fbc:charge="-1" fbc:chemicalFormula="C18H33N2O8PRS"/>
      <species metaid="M_SOB_cpd11525__91__c__93__" id="M_SOB_cpd11525__91__c__93__" name="7_methyl_3_oxo_octanoyl_ACP_c0" compartment="c" hasOnlySubstanceUnits="false" boundaryCondition="false" constant="false" fbc:charge="-1" fbc:chemicalFormula="C20H35N2O9PRS"/>
      <species metaid="M_SOB_cpd11526__91__c__93__" id="M_SOB_cpd11526__91__c__93__" name="7_methyl_3_hydroxy_octanoyl_ACP_c0" compartment="c" hasOnlySubstanceUnits="false" boundaryCondition="false" constant="false" fbc:charge="-1" fbc:chemicalFormula="C20H37N2O9PRS"/>
      <species metaid="M_SOB_cpd11527__91__c__93__" id="M_SOB_cpd11527__91__c__93__" name="7_methyl_trans_oct_2_enoyl_ACP_c0" compartment="c" hasOnlySubstanceUnits="false" boundaryCondition="false" constant="false" fbc:charge="-1" fbc:chemicalFormula="C20H35N2O8PRS"/>
      <species metaid="M_SOB_cpd11528__91__c__93__" id="M_SOB_cpd11528__91__c__93__" name="7_methyl_octanoyl_ACP_c0" compartment="c" hasOnlySubstanceUnits="false" boundaryCondition="false" constant="false" fbc:charge="-1" fbc:chemicalFormula="C20H37N2O8PRS"/>
      <species metaid="M_SOB_cpd11529__91__c__93__" id="M_SOB_cpd11529__91__c__93__" name="9_methyl_3_oxo_decanoyl_ACP_c0" compartment="c" hasOnlySubstanceUnits="false" boundaryCondition="false" constant="false" fbc:charge="-1" fbc:chemicalFormula="C22H39N2O9PRS"/>
      <species metaid="M_SOB_cpd11530__91__c__93__" id="M_SOB_cpd11530__91__c__93__" name="9_methyl_3_hydroxy_decanoyl_ACP_c0" compartment="c" hasOnlySubstanceUnits="false" boundaryCondition="false" constant="false" fbc:charge="-1" fbc:chemicalFormula="C22H41N2O9PRS"/>
      <species metaid="M_SOB_cpd11531__91__c__93__" id="M_SOB_cpd11531__91__c__93__" name="9_methyl_trans_dec_2_enoyl_ACP_c0" compartment="c" hasOnlySubstanceUnits="false" boundaryCondition="false" constant="false" fbc:charge="-1" fbc:chemicalFormula="C22H39N2O8PRS"/>
      <species metaid="M_SOB_cpd11532__91__c__93__" id="M_SOB_cpd11532__91__c__93__" name="9_methyl_decanoyl_ACP_c0" compartment="c" hasOnlySubstanceUnits="false" boundaryCondition="false" constant="false" fbc:charge="-1" fbc:chemicalFormula="C22H41N2O8PRS"/>
      <species metaid="M_SOB_cpd11533__91__c__93__" id="M_SOB_cpd11533__91__c__93__" name="11_methyl_3_oxo_dodecanoyl_ACP_c0" compartment="c" hasOnlySubstanceUnits="false" boundaryCondition="false" constant="false" fbc:charge="-1" fbc:chemicalFormula="C24H43N2O9PRS"/>
      <species metaid="M_SOB_cpd11534__91__c__93__" id="M_SOB_cpd11534__91__c__93__" name="11_methyl_3_hydroxy_dodecanoyl_ACP_c0" compartment="c" hasOnlySubstanceUnits="false" boundaryCondition="false" constant="false" fbc:charge="-1" fbc:chemicalFormula="C24H45N2O9PRS"/>
      <species metaid="M_SOB_cpd11535__91__c__93__" id="M_SOB_cpd11535__91__c__93__" name="11_methyl_trans_dodec_2_enoyl_ACP_c0" compartment="c" hasOnlySubstanceUnits="false" boundaryCondition="false" constant="false" fbc:charge="-1" fbc:chemicalFormula="C24H43N2O8PRS"/>
      <species metaid="M_SOB_cpd11536__91__c__93__" id="M_SOB_cpd11536__91__c__93__" name="11_methyl_dodecanoyl_ACP_c0" compartment="c" hasOnlySubstanceUnits="false" boundaryCondition="false" constant="false" fbc:charge="-1" fbc:chemicalFormula="C24H45N2O8PRS"/>
      <species metaid="M_SOB_cpd11537__91__c__93__" id="M_SOB_cpd11537__91__c__93__" name="13_methyl_3_oxo_tetra_decanoyl_ACP_c0" compartment="c" hasOnlySubstanceUnits="false" boundaryCondition="false" constant="false" fbc:charge="-1" fbc:chemicalFormula="C26H47N2O9PRS"/>
      <species metaid="M_SOB_cpd11538__91__c__93__" id="M_SOB_cpd11538__91__c__93__" name="13_methyl_3_hydroxy_tetra_decanoyl_ACP_c0" compartment="c" hasOnlySubstanceUnits="false" boundaryCondition="false" constant="false" fbc:charge="-1" fbc:chemicalFormula="C26H49N2O9PRS"/>
      <species metaid="M_SOB_cpd11539__91__c__93__" id="M_SOB_cpd11539__91__c__93__" name="13_methyl_trans_tetra_dec_2_enoyl_ACP_c0" compartment="c" hasOnlySubstanceUnits="false" boundaryCondition="false" constant="false" fbc:charge="-1" fbc:chemicalFormula="C26H47N2O8PRS"/>
      <species metaid="M_SOB_cpd11540__91__c__93__" id="M_SOB_cpd11540__91__c__93__" name="13_methyl_tetra_decanoyl_ACP_c0" compartment="c" hasOnlySubstanceUnits="false" boundaryCondition="false" constant="false" fbc:charge="-2" fbc:chemicalFormula="C26H49N2O8PRS"/>
      <species metaid="M_SOB_cpd11541__91__c__93__" id="M_SOB_cpd11541__91__c__93__" name="15_methyl_3_oxo_hexa_decanoyl_ACP_c0" compartment="c" hasOnlySubstanceUnits="false" boundaryCondition="false" constant="false" fbc:charge="-1" fbc:chemicalFormula="C28H51N2O9PRS"/>
      <species metaid="M_SOB_cpd11542__91__c__93__" id="M_SOB_cpd11542__91__c__93__" name="15_methyl_3_hydroxy_hexa_decanoyl_ACP_c0" compartment="c" hasOnlySubstanceUnits="false" boundaryCondition="false" constant="false" fbc:charge="-1" fbc:chemicalFormula="C28H53N2O9PRS"/>
      <species metaid="M_SOB_cpd11543__91__c__93__" id="M_SOB_cpd11543__91__c__93__" name="15_methyl_trans_hexa_dec_2_enoyl_ACP_c0" compartment="c" hasOnlySubstanceUnits="false" boundaryCondition="false" constant="false" fbc:charge="-1" fbc:chemicalFormula="C28H51N2O8PRS"/>
      <species metaid="M_SOB_cpd11544__91__c__93__" id="M_SOB_cpd11544__91__c__93__" name="15_methyl_hexa_decanoyl_ACP_c0" compartment="c" hasOnlySubstanceUnits="false" boundaryCondition="false" constant="false" fbc:charge="-2" fbc:chemicalFormula="C28H53N2O8PRS"/>
      <species metaid="M_SOB_cpd11545__91__c__93__" id="M_SOB_cpd11545__91__c__93__" name="isobutyryl_ACP_c0" compartment="c" hasOnlySubstanceUnits="false" boundaryCondition="false" constant="false" fbc:charge="-2" fbc:chemicalFormula="C15H27N2O8PRS"/>
      <species metaid="M_SOB_cpd11546__91__c__93__" id="M_SOB_cpd11546__91__c__93__" name="4_methyl_3_oxo_pentanoyl_ACP_c0" compartment="c" hasOnlySubstanceUnits="false" boundaryCondition="false" constant="false" fbc:charge="-1" fbc:chemicalFormula="C17H29N2O9PRS"/>
      <species metaid="M_SOB_cpd11565__91__c__93__" id="M_SOB_cpd11565__91__c__93__" name="12_methyl_tridecanoyl_ACP_c0" compartment="c" hasOnlySubstanceUnits="false" boundaryCondition="false" constant="false" fbc:charge="-2" fbc:chemicalFormula="C25H47N2O8PRS"/>
      <species metaid="M_SOB_cpd11566__91__c__93__" id="M_SOB_cpd11566__91__c__93__" name="14_methyl_3_oxo_pentadecanoyl_ACP_c0" compartment="c" hasOnlySubstanceUnits="false" boundaryCondition="false" constant="false" fbc:charge="-1" fbc:chemicalFormula="C27H49N2O9PRS"/>
      <species metaid="M_SOB_cpd11569__91__c__93__" id="M_SOB_cpd11569__91__c__93__" name="14_methyl_pentadecanoyl_ACP_c0" compartment="c" hasOnlySubstanceUnits="false" boundaryCondition="false" constant="false" fbc:charge="-2" fbc:chemicalFormula="C27H51N2O8PRS"/>
      <species metaid="M_SOB_cpd11570__91__c__93__" id="M_SOB_cpd11570__91__c__93__" name="3_Oxooctodecanoyl_ACP_c0" compartment="c" hasOnlySubstanceUnits="false" boundaryCondition="false" constant="false" fbc:charge="-1" fbc:chemicalFormula="C29H53N2O9PRS"/>
      <species metaid="M_SOB_cpd11573__91__c__93__" id="M_SOB_cpd11573__91__c__93__" name="Octodecanoyl_ACP_c0" compartment="c" hasOnlySubstanceUnits="false" boundaryCondition="false" constant="false" fbc:charge="-2" fbc:chemicalFormula="C29H55N2O8PRS"/>
      <species metaid="M_SOB_cpd11584__91__c__93__" id="M_SOB_cpd11584__91__c__93__" name="Ala_His_c0" compartment="c" hasOnlySubstanceUnits="false" boundaryCondition="false" constant="false" fbc:charge="0" fbc:chemicalFormula="C9H14N4O3"/>
      <species metaid="M_SOB_cpd11589__91__c__93__" id="M_SOB_cpd11589__91__c__93__" name="gly_asp_L_c0" compartment="c" hasOnlySubstanceUnits="false" boundaryCondition="false" constant="false" fbc:charge="-1" fbc:chemicalFormula="C6H9N2O5"/>
      <species metaid="M_SOB_cpd11611__91__c__93__" id="M_SOB_cpd11611__91__c__93__" name="Acyl_CoA_c0" compartment="c" hasOnlySubstanceUnits="false" boundaryCondition="false" constant="false" fbc:charge="-3" fbc:chemicalFormula="C22H31N7O17P3RS"/>
      <species metaid="M_SOB_cpd11616__91__c__93__" id="M_SOB_cpd11616__91__c__93__" name="RCHO_c0" compartment="c" hasOnlySubstanceUnits="false" boundaryCondition="false" constant="false" fbc:charge="0" fbc:chemicalFormula="CHOR"/>
      <species metaid="M_SOB_cpd11619__91__c__93__" id="M_SOB_cpd11619__91__c__93__" name="Dolichyl_phosphate_c0" compartment="c" hasOnlySubstanceUnits="false" boundaryCondition="false" constant="false" fbc:charge="-2" fbc:chemicalFormula="C15H27O4P"/>
      <species metaid="M_SOB_cpd11624__91__c__93__" id="M_SOB_cpd11624__91__c__93__" name="Lecithin_c0" compartment="c" hasOnlySubstanceUnits="false" boundaryCondition="false" constant="false" fbc:charge="0" fbc:chemicalFormula="C10H18NO8PR2"/>
      <species metaid="M_SOB_cpd11636__91__c__93__" id="M_SOB_cpd11636__91__c__93__" name="Amide_c0" compartment="c" hasOnlySubstanceUnits="false" boundaryCondition="false" constant="false" fbc:charge="0" fbc:chemicalFormula="CH2NOR"/>
      <species metaid="M_SOB_cpd11662__91__c__93__" id="M_SOB_cpd11662__91__c__93__" name="Dolichol_c0" compartment="c" hasOnlySubstanceUnits="false" boundaryCondition="false" constant="false" fbc:charge="0" fbc:chemicalFormula="C15H28O"/>
      <species metaid="M_SOB_cpd11679__91__c__93__" id="M_SOB_cpd11679__91__c__93__" name="Secondary_alcohol_c0" compartment="c" hasOnlySubstanceUnits="false" boundaryCondition="false" constant="false" fbc:charge="0" fbc:chemicalFormula="CH2OR2"/>
      <species metaid="M_SOB_cpd11712__91__c__93__" id="M_SOB_cpd11712__91__c__93__" name="Protein_histidine_c0" compartment="c" hasOnlySubstanceUnits="false" boundaryCondition="false" constant="false" fbc:charge="0" fbc:chemicalFormula="C7H8N4O2R2"/>
      <species metaid="M_SOB_cpd11733__91__c__93__" id="M_SOB_cpd11733__91__c__93__" name="Ketone_c0" compartment="c" hasOnlySubstanceUnits="false" boundaryCondition="false" constant="false" fbc:charge="0" fbc:chemicalFormula="COR2"/>
      <species metaid="M_SOB_cpd11767__91__c__93__" id="M_SOB_cpd11767__91__c__93__" name="tRNA_uridine_c0" compartment="c" hasOnlySubstanceUnits="false" boundaryCondition="false" constant="false" fbc:charge="-3" fbc:chemicalFormula="C19H25N2O21P3R2"/>
      <species metaid="M_SOB_cpd11794__91__c__93__" id="M_SOB_cpd11794__91__c__93__" name="beta_L_Aldose_1_phosphate_c0" compartment="c" hasOnlySubstanceUnits="false" boundaryCondition="false" constant="false" fbc:charge="-1" fbc:chemicalFormula="C6H12O9P"/>
      <species metaid="M_SOB_cpd11827__91__c__93__" id="M_SOB_cpd11827__91__c__93__" name="Phospholipid_olefinic_fatty_acid_c0" compartment="c" hasOnlySubstanceUnits="false" boundaryCondition="false" constant="false" fbc:charge="-1" fbc:chemicalFormula="C14H21O8PR3"/>
      <species metaid="M_SOB_cpd11836__91__c__93__" id="M_SOB_cpd11836__91__c__93__" name="(3R)-3-Hydroxyacyl-[acyl-carrier protein] " compartment="c" hasOnlySubstanceUnits="false" boundaryCondition="false" constant="false" fbc:charge="-1" fbc:chemicalFormula="C15H27N2O9PRS"/>
      <species metaid="M_SOB_cpd11888__91__c__93__" id="M_SOB_cpd11888__91__c__93__" name="ADP_aldose_c0" compartment="c" hasOnlySubstanceUnits="false" boundaryCondition="false" constant="false" fbc:charge="-2" fbc:chemicalFormula="C16H23N5O15P2"/>
      <species metaid="M_SOB_cpd11979__91__c__93__" id="M_SOB_cpd11979__91__c__93__" name="Steryl_ester_c0" compartment="c" hasOnlySubstanceUnits="false" boundaryCondition="false" constant="false" fbc:charge="0" fbc:chemicalFormula="C18H27O2R"/>
      <species metaid="M_SOB_cpd12005__91__c__93__" id="M_SOB_cpd12005__91__c__93__" name="Lipoylprotein_c0" compartment="c" hasOnlySubstanceUnits="false" boundaryCondition="false" constant="false" fbc:charge="0" fbc:chemicalFormula="C8H14NORS2"/>
      <species metaid="M_SOB_cpd12018__91__c__93__" id="M_SOB_cpd12018__91__c__93__" name="Retinyl_ester_c0" compartment="c" hasOnlySubstanceUnits="false" boundaryCondition="false" constant="false" fbc:charge="0" fbc:chemicalFormula="C21H29O2R"/>
      <species metaid="M_SOB_cpd12044__91__c__93__" id="M_SOB_cpd12044__91__c__93__" name="Protein_serine_c0" compartment="c" hasOnlySubstanceUnits="false" boundaryCondition="false" constant="false" fbc:charge="0" fbc:chemicalFormula="C4H6N2O3R2"/>
      <species metaid="M_SOB_cpd12072__91__c__93__" id="M_SOB_cpd12072__91__c__93__" name="Protein_dithiol_c0" compartment="c" hasOnlySubstanceUnits="false" boundaryCondition="false" constant="false" fbc:charge="0" fbc:chemicalFormula="C7H11N3O3R2S2"/>
      <species metaid="M_SOB_cpd12139__91__c__93__" id="M_SOB_cpd12139__91__c__93__" name="Protein_disulfide_c0" compartment="c" hasOnlySubstanceUnits="false" boundaryCondition="false" constant="false" fbc:charge="0" fbc:chemicalFormula="C7H9N3O3R2S2"/>
      <species metaid="M_SOB_cpd12225__91__c__93__" id="M_SOB_cpd12225__91__c__93__" name="Dihydrolipolprotein_c0" compartment="c" hasOnlySubstanceUnits="false" boundaryCondition="false" constant="false" fbc:charge="0" fbc:chemicalFormula="C8H16NORS2"/>
      <species metaid="M_SOB_cpd12227__91__c__93__" id="M_SOB_cpd12227__91__c__93__" name="L_Glutamyl_tRNA_Glu_c0" compartment="c" hasOnlySubstanceUnits="false" boundaryCondition="false" constant="false" fbc:charge="0" fbc:chemicalFormula="C20H29NO19P2R3"/>
      <species metaid="M_SOB_cpd12232__91__c__93__" id="M_SOB_cpd12232__91__c__93__" name="Nucleoside_phosphate_c0" compartment="c" hasOnlySubstanceUnits="false" boundaryCondition="false" constant="false" fbc:charge="-1" fbc:chemicalFormula="C5H9O7PR"/>
      <species metaid="M_SOB_cpd12322__91__c__93__" id="M_SOB_cpd12322__91__c__93__" name="1_Alkenyl_2_acylglycerol_c0" compartment="c" hasOnlySubstanceUnits="false" boundaryCondition="false" constant="false" fbc:charge="0" fbc:chemicalFormula="C6H8O4R2"/>
      <species metaid="M_SOB_cpd12496__91__c__93__" id="M_SOB_cpd12496__91__c__93__" name="Phospholipid_methylene_fatty_acid_c0" compartment="c" hasOnlySubstanceUnits="false" boundaryCondition="false" constant="false" fbc:charge="-1" fbc:chemicalFormula="C15H23O8PR3"/>
      <species metaid="M_SOB_cpd12499__91__c__93__" id="M_SOB_cpd12499__91__c__93__" name="D_Galactosyl_1_4_beta_D_glucosyl_R_c0" compartment="c" hasOnlySubstanceUnits="false" boundaryCondition="false" constant="false" fbc:charge="0" fbc:chemicalFormula="C12H21O11R"/>
      <species metaid="M_SOB_cpd12508__91__c__93__" id="M_SOB_cpd12508__91__c__93__" name="Protein_N_pros_phosphohistidine_c0" compartment="c" hasOnlySubstanceUnits="false" boundaryCondition="false" constant="false" fbc:charge="-2" fbc:chemicalFormula="C7H7N4O5PR2"/>
      <species metaid="M_SOB_cpd12543__91__c__93__" id="M_SOB_cpd12543__91__c__93__" name="Carboxybiotin_carboxyl_carrier_protein_c0" compartment="c" hasOnlySubstanceUnits="false" boundaryCondition="false" constant="false" fbc:charge="-1" fbc:chemicalFormula="C18H26N5O6R2S"/>
      <species metaid="M_SOB_cpd12554__91__c__93__" id="M_SOB_cpd12554__91__c__93__" name="1_Alkyl_2_acylglycerophosphoethanolamine_c0" compartment="c" hasOnlySubstanceUnits="false" boundaryCondition="false" constant="false" fbc:charge="-1" fbc:chemicalFormula="C6H12NO7PR2"/>
      <species metaid="M_SOB_cpd12564__91__c__93__" id="M_SOB_cpd12564__91__c__93__" name="tRNA_3_3_amino_3_carboxypropyl_uridine_c0" compartment="c" hasOnlySubstanceUnits="false" boundaryCondition="false" constant="false" fbc:charge="-4" fbc:chemicalFormula="C23H32N3O23P3R2"/>
      <species metaid="M_SOB_cpd12572__91__c__93__" id="M_SOB_cpd12572__91__c__93__" name="1_Phosphatidyl_1D_myo_inositol_3_phosphate_c0" compartment="c" hasOnlySubstanceUnits="false" boundaryCondition="false" constant="false" fbc:charge="-2" fbc:chemicalFormula="C11H15O16P2R2"/>
      <species metaid="M_SOB_cpd12729__91__c__93__" id="M_SOB_cpd12729__91__c__93__" name="Urate_3_ribonucleoside_c0" compartment="c" hasOnlySubstanceUnits="false" boundaryCondition="false" constant="false" fbc:charge="0" fbc:chemicalFormula="C10H12N4O7"/>
      <species metaid="M_SOB_cpd12868__91__c__93__" id="M_SOB_cpd12868__91__c__93__" name="Protein_D_serine_c0" compartment="c" hasOnlySubstanceUnits="false" boundaryCondition="false" constant="false" fbc:charge="0" fbc:chemicalFormula="C4H6N2O3R2"/>
      <species metaid="M_SOB_cpd13383__91__c__93__" id="M_SOB_cpd13383__91__c__93__" name="1_Phosphatidyl_1D_myo_inositol_3_4_bisphosphate_c0" compartment="c" hasOnlySubstanceUnits="false" boundaryCondition="false" constant="false" fbc:charge="-3" fbc:chemicalFormula="C11H14O19P3R2"/>
      <species metaid="M_SOB_cpd14655__91__c__93__" id="M_SOB_cpd14655__91__c__93__" name="L_Galactose_1_phosphate_c0" compartment="c" hasOnlySubstanceUnits="false" boundaryCondition="false" constant="false" fbc:charge="-1" fbc:chemicalFormula="C6H11O9P"/>
      <species metaid="M_SOB_cpd14710__91__c__93__" id="M_SOB_cpd14710__91__c__93__" name="2_6_Dihydroxypseudooxynicotine_c0" compartment="c" hasOnlySubstanceUnits="false" boundaryCondition="false" constant="false" fbc:charge="1" fbc:chemicalFormula="C10H15N2O3"/>
      <species metaid="M_SOB_cpd14711__91__c__93__" id="M_SOB_cpd14711__91__c__93__" name="4_Methylaminobutyrate_c0" compartment="c" hasOnlySubstanceUnits="false" boundaryCondition="false" constant="false" fbc:charge="0" fbc:chemicalFormula="C5H11NO2"/>
      <species metaid="M_SOB_cpd14795__91__c__93__" id="M_SOB_cpd14795__91__c__93__" name="Benzyl_cyanide_c0" compartment="c" hasOnlySubstanceUnits="false" boundaryCondition="false" constant="false" fbc:charge="0" fbc:chemicalFormula="C8H7N"/>
      <species metaid="M_SOB_cpd14796__91__c__93__" id="M_SOB_cpd14796__91__c__93__" name="Z_Phenylacetaldehyde_oxime_c0" compartment="c" hasOnlySubstanceUnits="false" boundaryCondition="false" constant="false" fbc:charge="0" fbc:chemicalFormula="C8H9NO"/>
      <species metaid="M_SOB_cpd14940__91__c__93__" id="M_SOB_cpd14940__91__c__93__" name="2E_Octadecenoyl_acp_c0" compartment="c" hasOnlySubstanceUnits="false" boundaryCondition="false" constant="false" fbc:charge="-2" fbc:chemicalFormula="C29H54N2O8PRS"/>
      <species metaid="M_SOB_cpd14955__91__c__93__" id="M_SOB_cpd14955__91__c__93__" name="Lipoyl_AMP_c0" compartment="c" hasOnlySubstanceUnits="false" boundaryCondition="false" constant="false" fbc:charge="-1" fbc:chemicalFormula="C18H25N5O8PS2"/>
      <species metaid="M_SOB_cpd14980__91__c__93__" id="M_SOB_cpd14980__91__c__93__" name="2_Hydroxy_6_oxo_6_2_carboxyphenyl_hexa_2_4_dienoate_c0" compartment="c" hasOnlySubstanceUnits="false" boundaryCondition="false" constant="false" fbc:charge="-2" fbc:chemicalFormula="C13H8O6"/>
      <species metaid="M_SOB_cpd14988__91__c__93__" id="M_SOB_cpd14988__91__c__93__" name="3_Hydroxy_5_oxohexanoate_c0" compartment="c" hasOnlySubstanceUnits="false" boundaryCondition="false" constant="false" fbc:charge="-1" fbc:chemicalFormula="C6H9O4"/>
      <species metaid="M_SOB_cpd15028__91__c__93__" id="M_SOB_cpd15028__91__c__93__" name="Delphin_c0" compartment="c" hasOnlySubstanceUnits="false" boundaryCondition="false" constant="false" fbc:charge="-2" fbc:chemicalFormula="C27H30O17"/>
      <species metaid="M_SOB_cpd15029__91__c__93__" id="M_SOB_cpd15029__91__c__93__" name="Delphinidin_3_glucoside_5_caffoyl_glucoside_c0" compartment="c" hasOnlySubstanceUnits="false" boundaryCondition="false" constant="false" fbc:charge="-2" fbc:chemicalFormula="C36H36O20"/>
      <species metaid="M_SOB_cpd15064__91__c__93__" id="M_SOB_cpd15064__91__c__93__" name="cis_3_Chloroallyl_aldehyde_c0" compartment="c" hasOnlySubstanceUnits="false" boundaryCondition="false" constant="false" fbc:charge="0" fbc:chemicalFormula="C3H3ClO"/>
      <species metaid="M_SOB_cpd15065__91__c__93__" id="M_SOB_cpd15065__91__c__93__" name="Pelargonidin_3_O_beta_D_glucoside_5_O_6_coumaroyl_beta_D_glucoside_c0" compartment="c" hasOnlySubstanceUnits="false" boundaryCondition="false" constant="false" fbc:charge="-1" fbc:chemicalFormula="C36H36O17"/>
      <species metaid="M_SOB_cpd15066__91__c__93__" id="M_SOB_cpd15066__91__c__93__" name="Cyanidin_3_O_beta_D_glucoside_5_O_6_coumaroyl_beta_D_glucoside_c0" compartment="c" hasOnlySubstanceUnits="false" boundaryCondition="false" constant="false" fbc:charge="-1" fbc:chemicalFormula="C36H36O18"/>
      <species metaid="M_SOB_cpd15067__91__c__93__" id="M_SOB_cpd15067__91__c__93__" name="Delphinidin_3_O_beta_D_glucoside_5_O_6_coumaroyl_beta_D_glucoside_c0" compartment="c" hasOnlySubstanceUnits="false" boundaryCondition="false" constant="false" fbc:charge="-2" fbc:chemicalFormula="C36H36O19"/>
      <species metaid="M_SOB_cpd15087__91__c__93__" id="M_SOB_cpd15087__91__c__93__" name="Pelargonidin_3_glucoside_5_caffeoylglucoside_c0" compartment="c" hasOnlySubstanceUnits="false" boundaryCondition="false" constant="false" fbc:charge="-1" fbc:chemicalFormula="C36H36O18"/>
      <species metaid="M_SOB_cpd15088__91__c__93__" id="M_SOB_cpd15088__91__c__93__" name="Cyanidin_3_glucoside_5_caffeoylglucoside_c0" compartment="c" hasOnlySubstanceUnits="false" boundaryCondition="false" constant="false" fbc:charge="-1" fbc:chemicalFormula="C36H36O19"/>
      <species metaid="M_SOB_cpd15130__91__c__93__" id="M_SOB_cpd15130__91__c__93__" name="Isopentenyl_ATP_c0" compartment="c" hasOnlySubstanceUnits="false" boundaryCondition="false" constant="false" fbc:charge="-3" fbc:chemicalFormula="C15H21N5O13P3"/>
      <species metaid="M_SOB_cpd15131__91__c__93__" id="M_SOB_cpd15131__91__c__93__" name="Isopentenyl_ADP_c0" compartment="c" hasOnlySubstanceUnits="false" boundaryCondition="false" constant="false" fbc:charge="-2" fbc:chemicalFormula="C15H21N5O10P2"/>
      <species metaid="M_SOB_cpd15165__91__c__93__" id="M_SOB_cpd15165__91__c__93__" name="Geranic_acid_c0" compartment="c" hasOnlySubstanceUnits="false" boundaryCondition="false" constant="false" fbc:charge="-1" fbc:chemicalFormula="C10H15O2"/>
      <species metaid="M_SOB_cpd15166__91__c__93__" id="M_SOB_cpd15166__91__c__93__" name="Citronellate_c0" compartment="c" hasOnlySubstanceUnits="false" boundaryCondition="false" constant="false" fbc:charge="-1" fbc:chemicalFormula="C10H17O2"/>
      <species metaid="M_SOB_cpd15302__91__c__93__" id="M_SOB_cpd15302__91__c__93__" name="glycogenn_1_c0" compartment="c" hasOnlySubstanceUnits="false" boundaryCondition="false" constant="false" fbc:charge="0" fbc:chemicalFormula="C6H10O5"/>
      <species metaid="M_SOB_cpd15418__91__c__93__" id="M_SOB_cpd15418__91__c__93__" name="CDP_1_2_dihexadec_9_enoylglycerol_c0" compartment="c" hasOnlySubstanceUnits="false" boundaryCondition="false" constant="false" fbc:charge="-2" fbc:chemicalFormula="C44H75N3O15P2"/>
      <species metaid="M_SOB_cpd15419__91__c__93__" id="M_SOB_cpd15419__91__c__93__" name="CDP_1_2_dihexadecanoylglycerol_c0" compartment="c" hasOnlySubstanceUnits="false" boundaryCondition="false" constant="false" fbc:charge="-2" fbc:chemicalFormula="C44H79N3O15P2"/>
      <species metaid="M_SOB_cpd15420__91__c__93__" id="M_SOB_cpd15420__91__c__93__" name="CDP_1_2_dioctadec_11_enoylglycerol_c0" compartment="c" hasOnlySubstanceUnits="false" boundaryCondition="false" constant="false" fbc:charge="-2" fbc:chemicalFormula="C48H83N3O15P2"/>
      <species metaid="M_SOB_cpd15421__91__c__93__" id="M_SOB_cpd15421__91__c__93__" name="CDP_1_2_dioctadecanoylglycerol_c0" compartment="c" hasOnlySubstanceUnits="false" boundaryCondition="false" constant="false" fbc:charge="-2" fbc:chemicalFormula="C48H87N3O15P2"/>
      <species metaid="M_SOB_cpd15422__91__c__93__" id="M_SOB_cpd15422__91__c__93__" name="CDP_1_2_ditetradec_7_enoylglycerol_c0" compartment="c" hasOnlySubstanceUnits="false" boundaryCondition="false" constant="false" fbc:charge="-2" fbc:chemicalFormula="C40H67N3O15P2"/>
      <species metaid="M_SOB_cpd15423__91__c__93__" id="M_SOB_cpd15423__91__c__93__" name="CDP_1_2_ditetradecanoylglycerol_c0" compartment="c" hasOnlySubstanceUnits="false" boundaryCondition="false" constant="false" fbc:charge="-2" fbc:chemicalFormula="C40H71N3O15P2"/>
      <species metaid="M_SOB_cpd15469__91__c__93__" id="M_SOB_cpd15469__91__c__93__" name="galactosyl_glucosyl_inner_core_oligosaccharide_lipid_A_c0" compartment="c" hasOnlySubstanceUnits="false" boundaryCondition="false" constant="false" fbc:charge="-11" fbc:chemicalFormula="C157H271N2O84P4"/>
      <species metaid="M_SOB_cpd15475__91__c__93__" id="M_SOB_cpd15475__91__c__93__" name="glucosyl_galactosyl_glucosyl_inner_core_oligosaccharide_lipid_A_c0" compartment="c" hasOnlySubstanceUnits="false" boundaryCondition="false" constant="false" fbc:charge="-11" fbc:chemicalFormula="C163H281N2O89P4"/>
      <species metaid="M_SOB_cpd15477__91__c__93__" id="M_SOB_cpd15477__91__c__93__" name="glucosyl_glucosyl_galactosyl_glucosyl_inner_core_oligosaccharide_lipid_A_c0" compartment="c" hasOnlySubstanceUnits="false" boundaryCondition="false" constant="false" fbc:charge="-11" fbc:chemicalFormula="C169H291N2O94P4"/>
      <species metaid="M_SOB_cpd15479__91__c__93__" id="M_SOB_cpd15479__91__c__93__" name="glucosyl_inner_core_oligosaccharide_lipid_A_c0" compartment="c" hasOnlySubstanceUnits="false" boundaryCondition="false" constant="false" fbc:charge="-11" fbc:chemicalFormula="C151H261N2O79P4"/>
      <species metaid="M_SOB_cpd15484__91__c__93__" id="M_SOB_cpd15484__91__c__93__" name="heptosyl_heptosyl_kdo2_lipidA_c0" compartment="c" hasOnlySubstanceUnits="false" boundaryCondition="false" constant="false" fbc:charge="-5" fbc:chemicalFormula="C124H220N2O51P2"/>
      <species metaid="M_SOB_cpd15489__91__c__93__" id="M_SOB_cpd15489__91__c__93__" name="inner_core_oligosaccharide_lipid_A_c0" compartment="c" hasOnlySubstanceUnits="false" boundaryCondition="false" constant="false" fbc:charge="-7" fbc:chemicalFormula="C145H255N2O74P4"/>
      <species metaid="M_SOB_cpd15522__91__c__93__" id="M_SOB_cpd15522__91__c__93__" name="1_2_ditetradecanoyl_sn_glycerol_3_phosphate_c0" compartment="c" hasOnlySubstanceUnits="false" boundaryCondition="false" constant="false" fbc:charge="-1" fbc:chemicalFormula="C31H60O8P"/>
      <species metaid="M_SOB_cpd15524__91__c__93__" id="M_SOB_cpd15524__91__c__93__" name="1_2_dihexadecanoyl_sn_glycerol_3_phosphate_c0" compartment="c" hasOnlySubstanceUnits="false" boundaryCondition="false" constant="false" fbc:charge="-1" fbc:chemicalFormula="C35H68O8P"/>
      <species metaid="M_SOB_cpd15526__91__c__93__" id="M_SOB_cpd15526__91__c__93__" name="1_2_dioctadecanoyl_sn_glycerol_3_phosphate_c0" compartment="c" hasOnlySubstanceUnits="false" boundaryCondition="false" constant="false" fbc:charge="-1" fbc:chemicalFormula="C39H76O8P"/>
      <species metaid="M_SOB_cpd15528__91__c__93__" id="M_SOB_cpd15528__91__c__93__" name="phosphatidylethanolamine_didodecanoyl_c0" compartment="c" hasOnlySubstanceUnits="false" boundaryCondition="false" constant="false" fbc:charge="0" fbc:chemicalFormula="C29H58NO8P"/>
      <species metaid="M_SOB_cpd15529__91__c__93__" id="M_SOB_cpd15529__91__c__93__" name="phosphatidylethanolamine_ditetradecanoyl_c0" compartment="c" hasOnlySubstanceUnits="false" boundaryCondition="false" constant="false" fbc:charge="0" fbc:chemicalFormula="C33H66NO8P"/>
      <species metaid="M_SOB_cpd15530__91__c__93__" id="M_SOB_cpd15530__91__c__93__" name="phosphatidylethanolamine_ditetradec_7_enoyl_c0" compartment="c" hasOnlySubstanceUnits="false" boundaryCondition="false" constant="false" fbc:charge="0" fbc:chemicalFormula="C33H62NO8P"/>
      <species metaid="M_SOB_cpd15532__91__c__93__" id="M_SOB_cpd15532__91__c__93__" name="phosphatidylethanolamine_dihexadec_9enoyl_c0" compartment="c" hasOnlySubstanceUnits="false" boundaryCondition="false" constant="false" fbc:charge="0" fbc:chemicalFormula="C37H70NO8P"/>
      <species metaid="M_SOB_cpd15533__91__c__93__" id="M_SOB_cpd15533__91__c__93__" name="phosphatidylethanolamine_dioctadecanoyl_c0" compartment="c" hasOnlySubstanceUnits="false" boundaryCondition="false" constant="false" fbc:charge="0" fbc:chemicalFormula="C41H82NO8P"/>
      <species metaid="M_SOB_cpd15534__91__c__93__" id="M_SOB_cpd15534__91__c__93__" name="phosphatidylethanolamine_dioctadec_11_enoyl_c0" compartment="c" hasOnlySubstanceUnits="false" boundaryCondition="false" constant="false" fbc:charge="0" fbc:chemicalFormula="C41H78NO8P"/>
      <species metaid="M_SOB_cpd15535__91__c__93__" id="M_SOB_cpd15535__91__c__93__" name="Phosphatidylglycerol_didodecanoyl_c0" compartment="c" hasOnlySubstanceUnits="false" boundaryCondition="false" constant="false" fbc:charge="-1" fbc:chemicalFormula="C30H58O10P"/>
      <species metaid="M_SOB_cpd15536__91__c__93__" id="M_SOB_cpd15536__91__c__93__" name="Phosphatidylglycerol_ditetradecanoyl_c0" compartment="c" hasOnlySubstanceUnits="false" boundaryCondition="false" constant="false" fbc:charge="-1" fbc:chemicalFormula="C34H66O10P"/>
      <species metaid="M_SOB_cpd15537__91__c__93__" id="M_SOB_cpd15537__91__c__93__" name="Phosphatidylglycerol_ditetradec_7_enoyl_c0" compartment="c" hasOnlySubstanceUnits="false" boundaryCondition="false" constant="false" fbc:charge="-1" fbc:chemicalFormula="C34H62O10P"/>
      <species metaid="M_SOB_cpd15538__91__c__93__" id="M_SOB_cpd15538__91__c__93__" name="Phosphatidylglycerol_dihexadecanoyl_c0" compartment="c" hasOnlySubstanceUnits="false" boundaryCondition="false" constant="false" fbc:charge="-1" fbc:chemicalFormula="C38H74O10P"/>
      <species metaid="M_SOB_cpd15539__91__c__93__" id="M_SOB_cpd15539__91__c__93__" name="Phosphatidylglycerol_dihexadec_9_enoyl_c0" compartment="c" hasOnlySubstanceUnits="false" boundaryCondition="false" constant="false" fbc:charge="-1" fbc:chemicalFormula="C38H70O10P"/>
      <species metaid="M_SOB_cpd15540__91__c__93__" id="M_SOB_cpd15540__91__c__93__" name="Phosphatidylglycerol_dioctadecanoyl_c0" compartment="c" hasOnlySubstanceUnits="false" boundaryCondition="false" constant="false" fbc:charge="-1" fbc:chemicalFormula="C42H82O10P"/>
      <species metaid="M_SOB_cpd15541__91__c__93__" id="M_SOB_cpd15541__91__c__93__" name="Phosphatidylglycerol_dioctadec_11_enoyl_c0" compartment="c" hasOnlySubstanceUnits="false" boundaryCondition="false" constant="false" fbc:charge="-1" fbc:chemicalFormula="C42H78O10P"/>
      <species metaid="M_SOB_cpd15545__91__c__93__" id="M_SOB_cpd15545__91__c__93__" name="Phosphatidylglycerophosphate_dihexadecanoyl_c0" compartment="c" hasOnlySubstanceUnits="false" boundaryCondition="false" constant="false" fbc:charge="-2" fbc:chemicalFormula="C38H74O13P2"/>
      <species metaid="M_SOB_cpd15546__91__c__93__" id="M_SOB_cpd15546__91__c__93__" name="Phosphatidylglycerophosphate_dihexadec_9_enoyl_c0" compartment="c" hasOnlySubstanceUnits="false" boundaryCondition="false" constant="false" fbc:charge="-2" fbc:chemicalFormula="C38H70O13P2"/>
      <species metaid="M_SOB_cpd15547__91__c__93__" id="M_SOB_cpd15547__91__c__93__" name="Phosphatidylglycerophosphate_dioctadecanoyl_c0" compartment="c" hasOnlySubstanceUnits="false" boundaryCondition="false" constant="false" fbc:charge="-2" fbc:chemicalFormula="C42H82O13P2"/>
      <species metaid="M_SOB_cpd15552__91__c__93__" id="M_SOB_cpd15552__91__c__93__" name="phosphatidylserine_didodecanoyl_c0" compartment="c" hasOnlySubstanceUnits="false" boundaryCondition="false" constant="false" fbc:charge="-2" fbc:chemicalFormula="C30H56NO10P"/>
      <species metaid="M_SOB_cpd15553__91__c__93__" id="M_SOB_cpd15553__91__c__93__" name="phosphatidylserine_ditetradecanoyl_c0" compartment="c" hasOnlySubstanceUnits="false" boundaryCondition="false" constant="false" fbc:charge="-2" fbc:chemicalFormula="C34H64NO10P"/>
      <species metaid="M_SOB_cpd15554__91__c__93__" id="M_SOB_cpd15554__91__c__93__" name="phosphatidylserine_ditetradec_7_enoyl_c0" compartment="c" hasOnlySubstanceUnits="false" boundaryCondition="false" constant="false" fbc:charge="-2" fbc:chemicalFormula="C34H60NO10P"/>
      <species metaid="M_SOB_cpd15555__91__c__93__" id="M_SOB_cpd15555__91__c__93__" name="phosphatidylserine_dihexadecanoyl_c0" compartment="c" hasOnlySubstanceUnits="false" boundaryCondition="false" constant="false" fbc:charge="-2" fbc:chemicalFormula="C38H72NO10P"/>
      <species metaid="M_SOB_cpd15556__91__c__93__" id="M_SOB_cpd15556__91__c__93__" name="phosphatidylserine_dihexadec_9_enoyl_c0" compartment="c" hasOnlySubstanceUnits="false" boundaryCondition="false" constant="false" fbc:charge="-2" fbc:chemicalFormula="C38H68NO10P"/>
      <species metaid="M_SOB_cpd15557__91__c__93__" id="M_SOB_cpd15557__91__c__93__" name="phosphatidylserine_dioctadecanoyl_c0" compartment="c" hasOnlySubstanceUnits="false" boundaryCondition="false" constant="false" fbc:charge="-2" fbc:chemicalFormula="C42H80NO10P"/>
      <species metaid="M_SOB_cpd15558__91__c__93__" id="M_SOB_cpd15558__91__c__93__" name="phosphatidylserine_dioctadec_11_enoyl_c0" compartment="c" hasOnlySubstanceUnits="false" boundaryCondition="false" constant="false" fbc:charge="-2" fbc:chemicalFormula="C42H76NO10P"/>
      <species metaid="M_SOB_cpd15603__91__c__93__" id="M_SOB_cpd15603__91__c__93__" name="Gly_Cys_c0" compartment="c" hasOnlySubstanceUnits="false" boundaryCondition="false" constant="false" fbc:charge="0" fbc:chemicalFormula="C5H10N2O3S"/>
      <species metaid="M_SOB_cpd15604__91__c__93__" id="M_SOB_cpd15604__91__c__93__" name="Gly_Leu_c0" compartment="c" hasOnlySubstanceUnits="false" boundaryCondition="false" constant="false" fbc:charge="0" fbc:chemicalFormula="C8H16N2O3"/>
      <species metaid="M_SOB_cpd15604__91__e__93__" id="M_SOB_cpd15604__91__e__93__" name="Gly_Leu_e0" compartment="e" hasOnlySubstanceUnits="false" boundaryCondition="false" constant="false" fbc:charge="0" fbc:chemicalFormula="C8H16N2O3"/>
      <species metaid="M_SOB_cpd15605__91__c__93__" id="M_SOB_cpd15605__91__c__93__" name="Gly_Phe_c0" compartment="c" hasOnlySubstanceUnits="false" boundaryCondition="false" constant="false" fbc:charge="0" fbc:chemicalFormula="C11H14N2O3"/>
      <species metaid="M_SOB_cpd15605__91__e__93__" id="M_SOB_cpd15605__91__e__93__" name="Gly_Phe_e0" compartment="e" hasOnlySubstanceUnits="false" boundaryCondition="false" constant="false" fbc:charge="0" fbc:chemicalFormula="C11H14N2O3"/>
      <species metaid="M_SOB_cpd15606__91__c__93__" id="M_SOB_cpd15606__91__c__93__" name="Gly_Tyr_c0" compartment="c" hasOnlySubstanceUnits="false" boundaryCondition="false" constant="false" fbc:charge="0" fbc:chemicalFormula="C11H14N2O4"/>
      <species metaid="M_SOB_cpd15606__91__e__93__" id="M_SOB_cpd15606__91__e__93__" name="Gly_Tyr_e0" compartment="e" hasOnlySubstanceUnits="false" boundaryCondition="false" constant="false" fbc:charge="0" fbc:chemicalFormula="C11H14N2O4"/>
      <species metaid="M_SOB_cpd15665__91__c__93__" id="M_SOB_cpd15665__91__c__93__" name="Peptidoglycan_polymer_n_subunits_c0" compartment="c" hasOnlySubstanceUnits="false" boundaryCondition="false" constant="false" fbc:charge="-4" fbc:chemicalFormula="C80H125N16O42R"/>
      <species metaid="M_SOB_cpd15666__91__c__93__" id="M_SOB_cpd15666__91__c__93__" name="Peptidoglycan_polymer_n_1_subunits_c0" compartment="c" hasOnlySubstanceUnits="false" boundaryCondition="false" constant="false" fbc:charge="-2" fbc:chemicalFormula="C40H63N8O21R"/>
      <species metaid="M_SOB_cpd15671__91__c__93__" id="M_SOB_cpd15671__91__c__93__" name="1_isoheptadecanoyl_sn_glycerol_3_phosphate_c0" compartment="c" hasOnlySubstanceUnits="false" boundaryCondition="false" constant="false" fbc:charge="-1" fbc:chemicalFormula="C20H40O7P"/>
      <species metaid="M_SOB_cpd15672__91__c__93__" id="M_SOB_cpd15672__91__c__93__" name="1_anteisoheptadecanoyl_sn_glycerol_3_phosphate_c0" compartment="c" hasOnlySubstanceUnits="false" boundaryCondition="false" constant="false" fbc:charge="-1" fbc:chemicalFormula="C20H40O7P"/>
      <species metaid="M_SOB_cpd15677__91__c__93__" id="M_SOB_cpd15677__91__c__93__" name="1_2_diisoheptadecanoyl_sn_glycerol_3_phosphate_c0" compartment="c" hasOnlySubstanceUnits="false" boundaryCondition="false" constant="false" fbc:charge="-1" fbc:chemicalFormula="C37H72O8P"/>
      <species metaid="M_SOB_cpd15678__91__c__93__" id="M_SOB_cpd15678__91__c__93__" name="1_2_dianteisoheptadecanoyl_sn_glycerol_3_phosphate_c0" compartment="c" hasOnlySubstanceUnits="false" boundaryCondition="false" constant="false" fbc:charge="-1" fbc:chemicalFormula="C37H72O8P"/>
      <species metaid="M_SOB_cpd15679__91__c__93__" id="M_SOB_cpd15679__91__c__93__" name="1_2_diisotetradecanoyl_sn_glycerol_3_phosphate_c0" compartment="c" hasOnlySubstanceUnits="false" boundaryCondition="false" constant="false" fbc:charge="-1" fbc:chemicalFormula="C31H60O8P"/>
      <species metaid="M_SOB_cpd15680__91__c__93__" id="M_SOB_cpd15680__91__c__93__" name="1_2_diisopentadecanoyl_sn_glycerol_3_phosphate_c0" compartment="c" hasOnlySubstanceUnits="false" boundaryCondition="false" constant="false" fbc:charge="-1" fbc:chemicalFormula="C33H64O8P"/>
      <species metaid="M_SOB_cpd15681__91__c__93__" id="M_SOB_cpd15681__91__c__93__" name="1_2_dianteisopentadecanoyl_sn_glycerol_3_phosphate_c0" compartment="c" hasOnlySubstanceUnits="false" boundaryCondition="false" constant="false" fbc:charge="-1" fbc:chemicalFormula="C33H64O8P"/>
      <species metaid="M_SOB_cpd15682__91__c__93__" id="M_SOB_cpd15682__91__c__93__" name="1_2_diisohexadecanoyl_sn_glycerol_3_phosphate_c0" compartment="c" hasOnlySubstanceUnits="false" boundaryCondition="false" constant="false" fbc:charge="-1" fbc:chemicalFormula="C35H68O8P"/>
      <species metaid="M_SOB_cpd15683__91__c__93__" id="M_SOB_cpd15683__91__c__93__" name="CDP_1_2_diisoheptadecanoylglycerol_c0" compartment="c" hasOnlySubstanceUnits="false" boundaryCondition="false" constant="false" fbc:charge="-2" fbc:chemicalFormula="C46H83N3O15P2"/>
      <species metaid="M_SOB_cpd15684__91__c__93__" id="M_SOB_cpd15684__91__c__93__" name="CDP_1_2_dianteisoheptadecanoylglycerol_c0" compartment="c" hasOnlySubstanceUnits="false" boundaryCondition="false" constant="false" fbc:charge="-2" fbc:chemicalFormula="C46H83N3O15P2"/>
      <species metaid="M_SOB_cpd15685__91__c__93__" id="M_SOB_cpd15685__91__c__93__" name="CDP_1_2_diisotetradecanoylglycerol_c0" compartment="c" hasOnlySubstanceUnits="false" boundaryCondition="false" constant="false" fbc:charge="-2" fbc:chemicalFormula="C40H71N3O15P2"/>
      <species metaid="M_SOB_cpd15686__91__c__93__" id="M_SOB_cpd15686__91__c__93__" name="CDP_1_2_diisopentadecanoylglycerol_c0" compartment="c" hasOnlySubstanceUnits="false" boundaryCondition="false" constant="false" fbc:charge="-2" fbc:chemicalFormula="C42H75N3O15P2"/>
      <species metaid="M_SOB_cpd15687__91__c__93__" id="M_SOB_cpd15687__91__c__93__" name="CDP_1_2_dianteisopentadecanoylglycerol_c0" compartment="c" hasOnlySubstanceUnits="false" boundaryCondition="false" constant="false" fbc:charge="-2" fbc:chemicalFormula="C42H75N3O15P2"/>
      <species metaid="M_SOB_cpd15688__91__c__93__" id="M_SOB_cpd15688__91__c__93__" name="CDP_1_2_diisohexadecanoylglycerol_c0" compartment="c" hasOnlySubstanceUnits="false" boundaryCondition="false" constant="false" fbc:charge="-2" fbc:chemicalFormula="C44H79N3O15P2"/>
      <species metaid="M_SOB_cpd15689__91__c__93__" id="M_SOB_cpd15689__91__c__93__" name="Diisoheptadecanoylphosphatidylserine_c0" compartment="c" hasOnlySubstanceUnits="false" boundaryCondition="false" constant="false" fbc:charge="-2" fbc:chemicalFormula="C40H76NO10P"/>
      <species metaid="M_SOB_cpd15690__91__c__93__" id="M_SOB_cpd15690__91__c__93__" name="Dianteisoheptadecanoylphosphatidylserine_c0" compartment="c" hasOnlySubstanceUnits="false" boundaryCondition="false" constant="false" fbc:charge="-2" fbc:chemicalFormula="C40H76NO10P"/>
      <species metaid="M_SOB_cpd15691__91__c__93__" id="M_SOB_cpd15691__91__c__93__" name="Diisotetradecanoylphosphatidylserine_c0" compartment="c" hasOnlySubstanceUnits="false" boundaryCondition="false" constant="false" fbc:charge="-2" fbc:chemicalFormula="C34H64NO10P"/>
      <species metaid="M_SOB_cpd15692__91__c__93__" id="M_SOB_cpd15692__91__c__93__" name="Diisopentadecanoylphosphatidylserine_c0" compartment="c" hasOnlySubstanceUnits="false" boundaryCondition="false" constant="false" fbc:charge="-2" fbc:chemicalFormula="C36H68NO10P"/>
      <species metaid="M_SOB_cpd15693__91__c__93__" id="M_SOB_cpd15693__91__c__93__" name="Dianteisopentadecanoylphosphatidylserine_c0" compartment="c" hasOnlySubstanceUnits="false" boundaryCondition="false" constant="false" fbc:charge="-2" fbc:chemicalFormula="C36H68NO10P"/>
      <species metaid="M_SOB_cpd15694__91__c__93__" id="M_SOB_cpd15694__91__c__93__" name="Diisohexadecanoylphosphatidylserine_c0" compartment="c" hasOnlySubstanceUnits="false" boundaryCondition="false" constant="false" fbc:charge="-2" fbc:chemicalFormula="C38H72NO10P"/>
      <species metaid="M_SOB_cpd15695__91__c__93__" id="M_SOB_cpd15695__91__c__93__" name="Diisoheptadecanoylphosphatidylethanolamine_c0" compartment="c" hasOnlySubstanceUnits="false" boundaryCondition="false" constant="false" fbc:charge="0" fbc:chemicalFormula="C39H78NO8P"/>
      <species metaid="M_SOB_cpd15696__91__c__93__" id="M_SOB_cpd15696__91__c__93__" name="Dianteisoheptadecanoylphosphatidylethanolamine_c0" compartment="c" hasOnlySubstanceUnits="false" boundaryCondition="false" constant="false" fbc:charge="0" fbc:chemicalFormula="C39H78NO8P"/>
      <species metaid="M_SOB_cpd15697__91__c__93__" id="M_SOB_cpd15697__91__c__93__" name="Diisotetradecanoylphosphatidylethanolamine_c0" compartment="c" hasOnlySubstanceUnits="false" boundaryCondition="false" constant="false" fbc:charge="0" fbc:chemicalFormula="C33H66NO8P"/>
      <species metaid="M_SOB_cpd15698__91__c__93__" id="M_SOB_cpd15698__91__c__93__" name="Diisopentadecanoylphosphatidylethanolamine_c0" compartment="c" hasOnlySubstanceUnits="false" boundaryCondition="false" constant="false" fbc:charge="0" fbc:chemicalFormula="C35H70NO8P"/>
      <species metaid="M_SOB_cpd15699__91__c__93__" id="M_SOB_cpd15699__91__c__93__" name="Dianteisopentadecanoylphosphatidylethanolamine_c0" compartment="c" hasOnlySubstanceUnits="false" boundaryCondition="false" constant="false" fbc:charge="0" fbc:chemicalFormula="C35H70NO8P"/>
[truncated: 24,835,312 more chars]
